# Supplementary material for: Synthesis, crystal structure and Hirshfeld surface analysis of 2-phenyl-3-(prop-2-yn-1-yl­oxy)quin­oxaline
Source: Acta Crystallogr E Crystallogr Commun. 2024 Mar 21;80(Pt 4):383–7. doi: 10.1107/S2056989024002585 (PMC10993608; doi:10.1107/S2056989024002585)
Supplement: Supplementary file 1 [file e-80-00383-sup1.cif]

##############################################################################
#                                                                            #
# This CIF contains the data in a paper accepted for publication in          #
# Acta Crystallographica Section E. It conforms to the requirements of       #
# Notes for Authors for Acta Crystallographica Section E, and has been       #
# peer reviewed under the auspices of the IUCr Commission on Journals.       #
#                                                                            #
# Full details of the Crystallographic Information File format               #
# are given in the paper "The Crystallographic Information File (CIF):       #
# a New Standard Archive File for Crystallography" by S. R. Hall, F. H.      #
# Allen and I. D. Brown [Acta Cryst. (1991), A47, 655-685].                  #
#                                                                            #
# The current version of the core CIF dictionary is obtainable from          #
# ftp://ftp.iucr.org/pub/cif_core.dic.                                       #
#                                                                            #
# Software is freely available for graphical display of the structure(s)     #
# in this CIF. For information consult the CIF software page                 #
# http://www.iucr.org/resources/cif/software.                                #
#                                                                            #
# This file may be used for bona fide research purposes within the           #
# scientific community so long as proper attribution is given to the journal # 
# article from which it was obtained.                                        #
#                                                                            #
##############################################################################
data_global
_audit_creation_method     'APEX4 v2022.10-1'
_journal_date_recd_electronic     2024-03-06
_journal_date_accepted     2024-03-19
_journal_name_full     'Acta Crystallographica, Section E'
_journal_year     2024
_journal_volume     80
_journal_issue      4
_journal_page_first     0
_journal_page_last     0
_journal_paper_category     GO
_journal_paper_doi     10.1107/S2056989024002585
_journal_coeditor_code     VM2298
_publ_contact_author_name     'Abdulsalam Alsubari'
_publ_contact_author_address
;
Laboratory of Medicinal Chemistry
Faculty of Clinical Pharmacy
21 September University,
Yemen
;
_publ_contact_author_email
                            'alsubaripharmaco@21umas.edu.ye, y.ramli@um5r.ac.ma'
_publ_contact_author_fax     ?
_publ_contact_author_phone     ?
_publ_section_title
;
Synthesis, crystal structure and Hirshfeld surface analysis of
2-phenyl-3-(prop-2-yn-1-yloxy)quinoxaline
;
_publ_section_title_footnote     .
loop_
    _publ_author_name
    _publ_author_footnote
    _publ_author_address
    'Abad, Nadeem' .
;
Laboratory of Medicinal Chemistry
Drug Sciences Research Center
Faculty of Medicine and Pharmacy
Mohammed V University in Rabat
Morocco
Laboratory of Heterocyclic Organic Chemistry, Faculty of Sciences,
Mohammed V University, Rabat, Morocco
;
    'Mague, Joel T.' .
;
Department of Chemistry, Tulane University
New Orleans, LA 70118
USA
;
    'Alsubari, Abdulsalam' .
;
Laboratory of Medicinal Chemistry
Faculty of Clinical Pharmacy
21 September University,
Yemen
;
    'Essassi, El Mokhtar' .
;
Laboratory of Heterocyclic Organic Chemistry, Faculty of Sciences,
Mohammed V University, Rabat,
Morocco
;
    'Pourayoubi, Mehrdad' .
;
Department of Chemistry
Faculty of Science, Ferdowsi University of Mashhad Mashhad,
Iran
;
    'Yahya Abdullah Alzahrani, Abdullah' .
;
Department of Chemistry
Faculty of Science and Arts,
King Khalid University
Mohail Assir
Saudi Arabia
;
    'Ramli, Youssef' .
;
Laboratory of Medicinal Chemistry
Drug Sciences Research Center
Faculty of Medicine and Pharmacy
Mohammed V University in Rabat
Morocco
Mohammed VI Center for Research and Innovation (CM6), Rabat 10000, Morocco
;
_publ_section_synopsis
;
In the title compound, the quinoxaline moiety shows deviations of 0.0288(7) to
-0.0370(7) \%A from the mean plane (r.m.s. deviation of fitted atoms = 0.0223
\%A). In the crystal, corrugated layers two molecules
thick are formed by C---H...N hydrogen bonds and \p-stacking interactions.
;
data_I
_audit_creation_method     'SHELXL-2019/1'
_chemical_name_systematic
;
2-Phenyl-3-(prop-2-yn-1-yloxy)quinoxaline
;
_chemical_name_common     ?
_chemical_formula_moiety     'C17 H12 N2 O'
_chemical_formula_sum     'C17 H12 N2 O'
_chemical_formula_iupac     'C17 H12 N2 O'
_chemical_formula_weight     260.29
_chemical_melting_point     ?
_space_group_crystal_system     triclinic
_space_group_name_H-M_alt     'P -1'
_space_group_name_Hall     '-P 1'
loop_
    _space_group_symop_operation_xyz
    'x, y, z'
    '-x, -y, -z'
_cell_length_a     8.4614(14)
_cell_length_b     9.0947(15)
_cell_length_c     9.5360(16)
_cell_angle_alpha     87.739(2)
_cell_angle_beta     72.963(2)
_cell_angle_gamma     69.028(2)
_cell_volume     653.39(19)
_cell_formula_units_Z     2
_cell_measurement_reflns_used     6800
_cell_measurement_theta_min     2.2397
_cell_measurement_theta_max     29.0877
_cell_measurement_temperature     120(2)
_exptl_crystal_description     'thick plate'
_exptl_crystal_colour     colourless
_exptl_crystal_size_max     0.337
_exptl_crystal_size_mid     0.334
_exptl_crystal_size_min     0.142
_exptl_crystal_density_diffrn     1.323
_exptl_crystal_density_meas     ?
_exptl_crystal_density_method     'not measured'
_exptl_crystal_F_000     272
_exptl_absorpt_coefficient_mu     0.084
_exptl_absorpt_correction_type     multi-scan
_exptl_absorpt_process_details
;
(<i>SADABS</i>; Krause <i>et al.</i>, 2015)
;
_exptl_absorpt_correction_T_min     0.91
_exptl_absorpt_correction_T_max     0.99
_exptl_special_details
;
The diffraction data were obtained from 3 sets of 400 frames,
each of width 0.5\% in \w, colllected at \f = 0.00,
90.00 and 180.00\% and 2 sets of 800 frames, each of
width 0.45\% in \f, collected at \w = --30.00 and 210.00\%.
The scan time was 10 sec/frame.
;
_diffrn_ambient_temperature     120(2)
_diffrn_source     'fine-focus sealed tube'
_diffrn_radiation_type     MoK\a
_diffrn_radiation_wavelength     0.71073
_diffrn_radiation_monochromator     graphite
_diffrn_measurement_device_type     'Bruker SMART APEX CCD'
_diffrn_measurement_method     '\f and \w scans'
_diffrn_detector_area_resol_mean     8.3333
_diffrn_reflns_number     12629
_diffrn_reflns_av_R_equivalents     0.0256
_diffrn_reflns_av_unetI/netI     0.0236
_diffrn_reflns_theta_min     2.240
_diffrn_reflns_theta_max     29.088
_diffrn_reflns_theta_full     28.750
_diffrn_measured_fraction_theta_max     0.983
_diffrn_measured_fraction_theta_full     0.993
_diffrn_reflns_limit_h_min     -11
_diffrn_reflns_limit_h_max     11
_diffrn_reflns_limit_k_min     -12
_diffrn_reflns_limit_k_max     12
_diffrn_reflns_limit_l_min     -13
_diffrn_reflns_limit_l_max     12
_refine_special_details
;
Refinement of F^2^ against ALL reflections.  The weighted R-factor wR and
goodness of fit S are based on F^2^, conventional R-factors R are based
on F, with F set to zero for negative F^2^. The threshold expression of
F^2^ > 2sigma(F^2^) is used only for calculating R-factors(gt) etc. and is
not relevant to the choice of reflections for refinement.  R-factors based
on F^2^ are statistically about twice as large as those based on F, and R-
factors based on ALL data will be even larger. H-atoms attached to carbon
were placed in calculated positions (C---H = 0.95 - 1.00 \%A). All were
included as riding contributions with isotropic displacement parameters
1.2 - 1.5 times those of the attached atoms.
;
_reflns_number_total     3456
_reflns_number_gt     2869
_reflns_threshold_expression     'I > 2\s(I)'
_refine_ls_structure_factor_coef     Fsqd
_refine_ls_matrix_type     full
_refine_ls_R_factor_all     0.0501
_refine_ls_R_factor_gt     0.0437
_refine_ls_wR_factor_gt     0.1345
_refine_ls_wR_factor_ref     0.1387
_refine_ls_goodness_of_fit_ref     1.166
_refine_ls_restrained_S_all     1.166
_refine_ls_number_reflns     3456
_refine_ls_number_parameters     181
_refine_ls_number_restraints     0
_refine_ls_hydrogen_treatment     constr
_refine_ls_weighting_scheme     calc
_refine_ls_weighting_details
                      'w=1/[\s^2^(Fo^2^)+(0.0919P)^2^] where P=(Fo^2^+2Fc^2^)/3'
_atom_sites_solution_hydrogens     geom
_atom_sites_solution_primary     dual
_atom_sites_solution_secondary     difmap
_refine_ls_shift/su_max     0.000
_refine_ls_shift/su_mean     0.000
_refine_diff_density_max     0.418
_refine_diff_density_min     -0.244
_refine_ls_extinction_method     none
_refine_ls_extinction_coef     .
loop_
    _atom_type_symbol
    _atom_type_description
    _atom_type_scat_dispersion_real
    _atom_type_scat_dispersion_imag
    _atom_type_scat_source
    'C' 'C' 0.0033 0.0016
                         'International Tables Vol C Tables 4.2.6.8 and 6.1.1.4'
    'H' 'H' 0.0000 0.0000
                         'International Tables Vol C Tables 4.2.6.8 and 6.1.1.4'
    'N' 'N' 0.0061 0.0033
                         'International Tables Vol C Tables 4.2.6.8 and 6.1.1.4'
    'O' 'O' 0.0106 0.0060
                         'International Tables Vol C Tables 4.2.6.8 and 6.1.1.4'
_computing_data_collection
;
<i>APEX3</i> (Bruker, 2016)
;
_computing_cell_refinement
;
<i>SAINT</i> (Bruker, 2016)
;
_computing_data_reduction
;
<i>SAINT</i> (Bruker, 2016)
;
_computing_structure_solution
;
<i>SHELXT</i> (Sheldrick, 2015a)
;
_computing_structure_refinement
;
<i>SHELXL2019/1</i> (Sheldrick, 2015b)
;
_computing_molecular_graphics
;
<i>DIAMOND</i> (Brandenburg & Putz, 2012)
;
_computing_publication_material
;
<i>SHELXTL</i> (Sheldrick, 2008)
;
loop_
    _atom_site_type_symbol
    _atom_site_label
    _atom_site_fract_x
    _atom_site_fract_y
    _atom_site_fract_z
    _atom_site_U_iso_or_equiv
    _atom_site_adp_type
    _atom_site_calc_flag
    _atom_site_occupancy
    _atom_site_disorder_assembly
    _atom_site_disorder_group
    O O1 0.70891(9) 0.56445(8) 0.38257(7) 0.02033(18) Uani d 1 . .
    N N1 0.46180(11) 0.60416(9) 0.30849(8) 0.01784(19) Uani d 1 . .
    N N2 0.63397(10) 0.29963(9) 0.16411(8) 0.01617(19) Uani d 1 . .
    C C1 0.46804(12) 0.39265(11) 0.15776(10) 0.0163(2) Uani d 1 . .
    C C2 0.38348(13) 0.33437(11) 0.07839(10) 0.0202(2) Uani d 1 . .
    H H2 0.443192 0.233469 0.026117 0.024 Uiso calc 1 . .
    C C3 0.21438(13) 0.42397(12) 0.07686(11) 0.0221(2) Uani d 1 . .
    H H3 0.157226 0.384741 0.023461 0.027 Uiso calc 1 . .
    C C4 0.12524(13) 0.57396(12) 0.15423(11) 0.0227(2) Uani d 1 . .
    H H4 0.007481 0.633952 0.154015 0.027 Uiso calc 1 . .
    C C5 0.20634(13) 0.63425(11) 0.22970(10) 0.0206(2) Uani d 1 . .
    H H5 0.145802 0.736230 0.279815 0.025 Uiso calc 1 . .
    C C6 0.37993(12) 0.54442(11) 0.23271(10) 0.0168(2) Uani d 1 . .
    C C7 0.61911(12) 0.51363(11) 0.31114(9) 0.0161(2) Uani d 1 . .
    C C8 0.71038(12) 0.35506(10) 0.23996(9) 0.0153(2) Uani d 1 . .
    C C9 0.62072(14) 0.72174(11) 0.45585(10) 0.0220(2) Uani d 1 . .
    H H9A 0.664895 0.726667 0.540217 0.026 Uiso calc 1 . .
    H H9B 0.491675 0.744261 0.494533 0.026 Uiso calc 1 . .
    C C10 0.65155(13) 0.84189(11) 0.35597(10) 0.0203(2) Uani d 1 . .
    C C11 0.67695(14) 0.94264(12) 0.27984(11) 0.0260(2) Uani d 1 . .
    H H11 0.697268 1.023246 0.218929 0.031 Uiso calc 1 . .
    C C12 0.88656(12) 0.24852(11) 0.24864(10) 0.0164(2) Uani d 1 . .
    C C13 0.93639(13) 0.24226(12) 0.37693(10) 0.0217(2) Uani d 1 . .
    H H13 0.860641 0.313948 0.459583 0.026 Uiso calc 1 . .
    C C14 1.09717(14) 0.13079(12) 0.38327(11) 0.0251(2) Uani d 1 . .
    H H14 1.129576 0.125487 0.471192 0.030 Uiso calc 1 . .
    C C15 1.21016(13) 0.02769(12) 0.26279(12) 0.0259(2) Uani d 1 . .
    H H15 1.320346 -0.047128 0.267536 0.031 Uiso calc 1 . .
    C C16 1.16184(13) 0.03400(12) 0.13478(11) 0.0243(2) Uani d 1 . .
    H H16 1.239339 -0.036390 0.051699 0.029 Uiso calc 1 . .
    C C17 1.00061(13) 0.14291(11) 0.12807(10) 0.0198(2) Uani d 1 . .
    H H17 0.967552 0.145639 0.040722 0.024 Uiso calc 1 . .
loop_
    _atom_site_aniso_label
    _atom_site_aniso_U_11
    _atom_site_aniso_U_22
    _atom_site_aniso_U_33
    _atom_site_aniso_U_12
    _atom_site_aniso_U_13
    _atom_site_aniso_U_23
    O1 0.0248(4) 0.0157(3) 0.0240(4) -0.0084(3) -0.0109(3) 0.0001(3)
    N1 0.0202(4) 0.0157(4) 0.0170(4) -0.0062(3) -0.0051(3) 0.0012(3)
    N2 0.0171(4) 0.0152(4) 0.0165(4) -0.0063(3) -0.0050(3) 0.0025(3)
    C1 0.0164(4) 0.0157(4) 0.0162(4) -0.0062(3) -0.0042(3) 0.0038(3)
    C2 0.0216(5) 0.0182(5) 0.0222(5) -0.0084(4) -0.0072(4) 0.0013(4)
    C3 0.0223(5) 0.0253(5) 0.0238(5) -0.0121(4) -0.0102(4) 0.0049(4)
    C4 0.0170(5) 0.0259(5) 0.0234(5) -0.0058(4) -0.0069(4) 0.0067(4)
    C5 0.0198(5) 0.0182(5) 0.0198(4) -0.0031(4) -0.0049(4) 0.0025(4)
    C6 0.0181(4) 0.0165(4) 0.0151(4) -0.0062(4) -0.0041(3) 0.0024(3)
    C7 0.0193(5) 0.0155(4) 0.0143(4) -0.0079(4) -0.0044(3) 0.0024(3)
    C8 0.0171(4) 0.0146(4) 0.0144(4) -0.0066(3) -0.0041(3) 0.0026(3)
    C9 0.0307(5) 0.0184(5) 0.0189(4) -0.0114(4) -0.0068(4) -0.0011(4)
    C10 0.0202(5) 0.0182(5) 0.0218(4) -0.0055(4) -0.0064(4) -0.0028(4)
    C11 0.0289(6) 0.0208(5) 0.0276(5) -0.0092(4) -0.0074(4) 0.0020(4)
    C12 0.0170(4) 0.0140(4) 0.0203(4) -0.0072(3) -0.0066(4) 0.0033(3)
    C13 0.0230(5) 0.0217(5) 0.0202(4) -0.0065(4) -0.0081(4) 0.0016(4)
    C14 0.0277(5) 0.0247(5) 0.0286(5) -0.0095(4) -0.0171(4) 0.0056(4)
    C15 0.0204(5) 0.0205(5) 0.0385(6) -0.0054(4) -0.0142(4) 0.0049(4)
    C16 0.0203(5) 0.0188(5) 0.0292(5) -0.0025(4) -0.0064(4) -0.0018(4)
    C17 0.0210(5) 0.0174(4) 0.0218(4) -0.0065(4) -0.0081(4) 0.0012(4)
_geom_special_details
;
 All esds (except the esd in the dihedral angle between two l.s. planes)
 are estimated using the full covariance matrix.  The cell esds are taken
 into account individually in the estimation of esds in distances, angles
 and torsion angles; correlations between esds in cell parameters are only
 used when they are defined by crystal symmetry.  An approximate (isotropic)
 treatment of cell esds is used for estimating esds involving l.s. planes.
;
loop_
    _geom_bond_atom_site_label_1
    _geom_bond_atom_site_label_2
    _geom_bond_site_symmetry_2
    _geom_bond_distance
    _geom_bond_publ_flag
    O1 C7 . 1.3544(11) ?
    O1 C9 . 1.4493(12) ?
    N1 C7 . 1.2976(12) ?
    N1 C6 . 1.3751(12) ?
    N2 C8 . 1.3158(11) ?
    N2 C1 . 1.3733(11) ?
    C1 C2 . 1.4094(12) ?
    C1 C6 . 1.4145(13) ?
    C2 C3 . 1.3741(13) ?
    C2 H2 . 0.9500 ?
    C3 C4 . 1.4110(15) ?
    C3 H3 . 0.9500 ?
    C4 C5 . 1.3709(14) ?
    C4 H4 . 0.9500 ?
    C5 C6 . 1.4105(13) ?
    C5 H5 . 0.9500 ?
    C7 C8 . 1.4525(13) ?
    C8 C12 . 1.4832(12) ?
    C9 C10 . 1.4648(13) ?
    C9 H9A . 0.9900 ?
    C9 H9B . 0.9900 ?
    C10 C11 . 1.1874(14) ?
    C11 H11 . 0.9500 ?
    C12 C17 . 1.3961(13) ?
    C12 C13 . 1.3991(12) ?
    C13 C14 . 1.3922(14) ?
    C13 H13 . 0.9500 ?
    C14 C15 . 1.3831(16) ?
    C14 H14 . 0.9500 ?
    C15 C16 . 1.3895(14) ?
    C15 H15 . 0.9500 ?
    C16 C17 . 1.3876(13) ?
    C16 H16 . 0.9500 ?
    C17 H17 . 0.9500 ?
loop_
    _geom_angle_atom_site_label_1
    _geom_angle_atom_site_label_2
    _geom_angle_atom_site_label_3
    _geom_angle_site_symmetry_1
    _geom_angle_site_symmetry_3
    _geom_angle
    _geom_angle_publ_flag
    C7 O1 C9 . . 117.08(7) ?
    C7 N1 C6 . . 117.06(8) ?
    C8 N2 C1 . . 118.73(8) ?
    N2 C1 C2 . . 119.45(8) ?
    N2 C1 C6 . . 120.70(8) ?
    C2 C1 C6 . . 119.83(8) ?
    C3 C2 C1 . . 119.79(9) ?
    C3 C2 H2 . . 120.1 ?
    C1 C2 H2 . . 120.1 ?
    C2 C3 C4 . . 120.30(9) ?
    C2 C3 H3 . . 119.8 ?
    C4 C3 H3 . . 119.8 ?
    C5 C4 C3 . . 120.87(9) ?
    C5 C4 H4 . . 119.6 ?
    C3 C4 H4 . . 119.6 ?
    C4 C5 C6 . . 119.81(9) ?
    C4 C5 H5 . . 120.1 ?
    C6 C5 H5 . . 120.1 ?
    N1 C6 C5 . . 120.06(9) ?
    N1 C6 C1 . . 120.56(8) ?
    C5 C6 C1 . . 119.38(9) ?
    N1 C7 O1 . . 120.57(8) ?
    N1 C7 C8 . . 123.68(8) ?
    O1 C7 C8 . . 115.75(8) ?
    N2 C8 C7 . . 119.21(8) ?
    N2 C8 C12 . . 116.98(8) ?
    C7 C8 C12 . . 123.80(8) ?
    O1 C9 C10 . . 111.63(8) ?
    O1 C9 H9A . . 109.3 ?
    C10 C9 H9A . . 109.3 ?
    O1 C9 H9B . . 109.3 ?
    C10 C9 H9B . . 109.3 ?
    H9A C9 H9B . . 108.0 ?
    C11 C10 C9 . . 177.21(10) ?
    C10 C11 H11 . . 180.0 ?
    C17 C12 C13 . . 119.09(8) ?
    C17 C12 C8 . . 118.53(8) ?
    C13 C12 C8 . . 122.21(8) ?
    C14 C13 C12 . . 119.89(9) ?
    C14 C13 H13 . . 120.1 ?
    C12 C13 H13 . . 120.1 ?
    C15 C14 C13 . . 120.63(9) ?
    C15 C14 H14 . . 119.7 ?
    C13 C14 H14 . . 119.7 ?
    C14 C15 C16 . . 119.73(9) ?
    C14 C15 H15 . . 120.1 ?
    C16 C15 H15 . . 120.1 ?
    C17 C16 C15 . . 120.12(9) ?
    C17 C16 H16 . . 119.9 ?
    C15 C16 H16 . . 119.9 ?
    C16 C17 C12 . . 120.54(8) ?
    C16 C17 H17 . . 119.7 ?
    C12 C17 H17 . . 119.7 ?
loop_
    _geom_torsion_atom_site_label_1
    _geom_torsion_atom_site_label_2
    _geom_torsion_atom_site_label_3
    _geom_torsion_atom_site_label_4
    _geom_torsion_site_symmetry_1
    _geom_torsion_site_symmetry_2
    _geom_torsion_site_symmetry_3
    _geom_torsion_site_symmetry_4
    _geom_torsion
    _geom_torsion_publ_flag
    C8 N2 C1 C2 . . . . -179.28(8) ?
    C8 N2 C1 C6 . . . . -0.75(13) ?
    N2 C1 C2 C3 . . . . 177.16(8) ?
    C6 C1 C2 C3 . . . . -1.38(14) ?
    C1 C2 C3 C4 . . . . 0.06(14) ?
    C2 C3 C4 C5 . . . . 1.26(15) ?
    C3 C4 C5 C6 . . . . -1.21(15) ?
    C7 N1 C6 C5 . . . . 177.76(7) ?
    C7 N1 C6 C1 . . . . -1.98(14) ?
    C4 C5 C6 N1 . . . . -179.86(8) ?
    C4 C5 C6 C1 . . . . -0.13(14) ?
    N2 C1 C6 N1 . . . . 2.63(14) ?
    C2 C1 C6 N1 . . . . -178.84(8) ?
    N2 C1 C6 C5 . . . . -177.10(8) ?
    C2 C1 C6 C5 . . . . 1.42(14) ?
    C6 N1 C7 O1 . . . . 179.51(7) ?
    C6 N1 C7 C8 . . . . -0.37(14) ?
    C9 O1 C7 N1 . . . . 0.65(13) ?
    C9 O1 C7 C8 . . . . -179.47(7) ?
    C1 N2 C8 C7 . . . . -1.53(13) ?
    C1 N2 C8 C12 . . . . 177.76(7) ?
    N1 C7 C8 N2 . . . . 2.22(14) ?
    O1 C7 C8 N2 . . . . -177.66(7) ?
    N1 C7 C8 C12 . . . . -177.02(8) ?
    O1 C7 C8 C12 . . . . 3.10(13) ?
    C7 O1 C9 C10 . . . . -87.00(10) ?
    N2 C8 C12 C17 . . . . 33.33(12) ?
    C7 C8 C12 C17 . . . . -147.42(9) ?
    N2 C8 C12 C13 . . . . -141.76(9) ?
    C7 C8 C12 C13 . . . . 37.49(13) ?
    C17 C12 C13 C14 . . . . -0.54(14) ?
    C8 C12 C13 C14 . . . . 174.53(8) ?
    C12 C13 C14 C15 . . . . 1.21(15) ?
    C13 C14 C15 C16 . . . . -0.83(16) ?
    C14 C15 C16 C17 . . . . -0.23(15) ?
    C15 C16 C17 C12 . . . . 0.90(14) ?
    C13 C12 C17 C16 . . . . -0.51(14) ?
    C8 C12 C17 C16 . . . . -175.76(8) ?
loop_
    _geom_hbond_atom_site_label_D
    _geom_hbond_atom_site_label_H
    _geom_hbond_atom_site_label_A
    _geom_hbond_site_symmetry_A
    _geom_hbond_distance_DH
    _geom_hbond_distance_HA
    _geom_hbond_distance_DA
    _geom_hbond_angle_DHA
    _geom_hbond_publ_flag
    C11 H11 N2 1_565 0.95 2.44 3.3164(14) 153 y
_shelx_space_group_comment
;
The symmetry employed for this shelxl refinement is uniquely defined
by the following loop, which should always be used as a source of
symmetry information in preference to the above space-group names.
They are only intended as comments.
;
_shelx_estimated_absorpt_T_min     0.972
_shelx_estimated_absorpt_T_max     0.988
_shelx_hkl_file
;
  -1   0   0  325.17    9.70
  -1   0   0  318.97    9.70
   1   0   0  329.17    9.70
   1   0   0  337.97    9.70
   1   0   0  342.47    9.70
  -2   0   0  231.18    6.80
  -2   0   0  237.58    6.80
  -2   0   0  223.38    6.80
   2   0   0  233.68    6.80
   2   0   0  221.08    6.80
   2   0   0  219.88    6.80
   2   0   0  228.18    6.80
  -3   0   0  162.38    5.20
  -3   0   0  165.28    5.20
  -3   0   0  178.58    5.20
   3   0   0  170.28    5.20
   3   0   0  165.68    5.10
   3   0   0  172.98    5.20
   3   0   0  165.58    5.20
  -4   0   0  386.46   11.50
  -4   0   0  384.16   11.50
  -4   0   0  383.86   11.60
   4   0   0  360.66   11.50
   4   0   0  398.46   11.50
   4   0   0  380.16   11.60
   4   0   0  391.06   11.60
  -5   0   0    5.50    0.80
  -5   0   0    3.70    0.60
  -5   0   0    5.00    0.70
   5   0   0    4.40    0.70
   5   0   0    5.10    0.60
   5   0   0    3.80    0.60
  -6   0   0   32.90    1.60
  -6   0   0   31.50    1.70
   6   0   0   30.00    1.40
   6   0   0   29.00    1.50
   6   0   0   31.80    1.60
  -7   0   0   42.90    2.20
  -7   0   0   47.20    2.30
   7   0   0   45.20    2.20
   7   0   0   44.90    2.10
   7   0   0   40.60    1.90
  -8   0   0   35.30    2.30
   8   0   0   34.40    2.90
   8   0   0   38.60    2.20
   8   0   0   38.30    1.90
  -9   0   0    2.00    1.40
   9   0   0    0.70    1.30
   9   0   0    2.00    0.90
 -10   0   0   31.80    2.80
  10   0   0   28.20    2.10
   9  -1   0   18.60    2.30
   9  -1   0   21.10    1.70
  -9   1   0   20.00    2.40
   8  -1   0   19.30    1.40
   8  -1   0   20.20    1.90
  -8   1   0   18.50    1.80
   7  -1   0    0.10    0.80
   7  -1   0    0.00    0.60
  -7   1   0    0.00    0.80
  -7   1   0    0.60    0.80
   6  -1   0   74.99    2.90
   6  -1   0   74.19    2.70
   6  -1   0   73.29    2.60
  -6   1   0   72.29    2.90
  -6   1   0   73.79    2.80
   5  -1   0   13.40    0.90
   5  -1   0   16.30    1.00
   5  -1   0   13.70    1.00
  -5   1   0   17.90    1.20
  -5   1   0   15.40    1.10
   4  -1   0    0.30    0.40
   4  -1   0    4.90    0.60
   4  -1   0    1.60    0.40
   4  -1   0    0.30    0.40
  -4   1   0    0.30    0.50
  -4   1   0    0.50    0.40
  -4   1   0    0.50    0.40
   3  -1   0    5.50    0.50
   3  -1   0    6.00    0.50
   3  -1   0    4.40    0.50
   3  -1   0    4.70    0.40
  -3   1   0    4.60    0.50
  -3   1   0    4.90    0.50
  -3   1   0    4.80    0.60
   2  -1   0  497.35   14.20
   2  -1   0  499.25   14.40
   2  -1   0  473.25   14.20
  -2   1   0  489.15   14.30
  -2   1   0  466.45   14.30
  -2   1   0  473.75   14.30
   1  -1   0 1684.93   49.20
   1  -1   0 1695.13   49.30
   1  -1   0 1632.74   49.30
   1  -1   0 1675.53   49.30
  -1   1   0 1723.23   49.40
  -1   1   0 1675.53   49.20
   0  -1   0 1477.95   44.30
   0  -1   0 1555.44   44.20
   0  -1   0 1442.26   44.10
   0   1   0 1544.45   44.20
  -1  -1   0 1844.12   54.09
  -1  -1   0 1783.72   54.09
   1   1   0 1869.21   54.19
   1   1   0 1889.61   54.29
   1   1   0 1821.42   54.19
  -2  -1   0  572.74   17.90
  -2  -1   0  610.84   17.90
  -2  -1   0  615.84   17.90
   2   1   0  613.84   17.90
   2   1   0  625.24   17.90
   2   1   0  607.74   17.90
  -3  -1   0   28.50    1.20
  -3  -1   0   30.90    1.10
  -3  -1   0   30.90    1.10
   3   1   0   29.40    1.10
   3   1   0   28.10    1.10
   3   1   0   30.70    1.20
  -4  -1   0   17.60    0.90
  -4  -1   0   18.90    1.00
  -4  -1   0   19.40    0.90
   4   1   0   18.70    0.90
   4   1   0   18.20    0.90
   4   1   0   16.00    0.80
   4   1   0   20.10    0.90
  -5  -1   0   16.20    1.00
  -5  -1   0   15.30    0.90
  -5  -1   0   16.70    1.00
   5   1   0   14.40    0.90
   5   1   0   15.20    0.90
   5   1   0   19.50    1.10
   5   1   0   16.80    1.10
  -6  -1   0    8.30    1.00
  -6  -1   0    8.40    0.90
  -6  -1   0    8.20    1.00
   6   1   0    9.20    0.90
   6   1   0    9.10    1.00
   6   1   0    7.90    0.80
  -7  -1   0    0.10    0.70
  -7  -1   0    0.20    0.70
   7   1   0    0.00    0.70
   7   1   0    0.00    0.70
   7   1   0    0.00    0.60
  -8  -1   0   17.40    1.80
   8   1   0   21.80    1.70
   8   1   0   20.20    1.40
   8   1   0   20.20    1.60
  -9  -1   0   22.70    2.10
   9   1   0   20.90    1.70
   9   1   0   23.90    1.90
 -10  -1   0    0.90    1.80
  10   1   0    1.80    1.00
   9  -2   0   -0.20    1.60
   9  -2   0   -0.10    1.00
  -9   2   0    0.90    1.50
   8  -2   0   40.20    2.60
   8  -2   0   38.30    2.00
  -8   2   0   42.40    2.60
   7  -2   0   19.20    1.80
   7  -2   0   17.40    1.30
  -7   2   0   15.40    1.60
  -7   2   0   15.80    1.70
   6  -2   0    1.90    0.60
   6  -2   0    2.60    0.80
  -6   2   0    3.40    0.80
  -6   2   0    3.00    0.90
   5  -2   0   18.00    1.10
   5  -2   0   18.90    1.30
   5  -2   0   19.40    1.10
  -5   2   0   18.30    1.20
  -5   2   0   19.10    1.20
   4  -2   0   71.79    2.50
   4  -2   0   75.59    2.50
   4  -2   0   67.19    2.60
  -4   2   0   77.29    2.70
  -4   2   0   73.99    2.60
  -4   2   0   71.19    2.60
   3  -2   0    3.70    0.40
   3  -2   0    3.20    0.40
   3  -2   0    2.60    0.50
  -3   2   0    3.90    0.50
  -3   2   0    4.40    0.60
  -3   2   0    2.30    0.40
   2  -2   0  231.78    6.80
   2  -2   0  226.98    7.00
   2  -2   0  231.58    7.00
   2  -2   0  222.48    6.90
  -2   2   0  228.28    6.90
  -2   2   0  235.98    6.90
  -2   2   0  232.48    7.00
   1  -2   0  217.88    6.40
   1  -2   0  216.18    6.50
   1  -2   0  210.38    6.40
  -1   2   0  208.08    6.40
   0  -2   0  121.09    3.70
   0  -2   0  119.89    3.60
   0  -2   0  117.79    3.60
   0   2   0  119.89    3.60
  -1  -2   0 1387.46   40.10
  -1  -2   0 1332.67   40.10
  -1  -2   0 1411.66   40.20
   1   2   0 1321.87   40.10
   1   2   0 1392.16   40.30
  -2  -2   0 1435.56   42.30
  -2  -2   0 1419.36   42.20
  -2  -2   0 1454.85   42.30
   2   2   0 1431.56   42.30
   2   2   0 1441.56   42.30
   2   2   0 1461.65   42.20
   2   2   0 1451.15   42.40
  -3  -2   0  516.95   14.70
  -3  -2   0  487.35   14.70
  -3  -2   0  468.45   14.80
   3   2   0  507.75   14.80
   3   2   0  504.15   14.60
   3   2   0  507.35   14.70
   3   2   0  481.15   14.70
  -4  -2   0   60.49    2.20
  -4  -2   0   59.99    2.10
  -4  -2   0   60.69    2.10
   4   2   0   61.09    2.00
   4   2   0   56.29    2.00
   4   2   0   60.09    2.20
   4   2   0   62.89    2.10
  -5  -2   0  144.69    4.70
  -5  -2   0  141.19    4.80
  -5  -2   0  142.99    4.60
   5   2   0  145.99    4.80
   5   2   0  151.08    4.60
   5   2   0  146.59    4.60
   5   2   0  145.09    4.70
  -6  -2   0   53.29    2.00
  -6  -2   0   53.49    2.20
  -6  -2   0   50.29    2.10
   6   2   0   47.50    1.90
   6   2   0   48.40    2.00
   6   2   0   49.20    2.10
  -7  -2   0    5.60    0.90
  -7  -2   0    5.20    1.00
   7   2   0    8.00    0.90
   7   2   0    7.10    1.00
   7   2   0    5.10    0.80
  -8  -2   0    2.30    1.20
   8   2   0    1.60    0.70
   8   2   0    1.60    1.10
   8   2   0    1.50    1.00
  -9  -2   0    0.50    1.30
   9   2   0    0.00    0.70
   9   2   0    0.50    1.10
 -10  -2   0    0.20    1.70
  10   2   0    0.00    1.00
  10   2   0    0.40    1.50
   9  -3   0   20.90    2.60
  -9   3   0   22.40    2.70
   8  -3   0   51.99    3.10
   8  -3   0   54.29    2.40
  -8   3   0   54.89    3.20
   7  -3   0    1.80    1.20
   7  -3   0    0.80    0.60
  -7   3   0    1.00    1.20
  -7   3   0    0.60    1.10
   6  -3   0    0.80    0.60
   6  -3   0    0.70    0.80
  -6   3   0    2.00    0.90
  -6   3   0    1.40    0.90
   5  -3   0    9.50    0.80
   5  -3   0    9.60    1.10
  -5   3   0    8.70    1.00
  -5   3   0    9.80    1.10
   4  -3   0  110.19    3.70
   4  -3   0  112.29    3.90
  -4   3   0  113.69    3.90
  -4   3   0  116.39    3.80
   3  -3   0  143.49    4.70
   3  -3   0  157.08    4.60
   3  -3   0  147.99    4.90
   3  -3   0  146.19    4.80
  -3   3   0  153.98    4.80
  -3   3   0  153.88    4.90
  -3   3   0  148.39    4.80
   2  -3   0   10.40    0.60
   2  -3   0   11.30    0.40
   2  -3   0   10.10    0.70
   2  -3   0    8.60    0.70
  -2   3   0   10.20    0.70
  -2   3   0    9.60    0.70
  -2   3   0   11.80    0.80
   1  -3   0   59.29    2.00
   1  -3   0   57.39    2.00
   1  -3   0   59.59    1.90
  -1   3   0   60.19    2.00
  -1   3   0   58.09    2.10
   0  -3   0  285.77    8.50
   0  -3   0  292.77    8.60
   0  -3   0  287.77    8.70
   0   3   0  300.77    8.50
   0   3   0  271.67    8.60
  -1  -3   0 1728.83   50.69
  -1  -3   0 1741.13   50.69
  -1  -3   0 1669.93   50.59
   1   3   0 1744.13   50.59
   1   3   0 1746.93   50.59
   1   3   0 1741.03   50.89
  -2  -3   0 1288.47   36.70
  -2  -3   0 1208.18   36.50
  -2  -3   0 1245.58   36.60
  -2  -3   0 1173.68   36.50
   2   3   0 1295.37   36.60
   2   3   0 1266.77   36.60
   2   3   0 1248.68   36.60
  -3  -3   0  151.38    4.80
  -3  -3   0  160.58    4.60
  -3  -3   0  144.29    4.70
   3   3   0  148.79    4.80
   3   3   0  156.78    4.70
   3   3   0  148.89    4.70
  -4  -3   0   77.59    2.60
  -4  -3   0   69.99    2.40
  -4  -3   0   70.19    2.40
   4   3   0   68.49    2.40
   4   3   0   70.49    2.40
   4   3   0   70.09    2.50
   4   3   0   72.89    2.30
  -5  -3   0    9.30    0.90
  -5  -3   0    9.40    0.90
  -5  -3   0    9.00    0.80
   5   3   0    8.80    0.70
   5   3   0   10.00    0.80
   5   3   0    9.30    0.80
   5   3   0    8.60    0.80
  -6  -3   0   13.90    1.10
  -6  -3   0   13.70    1.20
  -6  -3   0   13.40    1.10
   6   3   0   12.90    0.90
   6   3   0   15.90    1.10
  -7  -3   0   27.30    1.70
  -7  -3   0   22.70    1.50
   7   3   0   26.50    1.60
   7   3   0   25.10    1.60
  -8  -3   0    1.10    1.10
   8   3   0    0.80    0.60
   8   3   0    0.80    1.00
  -9  -3   0    1.30    1.20
   9   3   0    1.10    1.20
   9   3   0    0.60    0.80
 -10  -3   0    0.90    1.50
  10   3   0    0.40    1.40
  10   3   0    0.30    1.10
   8  -4   0   13.30    2.00
   8  -4   0   10.50    1.20
  -8   4   0   13.10    2.00
   7  -4   0   28.80    1.60
   7  -4   0   26.40    2.20
  -7   4   0   26.70    2.20
  -7   4   0   28.50    2.30
   6  -4   0    6.30    0.80
   6  -4   0    7.50    1.30
  -6   4   0    8.00    1.20
  -6   4   0    5.30    1.10
   5  -4   0   -0.30    0.70
   5  -4   0    0.00    0.50
  -5   4   0   -0.10    0.80
  -5   4   0    0.50    0.70
   4  -4   0  311.97    9.50
   4  -4   0  315.87    9.90
  -4   4   0  302.27    9.70
  -4   4   0  324.17    9.80
   3  -4   0  153.48    5.20
   3  -4   0  152.38    5.10
   3  -4   0  154.48    4.90
  -3   4   0  158.08    5.10
  -3   4   0  161.78    5.00
   2  -4   0    1.40    0.50
   2  -4   0    0.60    0.50
   2  -4   0    0.70    0.30
  -2   4   0    1.10    0.60
  -2   4   0    0.60    0.50
  -2   4   0    1.50    0.40
   1  -4   0    1.30    0.40
   1  -4   0    1.30    0.50
   1  -4   0    3.80    0.40
  -1   4   0    1.20    0.40
  -1   4   0    1.20    0.40
   0  -4   0   51.99    1.90
   0  -4   0   51.89    1.80
   0  -4   0   56.29    1.90
   0   4   0   54.69    1.90
   0   4   0   54.49    1.70
   0   4   0   53.19    1.80
  -1  -4   0   41.10    1.40
  -1  -4   0   38.10    1.50
  -1  -4   0   40.60    1.40
   1   4   0   39.00    1.40
   1   4   0   38.90    1.40
   1   4   0   38.60    1.40
  -2  -4   0  199.18    6.30
  -2  -4   0  208.68    6.20
  -2  -4   0  206.58    6.20
  -2  -4   0  200.08    6.30
   2   4   0  207.48    6.30
   2   4   0  209.68    6.30
   2   4   0  204.18    6.30
  -3  -4   0  192.58    5.70
  -3  -4   0  183.68    5.80
  -3  -4   0  182.38    5.70
  -3  -4   0  191.18    5.60
   3   4   0  167.08    5.70
   3   4   0  186.48    5.70
   3   4   0  188.58    5.80
  -4  -4   0  143.59    4.50
  -4  -4   0  140.79    4.30
  -4  -4   0  131.79    4.60
  -4  -4   0  138.89    4.40
   4   4   0  143.39    4.60
   4   4   0  138.19    4.50
   4   4   0  143.69    4.40
  -5  -4   0  151.88    4.40
  -5  -4   0  143.29    4.60
  -5  -4   0  136.99    4.70
  -5  -4   0  137.79    4.50
   5   4   0  127.69    4.60
   5   4   0  132.79    4.50
   5   4   0  143.39    4.40
   5   4   0  142.09    4.60
  -6  -4   0   39.10    1.70
  -6  -4   0   38.20    1.90
  -6  -4   0   44.60    1.70
  -6  -4   0   41.20    2.10
   6   4   0   41.30    2.00
   6   4   0   43.10    1.90
   6   4   0   38.30    1.70
  -7  -4   0    8.40    1.10
  -7  -4   0    8.20    1.00
   7   4   0    9.10    1.10
   7   4   0    6.90    0.90
  -8  -4   0    0.10    0.90
   8   4   0   -0.10    0.70
   8   4   0    0.30    1.00
  -9  -4   0   73.09    3.40
   9   4   0   72.19    3.30
   9   4   0   78.79    3.10
 -10  -4   0   10.40    1.80
  10   4   0   12.10    1.50
  10   4   0    9.00    1.60
  11   4   0    8.20    2.10
  11   4   0    9.00    1.70
   7  -5   0   87.79    3.40
   7  -5   0   94.99    4.30
  -7   5   0   96.49    4.30
   6  -5   0    2.30    1.20
   6  -5   0    2.00    0.70
  -6   5   0    2.10    1.30
  -6   5   0    1.90    1.10
   5  -5   0    3.30    0.70
   5  -5   0    3.20    1.00
  -5   5   0    4.10    1.20
  -5   5   0    1.70    0.90
   4  -5   0   59.59    2.40
   4  -5   0   52.99    2.40
   4  -5   0   55.09    2.10
  -4   5   0   53.99    2.30
  -4   5   0   54.79    2.40
   3  -5   0 1154.08   34.60
   3  -5   0 1191.68   34.30
   3  -5   0 1142.49   34.60
  -3   5   0 1163.48   34.60
   2  -5   0   43.20    1.90
   2  -5   0   43.10    1.60
   2  -5   0   41.60    1.80
  -2   5   0   44.20    1.80
   1  -5   0  128.89    4.40
   1  -5   0  139.59    4.40
   1  -5   0  132.09    4.20
  -1   5   0  132.59    4.30
   0  -5   0   68.59    2.40
   0  -5   0   62.99    2.30
   0  -5   0   65.79    2.40
   0   5   0   72.09    2.10
   0   5   0   69.69    2.40
   0   5   0   70.39    2.40
  -1  -5   0   57.29    2.10
  -1  -5   0   57.19    1.90
  -1  -5   0   55.99    2.00
   1   5   0   55.59    2.00
   1   5   0   56.79    2.00
   1   5   0   57.59    1.90
  -2  -5   0   24.40    1.50
  -2  -5   0   17.00    0.90
  -2  -5   0   18.30    0.80
  -2  -5   0   16.00    1.00
   2   5   0   17.90    0.90
   2   5   0   17.20    0.90
   2   5   0   17.60    0.90
  -3  -5   0   44.70    1.60
  -3  -5   0   43.90    1.50
  -3  -5   0   38.00    1.60
  -3  -5   0   40.00    1.70
   3   5   0   42.00    1.60
   3   5   0   39.50    1.60
  -4  -5   0  784.02   24.20
  -4  -5   0  794.32   24.40
  -4  -5   0  849.61   24.10
  -4  -5   0  808.32   24.20
   4   5   0  801.72   24.30
   4   5   0  840.02   24.20
   4   5   0  836.52   24.30
  -5  -5   0  188.08    6.00
  -5  -5   0  192.08    6.20
   5   5   0  189.18    6.00
   5   5   0  199.18    6.10
   5   5   0  184.38    6.20
  -6  -5   0   11.30    1.20
  -6  -5   0    9.40    1.00
   6   5   0    8.70    1.00
   6   5   0   12.10    1.10
   6   5   0   10.60    1.10
  -7  -5   0   51.19    2.40
  -7  -5   0   47.60    2.10
   7   5   0   42.80    2.20
   7   5   0   45.20    2.10
  -8  -5   0  192.78    6.80
  -8  -5   0  204.98    6.50
   8   5   0  196.18    6.40
   8   5   0  187.98    6.70
  -9  -5   0  174.68    6.50
   9   5   0  181.68    6.60
   9   5   0  192.58    6.30
 -10  -5   0    1.90    1.40
  10   5   0    2.80    1.40
  11   5   0   15.30    2.30
  -7   6   0    0.30    1.70
   6  -6   0   26.90    2.30
   6  -6   0   27.30    1.60
  -6   6   0   27.60    2.30
  -6   6   0   26.20    2.50
   5  -6   0   13.70    1.10
   5  -6   0   11.30    1.50
  -5   6   0   16.40    1.90
  -5   6   0   13.40    1.60
   4  -6   0   31.90    2.10
   4  -6   0   36.30    1.60
   4  -6   0   32.00    1.90
  -4   6   0   33.50    1.90
  -4   6   0   31.80    1.90
   3  -6   0  105.99    3.90
   3  -6   0  102.29    3.40
  -3   6   0  101.89    3.80
  -3   6   0  101.49    3.70
   2  -6   0   11.80    1.20
   2  -6   0    9.10    0.80
   2  -6   0    9.10    1.00
  -2   6   0    9.60    1.00
   1  -6   0   22.20    1.40
   1  -6   0   23.30    1.10
   1  -6   0   22.50    1.30
  -1   6   0   21.60    1.20
   0  -6   0   39.20    1.60
   0  -6   0   36.60    1.40
   0  -6   0   37.50    1.70
   0   6   0   37.00    1.60
  -1  -6   0    0.00    0.40
  -1  -6   0    0.10    0.30
  -1  -6   0    0.20    0.40
   1   6   0    0.20    0.40
   1   6   0    0.10    0.40
  -2  -6   0    6.80    0.80
  -2  -6   0    8.20    0.70
  -2  -6   0    7.10    0.70
   2   6   0    9.00    0.80
   2   6   0    7.10    0.70
  -3  -6   0   79.09    3.10
  -3  -6   0   86.69    3.00
  -3  -6   0   92.09    2.90
   3   6   0   91.29    3.10
   3   6   0   92.99    3.10
   3   6   0   87.79    3.10
  -4  -6   0    6.00    0.90
  -4  -6   0    7.50    0.70
  -4  -6   0    4.90    0.60
   4   6   0    5.20    0.70
   4   6   0    6.80    0.80
   4   6   0    4.60    0.60
  -5  -6   0  626.44   18.70
  -5  -6   0  600.54   18.90
   5   6   0  627.64   18.90
   5   6   0  646.04   18.80
  -6  -6   0    0.90    0.60
  -6  -6   0    0.40    0.70
   6   6   0    0.10    0.70
   6   6   0    0.00    0.60
  -7  -6   0   26.90    1.60
  -7  -6   0   21.90    1.70
   7   6   0   23.80    1.70
  -8  -6   0   21.80    1.80
  -8  -6   0   23.30    1.70
   8   6   0   23.70    1.80
  -9  -6   0   88.79    3.90
   9   6   0   89.59    3.90
 -10  -6   0    0.10    1.60
  10   6   0   -0.10    1.30
   6  -7   0    2.00    0.90
   6  -7   0    2.00    1.60
  -6   7   0    0.80    1.90
  -6   7   0    2.10    2.40
   5  -7   0   -0.10    0.70
   5  -7   0    0.10    1.20
  -5   7   0    0.50    1.10
  -5   7   0   -0.20    1.40
   4  -7   0    5.80    1.20
   4  -7   0    6.70    1.30
   4  -7   0    8.50    1.00
  -4   7   0    6.40    1.30
  -4   7   0    9.00    1.30
   3  -7   0    7.20    0.80
   3  -7   0    6.90    1.20
   3  -7   0    7.00    1.20
  -3   7   0    5.40    1.00
  -3   7   0    8.40    1.40
   2  -7   0   33.30    1.50
   2  -7   0   31.90    1.80
   2  -7   0   33.30    1.90
  -2   7   0   30.20    1.70
   1  -7   0  125.29    4.10
   1  -7   0  129.99    4.50
   1  -7   0  129.29    4.50
  -1   7   0  127.99    4.30
   0  -7   0  134.69    4.60
   0  -7   0  140.49    4.60
   0  -7   0  133.39    4.30
   0   7   0  137.39    4.50
  -1  -7   0   42.80    1.90
  -1  -7   0   42.80    1.80
  -1  -7   0   42.60    1.60
   1   7   0   39.60    1.80
  -2  -7   0   24.20    1.10
  -2  -7   0   22.90    1.40
  -2  -7   0   24.20    1.20
   2   7   0   23.00    1.30
  -3  -7   0    1.70    0.50
  -3  -7   0    1.70    0.70
   3   7   0    1.20    0.60
   3   7   0    1.40    0.60
  -4  -7   0    9.00    1.20
  -4  -7   0   11.60    0.90
   4   7   0    9.80    1.10
   4   7   0   10.30    1.00
  -5  -7   0    3.40    0.90
  -5  -7   0    4.30    0.70
   5   7   0    3.30    0.90
   5   7   0    2.40    0.70
  -6  -7   0    5.70    0.80
  -6  -7   0    5.20    1.00
   6   7   0    5.70    0.90
   6   7   0    9.30    1.20
  -7  -7   0   11.90    1.30
  -7  -7   0   11.50    1.50
   7   7   0   12.40    1.50
  -8  -7   0   56.39    2.50
  -8  -7   0   51.99    2.90
   8   7   0   58.99    2.90
  -9  -7   0   41.50    2.40
  -9  -7   0   42.90    2.90
   9   7   0   44.00    2.80
 -10  -7   0    3.30    1.60
  10   7   0    3.30    1.70
   5  -8   0    1.70    1.70
   5  -8   0    1.40    0.90
  -5   8   0    1.20    1.60
  -5   8   0    0.40    1.40
   4  -8   0    6.80    0.90
   4  -8   0    6.80    1.60
   4  -8   0    6.40    1.40
  -4   8   0    5.70    1.60
  -4   8   0    7.30    1.40
   3  -8   0   80.19    3.60
   3  -8   0   81.39    3.00
   3  -8   0   88.99    3.70
  -3   8   0   90.89    3.80
   2  -8   0   95.29    3.80
   2  -8   0   94.39    3.20
   2  -8   0   87.79    3.60
  -2   8   0   86.19    3.50
  -2   8   0   93.99    3.80
   1  -8   0  212.28    6.70
   1  -8   0  211.68    7.10
   1  -8   0  218.18    7.10
  -1   8   0  210.98    6.90
   0  -8   0    8.00    0.80
   0  -8   0    9.50    1.10
   0  -8   0    8.80    1.20
   0   8   0    7.60    0.90
  -1  -8   0   10.20    0.90
  -1  -8   0    9.50    1.00
  -1  -8   0    9.00    1.10
   1   8   0    6.70    0.90
  -2  -8   0   69.49    2.80
  -2  -8   0   75.99    2.60
  -2  -8   0   73.69    2.70
   2   8   0   66.89    2.70
  -3  -8   0    7.50    0.90
  -3  -8   0    6.40    1.00
   3   8   0    8.60    1.00
  -4  -8   0    8.80    0.90
  -4  -8   0   12.30    1.30
   4   8   0   10.50    1.20
   4   8   0   11.00    1.10
  -5  -8   0   -0.30    0.80
  -5  -8   0    0.20    0.60
   5   8   0    0.20    0.70
   5   8   0   -0.20    0.80
  -6  -8   0   48.40    2.20
  -6  -8   0   46.80    2.50
   6   8   0   48.80    2.40
   6   8   0   47.70    2.50
  -7  -8   0   22.60    2.00
  -7  -8   0   22.90    1.70
   7   8   0   20.80    1.90
  -8  -8   0    2.90    1.10
  -8  -8   0    2.60    1.20
   8   8   0    0.90    1.10
  -9  -8   0   28.00    2.40
  -9  -8   0   30.60    2.20
   9   8   0   34.00    2.50
 -10  -8   0    2.00    1.70
  10   8   0    4.10    2.00
   4  -9   0    7.50    1.10
   4  -9   0   10.10    2.00
   4  -9   0   10.30    2.00
  -4   9   0   10.70    1.80
  -4   9   0   11.80    2.10
   3  -9   0   22.10    1.40
   3  -9   0   17.20    2.10
   3  -9   0   20.60    2.10
  -3   9   0   23.80    2.60
   2  -9   0   20.20    1.40
   2  -9   0   21.80    1.90
   2  -9   0   22.20    2.00
  -2   9   0   22.50    2.00
  -2   9   0   22.60    1.90
   1  -9   0   31.30    2.10
   1  -9   0   31.00    1.50
   1  -9   0   31.40    2.00
  -1   9   0   35.10    2.10
   0  -9   0   13.40    1.60
   0  -9   0   13.40    1.70
   0  -9   0   15.10    1.10
   0   9   0   12.60    1.50
  -1  -9   0   51.79    2.00
  -1  -9   0   50.69    2.40
  -1  -9   0   51.29    2.30
   1   9   0   51.29    2.30
  -2  -9   0    8.20    0.90
  -2  -9   0    9.20    1.20
   2   9   0    7.30    1.00
  -3  -9   0   25.70    1.40
  -3  -9   0   21.90    1.70
   3   9   0   26.60    1.60
  -4  -9   0   15.60    1.20
  -4  -9   0   17.90    1.60
   4   9   0   16.80    1.50
  -5  -9   0   27.80    2.00
  -5  -9   0   25.20    1.50
   5   9   0   29.00    1.90
   5   9   0   25.20    1.70
  -6  -9   0   97.89    3.60
  -6  -9   0   95.69    3.90
   6   9   0  102.59    4.00
  -7  -9   0   25.40    2.00
  -7  -9   0   21.90    1.70
   7   9   0   25.00    2.00
  -8  -9   0    1.90    1.10
  -8  -9   0    2.80    1.50
   8   9   0    2.80    1.30
  -9  -9   0   86.89    3.70
  -9  -9   0   84.89    4.10
   9   9   0   88.09    4.30
 -10  -9   0   38.10    2.90
   2 -10   0   60.09    2.50
   2 -10   0   59.89    3.40
   2 -10   0   63.29    3.50
  -2  10   0   64.69    3.60
  -2  10   0   59.09    3.20
   1 -10   0    4.80    0.90
   1 -10   0    4.70    1.60
   1 -10   0    5.40    1.50
  -1  10   0    4.50    1.40
   0 -10   0   85.19    3.70
   0 -10   0   85.89    3.10
   0 -10   0   89.59    3.70
   0  10   0   85.49    3.60
  -1 -10   0  157.58    5.70
  -1 -10   0  152.38    5.10
   1  10   0  154.78    5.40
  -2 -10   0    1.50    0.70
  -2 -10   0    0.60    1.00
   2  10   0    2.40    1.00
  -3 -10   0    0.20    1.00
  -3 -10   0   -0.10    0.60
   3  10   0    0.40    1.00
  -4 -10   0   32.30    2.10
  -4 -10   0   31.90    1.70
   4  10   0   29.50    2.00
  -5 -10   0   -0.10    0.80
  -5 -10   0    0.40    1.10
   5  10   0    0.20    1.00
  -6 -10   0    2.70    1.00
  -6 -10   0    2.80    1.30
  -7 -10   0   23.00    1.80
  -7 -10   0   21.60    2.20
   7  10   0   22.30    2.00
  -8 -10   0    1.20    1.10
  -8 -10   0    1.40    1.50
   8  10   0    1.70    1.40
  -9 -10   0   21.70    2.40
  -9 -10   0   21.30    2.60
   9  10   0   25.50    3.00
   1 -11   0    7.10    2.10
   1 -11   0    8.00    1.20
  -1  11   0    8.10    1.80
   0 -11   0   21.60    1.50
   0 -11   0   18.90    2.30
   0  11   0   21.60    2.40
  -1 -11   0    6.00    1.70
  -1 -11   0    4.90    0.90
   1  11   0    7.20    1.50
  -2 -11   0  209.18    7.30
  -2 -11   0  204.28    6.70
   2  11   0  215.68    7.20
  -3 -11   0    4.50    0.90
  -3 -11   0    3.70    1.30
   3  11   0    2.90    1.20
  -4 -11   0    4.20    0.90
  -4 -11   0    4.20    1.40
   4  11   0    3.60    1.30
  -5 -11   0    0.10    0.80
  -5 -11   0    0.70    1.30
  -6 -11   0   -0.40    1.40
  -6 -11   0    0.60    1.00
  -7 -11   0   13.10    1.50
  -7 -11   0    8.30    1.90
  -8 -11   0    1.50    1.80
  -8 -11   0    3.40    1.30
  -2 -12   0    0.00    1.70
  -2 -12   0    0.60    0.90
  -3 -12   0   -0.10    1.50
  -3 -12   0   -0.20    0.90
  -4 -12   0    1.70    1.00
  -4 -12   0    0.90    1.70
  -5 -12   0   21.70    1.80
  -5 -12   0   21.20    2.50
  -6 -12   0   16.00    2.40
  -6 -12   0   15.60    1.80
  -5 -12   1    7.70    1.20
  -5 -12   1    6.90    1.90
   4  12  -1    0.80    1.50
  -4 -12   1    0.00    1.70
  -4 -12   1    0.60    0.90
   3  12  -1    7.70    1.70
  -3 -12   1    5.60    1.00
  -3 -12   1    7.70    2.10
   2  12  -1   53.89    3.10
  -2 -12   1   45.90    2.10
  -7 -11   1   62.09    2.90
  -7 -11   1   63.49    3.70
  -6 -11   1  306.97   10.20
  -6 -11   1  299.77    9.60
   5  11  -1   80.39    3.50
  -5 -11   1   80.19    3.70
  -5 -11   1   72.49    3.00
   4  11  -1    0.10    1.10
  -4 -11   1    0.00    0.70
  -4 -11   1    0.00    1.40
   3  11  -1    7.90    1.40
  -3 -11   1    8.00    0.90
  -3 -11   1    6.30    1.50
   2  11  -1   51.99    2.60
  -2 -11   1   47.30    2.80
  -2 -11   1   43.70    2.00
   1  11  -1    1.20    1.30
  -1 -11   1    0.00    0.70
  -1 -11   1    0.80    1.40
   0  11  -1    1.40    1.30
   0 -11   1    1.20    0.70
   0 -11   1    0.90    1.70
  -1  11  -1    1.50    1.50
   1 -11   1    1.10    0.70
   1 -11   1    1.80    1.90
  -9 -10   1    1.20    1.50
   8  10  -1   17.10    2.20
  -8 -10   1   15.00    2.20
  -8 -10   1   13.60    1.50
   7  10  -1    1.90    1.50
  -7 -10   1    1.50    1.60
  -7 -10   1    1.90    1.00
  -6 -10   1  455.95   13.70
  -6 -10   1  440.26   14.30
   5  10  -1  139.19    5.10
  -5 -10   1  142.09    5.30
  -5 -10   1  146.59    4.80
   4  10  -1   21.20    1.70
  -4 -10   1   18.50    2.00
  -4 -10   1   19.80    1.30
   3  10  -1    2.30    0.90
  -3 -10   1    1.90    0.60
  -3 -10   1    1.80    1.10
   2  10  -1    3.60    1.00
  -2 -10   1    3.60    0.70
  -2 -10   1    2.50    1.10
   1  10  -1    1.20    0.90
  -1 -10   1    1.20    0.60
  -1 -10   1    2.00    1.10
   0  10  -1   83.69    3.40
   0 -10   1   82.99    2.90
   0 -10   1   87.39    3.80
  -1  10  -1   -0.10    1.20
   1 -10   1   -0.40    1.40
   1 -10   1    0.30    0.60
   1 -10   1   -0.10    1.30
  -2  10  -1   37.50    2.80
  -2  10  -1   39.40    2.60
   2 -10   1   40.10    2.70
   2 -10   1   38.30    1.60
   2 -10   1   38.50    2.70
  -3  10  -1    2.70    1.90
  -3  10  -1    4.20    1.70
   3 -10   1    3.30    1.70
   3 -10   1    3.10    1.80
   3 -10   1    4.60    0.70
   9   9  -1    2.50    1.60
  -9  -9   1    4.40    1.90
  -9  -9   1    2.70    1.30
   8   9  -1    3.90    1.60
  -8  -9   1    2.40    1.10
  -8  -9   1    4.80    1.70
   7   9  -1    4.90    1.40
  -7  -9   1    6.80    1.50
  -7  -9   1    6.00    1.10
   6   9  -1   97.59    3.90
   6   9  -1   94.29    3.70
  -6  -9   1   92.79    3.90
  -6  -9   1   96.09    3.50
   5   9  -1  149.49    5.20
   5   9  -1  140.59    5.10
  -5  -9   1  153.58    4.90
  -5  -9   1  145.29    5.30
   4   9  -1    6.10    1.00
  -4  -9   1    3.90    1.10
  -4  -9   1    5.60    0.80
   3   9  -1    3.10    0.90
  -3  -9   1    3.80    0.60
  -3  -9   1    2.70    0.90
   2   9  -1   20.10    1.50
  -2  -9   1   21.80    1.20
  -2  -9   1   21.90    1.80
   1   9  -1   47.80    2.20
  -1  -9   1   49.30    1.90
   0   9  -1   60.69    2.70
   0  -9   1   67.99    3.00
   0  -9   1   66.89    2.30
   0  -9   1   64.89    2.80
  -1   9  -1    1.90    0.90
   1  -9   1    1.80    1.10
   1  -9   1    2.70    0.60
   1  -9   1    3.10    1.10
  -2   9  -1   28.90    2.00
   2  -9   1   28.30    1.40
   2  -9   1   31.00    2.30
   2  -9   1   30.30    2.20
  -3   9  -1    8.00    1.70
  -3   9  -1    7.30    1.40
   3  -9   1    7.40    0.80
   3  -9   1    5.70    1.40
   3  -9   1    7.30    1.50
  -4   9  -1    6.70    1.60
  -4   9  -1    7.50    1.80
   4  -9   1    6.50    0.80
   4  -9   1    6.90    1.90
   4  -9   1    7.60    1.80
 -10  -8   1    0.50    1.40
   9   8  -1    0.60    1.60
  -9  -8   1    1.00    1.10
  -9  -8   1    0.20    1.50
   8   8  -1   10.10    1.70
  -8  -8   1    9.40    1.30
  -8  -8   1    8.40    1.50
   7   8  -1   26.50    1.90
  -7  -8   1   24.70    1.70
  -7  -8   1   21.30    2.00
   6   8  -1   55.39    2.50
   6   8  -1   52.39    2.70
  -6  -8   1   55.59    2.30
  -6  -8   1   57.19    2.70
   5   8  -1   27.80    1.70
   5   8  -1   34.20    1.90
  -5  -8   1   27.20    1.80
  -5  -8   1   30.80    1.50
   4   8  -1  139.69    4.80
   4   8  -1  137.79    4.70
  -4  -8   1  134.79    4.90
  -4  -8   1  142.89    4.50
   3   8  -1    2.70    0.70
  -3  -8   1    2.40    0.50
  -3  -8   1    2.20    0.80
   2   8  -1  157.28    5.00
  -2  -8   1  147.09    4.80
  -2  -8   1  151.68    5.20
   1   8  -1   29.30    1.60
  -1  -8   1   28.90    1.30
  -1  -8   1   27.60    1.60
  -1  -8   1   29.80    1.70
   0   8  -1    0.30    0.60
   0  -8   1    0.10    0.80
   0  -8   1    0.60    0.40
   0  -8   1   -0.20    0.70
  -1   8  -1    8.70    1.00
   1  -8   1    7.10    1.10
   1  -8   1    5.80    1.20
   1  -8   1    6.20    0.70
  -2   8  -1   34.90    1.90
   2  -8   1   32.50    1.90
   2  -8   1   33.30    1.40
   2  -8   1   31.50    2.10
  -3   8  -1    0.10    1.10
  -3   8  -1    0.00    0.80
   3  -8   1   -0.10    0.50
   3  -8   1    0.10    0.90
   3  -8   1    0.00    1.00
  -4   8  -1    4.30    1.50
  -4   8  -1    5.30    1.20
   4  -8   1    5.10    0.70
   4  -8   1    4.30    1.50
   4  -8   1    5.70    1.50
  -5   8  -1   45.20    3.20
  -5   8  -1   48.70    2.70
   5  -8   1   44.40    1.90
   5  -8   1   45.20    3.10
  10   7  -1    1.30    1.60
 -10  -7   1    0.50    1.80
 -10  -7   1    0.50    1.50
   9   7  -1   10.50    1.70
  -9  -7   1    7.20    1.60
  -9  -7   1    8.50    1.30
   8   7  -1   16.30    1.70
  -8  -7   1   16.60    1.50
  -8  -7   1   16.90    2.00
   7   7  -1    6.50    1.30
  -7  -7   1    7.10    1.20
  -7  -7   1    5.80    0.90
   6   7  -1    1.20    0.80
   6   7  -1    1.20    0.70
  -6  -7   1    2.60    0.70
  -6  -7   1    1.20    0.90
   5   7  -1  336.37   10.30
   5   7  -1  320.67   10.10
  -5  -7   1  328.17   10.00
  -5  -7   1  316.57   10.30
   4   7  -1  165.18    5.60
   4   7  -1  163.28    5.50
  -4  -7   1  170.28    5.70
  -4  -7   1  179.58    5.40
   3   7  -1   49.40    2.00
   3   7  -1   48.00    2.00
  -3  -7   1   49.60    2.20
   2   7  -1    0.20    0.50
   2   7  -1    0.20    0.50
  -2  -7   1    0.10    0.30
  -2  -7   1    0.40    0.60
  -2  -7   1    0.10    0.50
   1   7  -1   81.09    2.90
  -1  -7   1   84.69    2.90
  -1  -7   1   86.99    3.20
  -1  -7   1   82.49    2.80
   0   7  -1   27.50    1.40
   0  -7   1   28.00    1.60
   0  -7   1   26.50    1.40
   0  -7   1   27.30    1.20
  -1   7  -1    1.40    0.60
   1  -7   1    1.40    0.40
   1  -7   1    0.90    0.80
   1  -7   1    1.60    0.80
  -2   7  -1    2.90    0.80
   2  -7   1    2.90    0.80
   2  -7   1    3.10    0.50
   2  -7   1    1.50    0.80
  -3   7  -1   93.49    3.50
  -3   7  -1   93.39    3.70
   3  -7   1  100.29    3.70
   3  -7   1   91.89    3.70
   3  -7   1   95.29    3.10
  -4   7  -1   11.00    1.40
  -4   7  -1   10.50    1.40
   4  -7   1   10.90    0.90
   4  -7   1    8.90    1.40
   4  -7   1   11.60    1.40
  -5   7  -1   17.80    1.90
  -5   7  -1   18.30    1.80
   5  -7   1   16.60    1.20
   5  -7   1   16.10    1.90
  -6   7  -1   51.39    3.00
  -6   7  -1   50.89    3.30
   6  -7   1   48.60    3.10
   6  -7   1   49.90    2.10
  10   6  -1   60.99    3.50
 -10  -6   1   68.19    3.80
   9   6  -1  442.66   14.20
  -9  -6   1  433.16   13.70
  -9  -6   1  451.85   14.20
   8   6  -1    9.10    1.40
  -8  -6   1    5.30    1.00
  -8  -6   1    6.40    1.40
   7   6  -1   21.80    1.70
  -7  -6   1   23.70    1.70
  -7  -6   1   27.50    1.60
   6   6  -1    0.10    0.60
   6   6  -1   -0.20    0.70
  -6  -6   1   -0.20    0.60
  -6  -6   1   -0.40    0.80
   5   6  -1    7.50    0.90
   5   6  -1    8.20    1.00
  -5  -6   1    9.00    1.10
  -5  -6   1    7.80    0.90
   4   6  -1    2.00    0.60
   4   6  -1    2.40    0.60
  -4  -6   1    1.80    0.50
  -4  -6   1    2.00    0.70
   3   6  -1   19.00    1.20
   3   6  -1   22.30    1.10
  -3  -6   1   18.20    1.00
  -3  -6   1   21.00    1.30
   2   6  -1  142.49    4.40
   2   6  -1  129.29    4.30
  -2  -6   1  132.49    4.50
  -2  -6   1  131.49    4.20
  -2  -6   1  137.59    4.20
   1   6  -1  235.38    7.00
   1   6  -1  231.28    7.10
  -1  -6   1  222.88    7.30
  -1  -6   1  241.78    7.10
  -1  -6   1  222.48    7.00
   0   6  -1   81.39    2.80
   0  -6   1   85.39    2.90
   0  -6   1   80.59    2.70
  -1   6  -1   22.10    1.20
   1  -6   1   21.10    0.90
   1  -6   1   21.80    1.40
   1  -6   1   21.70    1.30
  -2   6  -1  142.39    4.60
   2  -6   1  137.19    4.80
   2  -6   1  141.59    4.80
   2  -6   1  140.49    4.40
  -3   6  -1  156.18    5.30
  -3   6  -1  153.28    5.00
   3  -6   1  152.78    5.20
   3  -6   1  150.18    4.80
   3  -6   1  146.69    5.20
  -4   6  -1   10.10    1.20
  -4   6  -1   10.80    1.40
   4  -6   1   13.40    0.90
   4  -6   1   12.50    1.50
   4  -6   1   12.90    1.40
  -5   6  -1    5.20    1.30
  -5   6  -1    6.00    1.10
   5  -6   1    5.90    0.70
   5  -6   1    6.40    1.30
  -6   6  -1   15.70    2.00
  -6   6  -1   13.40    1.50
   6  -6   1    9.40    1.10
   6  -6   1   10.80    1.70
  -7   6  -1   18.90    2.30
  -7   6  -1   16.90    2.30
   7  -6   1   15.10    1.30
   7  -6   1   17.20    2.40
  10   5  -1   34.90    2.70
 -10  -5   1   37.50    2.90
   9   5  -1  163.68    6.00
  -9  -5   1  158.98    6.00
   8   5  -1   26.90    1.90
  -8  -5   1   27.10    2.00
  -8  -5   1   30.10    1.80
   7   5  -1  110.79    4.20
  -7  -5   1  116.19    4.00
  -7  -5   1  109.79    4.20
   6   5  -1    1.10    0.80
   6   5  -1    2.20    0.80
  -6  -5   1    1.20    0.60
  -6  -5   1    1.80    0.80
   5   5  -1   15.80    1.60
   5   5  -1   17.90    1.20
   5   5  -1   16.00    1.20
  -5  -5   1   19.50    1.20
  -5  -5   1   13.60    1.00
   4   5  -1  185.68    5.60
   4   5  -1  169.78    5.70
   4   5  -1  185.28    5.70
  -4  -5   1  176.38    5.80
  -4  -5   1  171.58    5.50
   3   5  -1  518.85   15.80
   3   5  -1  520.95   15.70
   3   5  -1  527.75   15.80
  -3  -5   1  522.95   15.90
  -3  -5   1  519.95   15.70
  -3  -5   1  549.85   15.50
   2   5  -1  478.65   14.50
   2   5  -1  493.75   14.50
   2   5  -1  484.05   14.50
  -2  -5   1  496.25   14.40
  -2  -5   1  461.35   14.60
  -2  -5   1  495.95   14.40
   1   5  -1  875.21   26.30
   1   5  -1  916.01   26.30
  -1  -5   1  879.61   26.20
  -1  -5   1  905.31   26.30
  -1  -5   1  878.41   26.50
  -1  -5   1  895.31   26.20
   0   5  -1    2.90    0.40
   0   5  -1    2.90    0.40
   0  -5   1    3.10    0.50
   0  -5   1    3.10    0.40
   0  -5   1    2.10    0.50
   0  -5   1    2.90    0.30
  -1   5  -1    0.10    0.40
   1  -5   1    0.00    0.50
   1  -5   1    0.00    0.40
   1  -5   1    0.00    0.20
   1  -5   1   -0.10    0.40
  -2   5  -1  152.98    4.80
   2  -5   1  151.08    4.90
   2  -5   1  148.19    4.60
   2  -5   1  143.89    4.90
  -3   5  -1  538.95   16.20
  -3   5  -1  544.05   16.40
   3  -5   1  541.75   16.00
   3  -5   1  541.15   16.40
   3  -5   1  528.65   16.40
  -4   5  -1   66.39    2.50
  -4   5  -1   62.79    2.70
   4  -5   1   63.49    2.20
   4  -5   1   64.19    2.70
   4  -5   1   66.19    2.70
  -5   5  -1   31.30    2.00
  -5   5  -1   34.70    1.80
   5  -5   1   34.00    2.10
   5  -5   1   34.60    1.50
  -6   5  -1    1.10    1.10
  -6   5  -1    1.00    1.00
   6  -5   1    0.50    1.00
   6  -5   1    0.70    0.60
  -7   5  -1   47.80    2.70
  -7   5  -1   47.10    2.80
   7  -5   1   42.90    2.00
   7  -5   1   48.20    2.90
  -8   5  -1    1.10    1.70
  -8   5  -1    2.20    1.80
  10   4  -1    0.10    1.30
 -10  -4   1    0.80    1.30
   9   4  -1   29.60    2.10
  -9  -4   1   27.20    2.20
   8   4  -1   27.80    1.90
  -8  -4   1   32.90    1.80
  -8  -4   1   25.80    1.90
   7   4  -1   32.00    1.70
   7   4  -1   32.80    1.90
  -7  -4   1   31.80    1.90
  -7  -4   1   35.30    1.70
   6   4  -1   46.40    2.00
   6   4  -1   46.90    2.10
   6   4  -1   45.30    2.10
  -6  -4   1   46.00    1.90
  -6  -4   1   48.70    2.20
   5   4  -1   35.90    1.60
   5   4  -1   32.20    1.70
  -5  -4   1   37.50    1.50
  -5  -4   1   36.50    1.70
   4   4  -1  324.97    9.90
   4   4  -1  322.87    9.80
   4   4  -1  319.47   10.00
  -4  -4   1  329.97   10.00
  -4  -4   1  331.17    9.60
  -4  -4   1  319.77    9.80
   3   4  -1  619.24   18.60
   3   4  -1  611.64   18.50
   3   4  -1  613.44   18.70
  -3  -4   1  619.84   18.60
  -3  -4   1  626.44   18.50
  -3  -4   1  650.63   18.30
  -3  -4   1  633.44   18.70
   2   4  -1  456.15   13.20
   2   4  -1  440.86   13.20
   2   4  -1  453.55   13.30
  -2  -4   1  403.46   13.20
  -2  -4   1  465.35   13.10
  -2  -4   1  444.96   13.30
   1   4  -1  511.85   15.20
   1   4  -1  524.95   15.20
  -1  -4   1  494.15   15.10
  -1  -4   1  489.45   15.30
  -1  -4   1  532.25   15.20
  -1  -4   1  525.15   15.10
   0   4  -1  171.18    5.30
   0   4  -1  179.08    5.20
   0  -4   1  173.18    5.30
   0  -4   1  167.08    5.40
   0  -4   1  172.28    5.20
   0  -4   1  174.18    5.20
  -1   4  -1    0.90    0.30
   1  -4   1    1.70    0.40
   1  -4   1    1.80    0.30
   1  -4   1    1.30    0.20
   1  -4   1    2.20    0.50
  -2   4  -1   31.40    1.30
   2  -4   1   28.00    1.40
   2  -4   1   32.30    1.40
   2  -4   1   31.30    1.10
   2  -4   1   32.80    1.20
  -3   4  -1  170.08    5.20
   3  -4   1  165.68    5.40
   3  -4   1  158.78    5.00
  -4   4  -1   90.89    3.30
  -4   4  -1   90.09    3.10
   4  -4   1   88.89    3.30
   4  -4   1   90.29    3.30
   4  -4   1   87.99    2.90
  -5   4  -1   10.40    1.20
  -5   4  -1   10.50    1.10
   5  -4   1   10.60    1.20
   5  -4   1   10.70    0.80
  -6   4  -1   19.40    1.50
  -6   4  -1   19.60    1.70
   6  -4   1   18.50    1.10
   6  -4   1   19.30    1.80
  -7   4  -1    2.50    1.20
  -7   4  -1    3.90    1.40
   7  -4   1    3.00    1.20
   7  -4   1    2.00    0.70
  -8   4  -1   -0.50    1.60
  -8   4  -1   -0.20    1.40
   8  -4   1    0.20    1.40
   8  -4   1    0.20    0.80
  10   3  -1    0.30    1.50
  10   3  -1    0.20    1.20
 -10  -3   1    0.50    1.60
   9   3  -1   38.40    2.30
   9   3  -1   37.20    2.20
  -9  -3   1   34.20    2.50
   8   3  -1    1.80    0.80
   8   3  -1    3.70    1.00
  -8  -3   1    1.40    1.00
   7   3  -1   -0.20    0.80
   7   3  -1    0.00    0.70
  -7  -3   1    0.30    0.70
  -7  -3   1    0.80    0.80
   6   3  -1    0.00    0.60
   6   3  -1   -0.20    0.50
   6   3  -1    0.00    0.60
  -6  -3   1    0.10    0.60
  -6  -3   1    0.10    0.70
   5   3  -1   98.49    3.60
   5   3  -1  104.39    3.20
   5   3  -1   99.89    3.40
   5   3  -1  102.39    3.50
  -5  -3   1  100.89    3.40
  -5  -3   1  100.79    3.50
  -5  -3   1   99.49    3.50
   4   3  -1    4.50    0.60
   4   3  -1    4.70    0.50
   4   3  -1    4.50    0.40
   4   3  -1    3.00    0.50
  -4  -3   1    4.20    0.70
  -4  -3   1    4.60    0.60
  -4  -3   1    4.60    0.50
   3   3  -1  105.69    3.10
   3   3  -1  100.99    3.20
   3   3  -1   96.99    3.30
   3   3  -1  104.79    3.30
  -3  -3   1  105.19    3.30
  -3  -3   1  100.89    3.40
  -3  -3   1  102.29    3.10
  -3  -3   1   91.89    3.20
   2   3  -1   54.39    1.70
   2   3  -1   48.30    1.80
  -2  -3   1   49.30    1.70
  -2  -3   1   50.99    1.60
  -2  -3   1   50.29    1.80
   1   3  -1   91.59    2.90
   1   3  -1   91.29    3.00
  -1  -3   1   98.39    3.00
  -1  -3   1   93.69    2.90
  -1  -3   1   96.99    2.90
   0   3  -1  133.19    4.00
   0   3  -1  128.69    4.00
   0  -3   1  135.39    4.00
   0  -3   1  124.89    4.10
   0  -3   1  135.99    4.00
   0  -3   1  134.89    4.10
  -1   3  -1  119.19    3.70
   1  -3   1  115.79    3.80
   1  -3   1  121.09    3.80
   1  -3   1  117.29    3.60
   1  -3   1  124.49    3.60
  -2   3  -1  276.67    8.50
   2  -3   1  293.57    8.50
   2  -3   1  282.97    8.40
   2  -3   1  282.27    8.70
   2  -3   1  282.87    8.70
  -3   3  -1   22.10    1.20
  -3   3  -1   23.00    1.10
   3  -3   1   24.00    1.00
   3  -3   1   25.60    1.00
   3  -3   1   25.70    0.90
   3  -3   1   22.90    1.20
   3  -3   1   23.30    1.20
  -4   3  -1    0.80    0.60
  -4   3  -1    1.00    0.40
   4  -3   1    0.60    0.50
   4  -3   1    0.60    0.30
  -5   3  -1    4.50    0.90
  -5   3  -1    6.40    0.80
   5  -3   1    4.40    0.80
   5  -3   1    5.00    0.60
  -6   3  -1   -0.10    0.80
  -6   3  -1    0.20    0.70
   6  -3   1    0.00    0.40
   6  -3   1   -0.20    0.80
  -7   3  -1   11.60    1.50
  -7   3  -1   15.80    1.60
   7  -3   1   14.00    1.10
   7  -3   1   14.80    1.60
  -8   3  -1    0.60    1.30
  -8   3  -1   -0.40    1.20
   8  -3   1    0.90    1.20
   8  -3   1    0.20    0.70
  -9   3  -1    2.20    1.90
   9  -3   1    1.90    1.60
   9  -3   1    1.80    0.90
  10   2  -1   -0.40    1.40
  10   2  -1    0.50    1.10
 -10  -2   1    0.00    1.70
   9   2  -1   39.50    2.50
   9   2  -1   38.00    2.20
  -9  -2   1   36.60    2.70
   8   2  -1   96.39    3.90
   8   2  -1  103.79    3.70
  -8  -2   1  100.79    4.10
   7   2  -1    2.00    0.70
   7   2  -1    1.90    0.90
  -7  -2   1    2.10    0.80
  -7  -2   1    1.90    0.90
   6   2  -1    7.10    0.80
   6   2  -1    7.10    0.80
   6   2  -1   11.80    1.10
  -6  -2   1    7.20    0.90
  -6  -2   1    9.10    1.00
  -6  -2   1    9.20    0.90
   5   2  -1   50.99    1.90
   5   2  -1   55.19    2.00
   5   2  -1   49.50    2.10
   5   2  -1   50.39    1.90
  -5  -2   1   52.59    2.10
  -5  -2   1   51.99    2.00
  -5  -2   1   46.30    1.90
   4   2  -1  152.98    4.70
   4   2  -1  151.28    4.80
   4   2  -1  148.79    4.90
   4   2  -1  151.28    4.80
  -4  -2   1  156.78    4.80
  -4  -2   1  159.48    4.90
  -4  -2   1  149.29    4.80
   3   2  -1   32.10    1.10
   3   2  -1   31.90    1.30
   3   2  -1   30.60    1.20
   3   2  -1   31.20    1.20
  -3  -2   1   28.60    1.30
  -3  -2   1   33.10    1.20
  -3  -2   1   30.00    1.20
   2   2  -1  952.80   28.10
   2   2  -1  977.20   28.00
   2   2  -1  976.40   28.00
  -2  -2   1  907.31   28.10
  -2  -2   1  955.10   28.00
   1   2  -1 4036.60  121.59
   1   2  -1 4427.86  121.89
  -1  -2   1 4176.28  121.59
  -1  -2   1 3956.90  121.49
   0   2  -1  693.03   21.60
   0   2  -1  746.13   21.60
   0  -2   1  746.53   21.60
   0  -2   1  744.43   21.70
   0  -2   1  761.82   21.70
   0  -2   1  737.33   21.60
  -1   2  -1   69.19    2.10
   1  -2   1   69.49    2.10
   1  -2   1   68.29    2.30
   1  -2   1   69.09    2.10
   1  -2   1   66.79    2.20
   1  -2   1   70.99    2.10
  -2   2  -1   32.00    1.20
  -2   2  -1   33.10    1.40
   2  -2   1   34.50    1.30
   2  -2   1   36.80    1.20
   2  -2   1   34.50    1.30
   2  -2   1   38.20    1.20
   2  -2   1   36.30    1.20
  -3   2  -1 1731.83   52.09
  -3   2  -1 1789.82   51.99
   3  -2   1 1824.12   51.89
   3  -2   1 1762.12   51.89
   3  -2   1 1786.72   52.09
   3  -2   1 1707.03   52.09
   3  -2   1 1804.32   51.89
  -4   2  -1  102.59    3.60
  -4   2  -1  101.39    3.40
   4  -2   1  102.59    3.60
   4  -2   1  108.89    3.30
   4  -2   1  104.49    3.30
  -5   2  -1   16.40    1.20
  -5   2  -1   18.10    1.10
   5  -2   1   19.60    1.00
   5  -2   1   19.90    1.00
   5  -2   1   18.90    1.30
  -6   2  -1   49.10    2.20
  -6   2  -1   44.90    2.00
   6  -2   1   44.70    2.20
   6  -2   1   43.00    1.80
  -7   2  -1    0.90    1.00
  -7   2  -1    1.30    0.90
   7  -2   1    1.20    1.00
   7  -2   1    1.10    0.60
  -8   2  -1   81.29    3.50
  -8   2  -1   79.79    3.60
   8  -2   1   84.19    3.10
   8  -2   1   91.39    3.70
  -9   2  -1    0.10    1.60
   9  -2   1    0.30    1.30
   9  -2   1    0.00    0.80
  10   1  -1    0.20    1.20
 -10  -1   1   -0.90    1.70
   9   1  -1   55.89    3.00
   9   1  -1   57.89    2.60
  -9  -1   1   51.79    3.00
   8   1  -1   58.19    2.50
   8   1  -1   58.49    2.70
  -8  -1   1   56.89    2.80
   7   1  -1    0.30    0.80
   7   1  -1    0.10    0.60
   7   1  -1    0.20    0.80
  -7  -1   1    0.20    0.80
   6   1  -1    0.70    0.50
   6   1  -1    0.90    0.70
   6   1  -1    0.90    0.70
  -6  -1   1    0.10    0.60
  -6  -1   1    0.60    0.70
  -6  -1   1    0.70    0.60
   5   1  -1  200.68    6.30
   5   1  -1  204.28    6.40
   5   1  -1  201.78    6.40
   5   1  -1  203.28    6.30
  -5  -1   1  195.88    6.30
  -5  -1   1  202.58    6.40
  -5  -1   1  198.08    6.40
   4   1  -1  363.46   11.10
   4   1  -1  377.56   11.10
   4   1  -1  380.16   11.20
   4   1  -1  381.06   11.30
  -4  -1   1  356.66   11.20
  -4  -1   1  355.46   11.10
  -4  -1   1  376.76   11.20
   3   1  -1    2.70    0.40
   3   1  -1    3.00    0.40
   3   1  -1    2.70    0.40
   3   1  -1    2.40    0.40
  -3  -1   1    2.90    0.40
  -3  -1   1    3.00    0.40
  -3  -1   1    2.10    0.30
   2   1  -1   80.29    2.40
   2   1  -1   78.09    2.40
   2   1  -1   76.99    2.50
  -2  -1   1   75.19    2.40
  -2  -1   1   76.89    2.50
  -2  -1   1   78.19    2.50
   1   1  -1 1025.90   29.90
   1   1  -1 1010.60   29.90
  -1  -1   1 1039.30   29.90
  -1  -1   1 1008.50   29.90
   0   1  -1  169.18    5.30
   0   1  -1  177.88    5.20
   0   1  -1  183.38    5.20
   0  -1   1  173.68    5.30
   0  -1   1  182.18    5.30
   0  -1   1  180.68    5.30
  -1   1  -1   14.40    0.50
  -1   1  -1   15.20    0.50
   1  -1   1   15.80    0.50
   1  -1   1   14.60    0.60
   1  -1   1   14.70    0.60
   1  -1   1   15.80    0.50
  -2   1  -1  133.69    4.10
  -2   1  -1  130.69    4.00
   2  -1   1  140.69    4.20
   2  -1   1  137.19    4.00
   2  -1   1  134.29    4.00
   2  -1   1  125.49    4.10
   2  -1   1  132.39    4.00
  -3   1  -1  526.95   16.00
  -3   1  -1  517.45   15.80
   3  -1   1  539.65   16.00
   3  -1   1  547.25   15.80
   3  -1   1  545.45   15.80
  -4   1  -1  116.79    4.00
  -4   1  -1  121.09    3.90
  -4   1  -1  129.99    3.90
   4  -1   1  123.69    4.00
   4  -1   1  117.09    3.80
   4  -1   1  123.49    3.90
  -5   1  -1   31.50    1.40
  -5   1  -1   32.00    1.50
   5  -1   1   29.30    1.20
   5  -1   1   31.70    1.40
   5  -1   1   27.90    1.50
  -6   1  -1    7.80    0.90
  -6   1  -1    8.50    1.10
   6  -1   1    7.60    0.90
   6  -1   1    7.40    1.00
   6  -1   1    8.10    0.70
  -7   1  -1  155.58    5.50
  -7   1  -1  159.88    5.40
   7  -1   1  154.38    5.10
   7  -1   1  162.28    5.50
  -8   1  -1   15.60    1.70
  -8   1  -1   17.10    1.70
   8  -1   1   17.50    1.60
   8  -1   1   16.10    1.20
  -9   1  -1    1.50    1.40
   9  -1   1    1.60    1.40
   9  -1   1    1.90    0.80
 -10   1  -1   11.50    2.20
  10  -1   1    8.00    1.30
  10  -1   1    5.80    1.90
  10   0  -1    2.10    1.30
 -10   0   1    2.60    1.90
   9   0  -1    9.80    1.30
  -9   0   1   11.20    1.80
   8   0  -1    2.60    1.20
   8   0  -1    1.80    0.80
  -8   0   1    1.20    1.10
   7   0  -1   23.00    1.40
   7   0  -1   23.60    1.60
   7   0  -1   23.20    1.60
  -7   0   1   22.20    1.70
   6   0  -1   35.10    1.80
   6   0  -1   34.60    1.60
   6   0  -1   34.60    1.70
  -6   0   1   35.60    1.80
  -6   0   1   37.10    1.90
   5   0  -1  462.15   14.10
   5   0  -1  488.85   14.20
   5   0  -1  452.85   14.20
  -5   0   1  464.95   14.20
  -5   0   1  465.85   14.20
  -5   0   1  479.75   14.10
   4   0  -1 1062.29   30.90
   4   0  -1 1055.29   31.00
   4   0  -1 1031.30   30.90
   4   0  -1 1060.19   30.90
  -4   0   1 1021.30   30.90
  -4   0   1 1045.00   30.90
  -4   0   1 1057.79   31.00
   3   0  -1   91.49    3.00
   3   0  -1   88.49    2.90
   3   0  -1   90.09    2.90
   3   0  -1   95.59    3.00
  -3   0   1   90.59    2.90
  -3   0   1   90.79    3.00
  -3   0   1   87.19    2.90
   2   0  -1 1167.48   32.90
   2   0  -1 1140.29   32.90
   2   0  -1 1101.29   32.90
  -2   0   1 1061.09   32.90
  -2   0   1 1148.49   32.90
  -2   0   1 1108.49   32.90
   1   0  -1   33.60    1.10
   1   0  -1   35.00    1.20
   1   0  -1   34.70    1.20
   1   0  -1   37.40    1.20
  -1   0   1   36.30    1.20
  -1   0   1   36.50    1.20
  -1   0   1   34.10    1.10
   0   0  -1    1.50    0.10
   0   0  -1    1.80    0.10
   0   0   1    2.00    0.10
  -1   0  -1  150.98    4.50
  -1   0  -1  156.78    4.60
   1   0   1  151.88    4.50
   1   0   1  149.39    4.60
   1   0   1  155.38    4.50
   1   0   1  157.88    4.60
  -2   0  -1 1197.38   34.60
  -2   0  -1 1186.88   34.70
   2   0   1 1199.38   34.60
   2   0   1 1137.99   34.60
   2   0   1 1188.98   34.70
  -3   0  -1  258.07    8.00
  -3   0  -1  262.77    7.90
   3   0   1  267.07    8.00
   3   0   1  261.07    8.00
   3   0   1  272.27    7.90
  -4   0  -1 2378.96   65.29
  -4   0  -1 2254.67   65.49
  -4   0  -1 2171.28   65.39
   4   0   1 2113.59   65.39
   4   0   1 2221.88   65.49
   4   0   1 2244.28   65.29
  -5   0  -1   28.70    1.30
  -5   0  -1   28.50    1.40
  -5   0  -1   26.80    1.30
   5   0   1   27.30    1.20
   5   0   1   25.10    1.30
   5   0   1   25.40    1.10
  -6   0  -1    7.50    0.90
  -6   0  -1    6.80    0.90
   6   0   1    6.90    0.90
   6   0   1    6.50    0.80
   6   0   1    7.20    0.70
  -7   0  -1    1.00    0.80
  -7   0  -1    0.20    0.70
   7   0   1    0.80    0.70
   7   0   1    0.80    0.50
   7   0   1    0.80    0.70
  -8   0  -1  100.19    3.90
  -8   0  -1   97.29    3.80
   8   0   1   96.59    3.50
   8   0   1   99.49    3.70
   8   0   1  101.19    3.80
  -9   0  -1    0.20    1.30
   9   0   1    0.00    0.70
   9   0   1    0.90    1.20
 -10   0  -1    0.00    1.50
  10   0   1   -0.50    1.50
  10   0   1   -0.10    0.90
   9  -1  -1   39.00    2.60
   9  -1  -1   42.00    2.30
  -9   1   1   37.70    3.00
   8  -1  -1    7.40    1.40
  -8   1   1    8.90    1.60
   7  -1  -1   24.20    1.80
   7  -1  -1   22.50    1.50
  -7   1   1   25.80    1.90
   6  -1  -1   37.30    1.80
   6  -1  -1   38.50    1.90
   6  -1  -1   39.00    1.70
  -6   1   1   40.70    2.00
  -6   1   1   37.60    1.90
   5  -1  -1   73.49    2.60
   5  -1  -1   77.09    2.70
   5  -1  -1   71.29    2.70
  -5   1   1   76.79    2.80
  -5   1   1   77.29    2.80
  -5   1   1   70.39    2.70
   4  -1  -1   45.10    1.70
   4  -1  -1   42.20    1.60
   4  -1  -1   41.80    1.70
   4  -1  -1   40.80    1.70
  -4   1   1   41.50    1.70
  -4   1   1   46.20    1.70
  -4   1   1   38.90    1.60
   3  -1  -1   69.19    2.30
   3  -1  -1   68.09    2.30
   3  -1  -1   67.69    2.30
   3  -1  -1   67.59    2.40
  -3   1   1   69.09    2.30
  -3   1   1   66.39    2.30
  -3   1   1   67.49    2.30
   2  -1  -1   68.59    2.30
   2  -1  -1   71.09    2.30
   2  -1  -1   70.09    2.30
   2  -1  -1   71.09    2.30
  -2   1   1   70.79    2.30
  -2   1   1   70.99    2.30
  -2   1   1   69.19    2.30
   1  -1  -1  673.03   19.70
   1  -1  -1  651.63   19.70
   1  -1  -1  674.63   19.70
   1  -1  -1  675.23   19.70
  -1   1   1  677.33   19.70
  -1   1   1  664.73   19.70
  -1   1   1  670.63   19.70
   0  -1  -1  742.83   21.10
   0  -1  -1  725.63   21.10
   0  -1  -1  747.33   21.20
   0  -1  -1  717.03   21.10
   0   1   1  686.33   21.10
   0   1   1  729.03   21.10
   0   1   1  696.63   21.10
  -1  -1  -1  129.69    3.80
  -1  -1  -1  122.79    3.80
  -1  -1  -1  128.49    3.90
   1   1   1  133.99    3.80
   1   1   1  124.49    3.90
  -2  -1  -1 1198.08   34.30
  -2  -1  -1 1230.68   34.30
   2   1   1 1145.99   34.30
   2   1   1 1109.09   34.30
   2   1   1 1164.68   34.20
  -3  -1  -1  288.37    9.00
  -3  -1  -1  296.07    9.00
  -3  -1  -1  312.77    8.90
   3   1   1  312.27    9.00
   3   1   1  297.27    9.00
   3   1   1  291.47    8.90
  -4  -1  -1  210.28    6.90
  -4  -1  -1  235.68    6.90
  -4  -1  -1  219.98    7.00
   4   1   1  237.68    6.90
   4   1   1  228.68    6.80
   4   1   1  226.28    6.90
   4   1   1  219.68    6.90
  -5  -1  -1   31.20    1.30
  -5  -1  -1   29.80    1.40
  -5  -1  -1   27.10    1.30
   5   1   1   29.30    1.40
   5   1   1   28.00    1.30
   5   1   1   27.90    1.20
   5   1   1   33.40    1.40
  -6  -1  -1   30.50    1.60
   6   1   1   32.30    1.40
   6   1   1   30.00    1.50
   6   1   1   32.80    1.60
  -7  -1  -1   41.60    2.00
  -7  -1  -1   42.20    2.10
   7   1   1   48.50    2.10
   7   1   1   46.50    2.10
   7   1   1   48.00    1.90
  -8  -1  -1  145.69    5.00
  -8  -1  -1  140.99    5.20
   8   1   1  147.89    5.10
   8   1   1  148.19    5.00
   8   1   1  133.19    4.70
  -9  -1  -1    4.00    1.30
   9   1   1    2.70    1.20
   9   1   1    5.00    1.20
   9   1   1    4.30    0.80
 -10  -1  -1    0.70    1.60
  10   1   1    0.10    1.00
   9  -2  -1   -0.10    1.10
   9  -2  -1    0.30    1.70
  -9   2   1   -0.70    1.80
   8  -2  -1    0.10    1.30
   8  -2  -1    0.30    0.80
  -8   2   1    0.10    1.20
   7  -2  -1   37.60    2.20
   7  -2  -1   38.50    1.90
  -7   2   1   38.50    2.30
   6  -2  -1    5.20    0.80
   6  -2  -1    6.30    1.10
  -6   2   1    6.50    1.10
  -6   2   1    7.60    1.10
   5  -2  -1   61.89    2.30
   5  -2  -1   65.19    2.40
   5  -2  -1   63.49    2.50
  -5   2   1   61.29    2.40
  -5   2   1   55.39    2.40
   4  -2  -1   37.90    1.70
   4  -2  -1   38.50    1.50
   4  -2  -1   35.80    1.50
  -4   2   1   38.80    1.60
  -4   2   1   41.90    1.70
  -4   2   1   37.20    1.60
   3  -2  -1   65.49    2.20
   3  -2  -1   62.29    2.20
   3  -2  -1   65.09    2.40
   3  -2  -1   65.99    2.30
  -3   2   1   65.39    2.30
  -3   2   1   65.49    2.30
  -3   2   1   64.49    2.30
   2  -2  -1   40.30    1.40
   2  -2  -1   41.40    1.50
   2  -2  -1   35.80    1.50
   2  -2  -1   37.40    1.40
   2  -2  -1   39.10    1.40
  -2   2   1   38.50    1.40
  -2   2   1   41.70    1.50
  -2   2   1   39.90    1.40
   1  -2  -1   11.00    0.50
   1  -2  -1   10.20    0.50
   1  -2  -1    9.70    0.50
   1  -2  -1    9.50    0.60
   1  -2  -1   10.90    0.60
  -1   2   1   10.10    0.50
  -1   2   1   10.30    0.60
  -1   2   1   10.50    0.60
   0  -2  -1   17.10    0.70
   0  -2  -1   16.20    0.70
   0  -2  -1   16.60    0.70
   0  -2  -1   17.40    0.70
   0   2   1   16.80    0.70
   0   2   1   14.30    0.60
   0   2   1   17.40    0.60
  -1  -2  -1  974.50   28.20
  -1  -2  -1  896.81   28.20
  -1  -2  -1  991.30   28.20
  -1  -2  -1  957.30   28.20
   1   2   1  989.40   28.20
   1   2   1  964.40   28.20
   1   2   1  960.60   28.20
  -2  -2  -1  834.72   23.50
  -2  -2  -1  762.62   23.40
  -2  -2  -1  769.32   23.40
  -2  -2  -1  849.81   23.40
   2   2   1  820.62   23.40
   2   2   1  741.53   23.40
   2   2   1  805.12   23.50
  -3  -2  -1    0.10    0.30
  -3  -2  -1    0.10    0.30
  -3  -2  -1    0.00    0.20
   3   2   1    0.20    0.20
   3   2   1    0.20    0.30
   3   2   1    0.10    0.20
   3   2   1    0.10    0.20
  -4  -2  -1   47.10    1.80
  -4  -2  -1   48.30    1.90
  -4  -2  -1   52.69    1.80
   4   2   1   53.39    1.80
   4   2   1   52.19    1.80
   4   2   1   49.99    1.90
   4   2   1   52.19    1.80
  -5  -2  -1    2.90    0.60
  -5  -2  -1    4.00    0.60
  -5  -2  -1    4.50    0.60
   5   2   1    3.30    0.60
   5   2   1    3.40    0.50
   5   2   1    4.80    0.60
   5   2   1    3.90    0.50
  -6  -2  -1    0.80    0.50
  -6  -2  -1    0.80    0.70
  -6  -2  -1    1.10    0.60
   6   2   1    0.40    0.40
   6   2   1    1.60    0.60
   6   2   1    0.70    0.50
  -7  -2  -1   13.80    1.30
  -7  -2  -1   13.60    1.20
   7   2   1   11.80    1.20
   7   2   1   11.30    1.10
   7   2   1   13.10    1.00
  -8  -2  -1   20.50    1.70
  -8  -2  -1   20.40    1.60
   8   2   1   17.60    1.20
   8   2   1   18.10    1.50
   8   2   1   19.90    1.50
  -9  -2  -1   24.70    2.00
   9   2   1   24.30    1.60
   9   2   1   26.00    2.00
 -10  -2  -1   24.00    2.40
  10   2   1   25.00    1.90
  10   2   1   24.10    2.30
  11   2   1    7.50    1.60
   8  -3  -1    4.60    1.60
   8  -3  -1    4.80    1.10
  -8   3   1    5.90    1.60
   7  -3  -1    1.20    0.80
   7  -3  -1    1.40    1.10
  -7   3   1    0.50    1.20
   6  -3  -1   41.90    2.30
   6  -3  -1   42.10    1.90
  -6   3   1   42.50    2.30
  -6   3   1   41.90    2.30
   5  -3  -1   37.10    1.60
   5  -3  -1   36.10    1.90
  -5   3   1   36.40    1.80
  -5   3   1   34.30    1.80
   4  -3  -1 1317.67   39.00
   4  -3  -1 1340.17   38.70
  -4   3   1 1300.27   38.90
  -4   3   1 1297.77   38.90
   3  -3  -1   44.40    2.00
   3  -3  -1   47.50    1.80
   3  -3  -1   51.59    1.70
  -3   3   1   52.99    1.90
  -3   3   1   51.79    1.90
  -3   3   1   48.60    1.90
   2  -3  -1   96.39    3.10
   2  -3  -1   92.49    3.20
   2  -3  -1   88.29    3.10
   2  -3  -1   93.69    3.00
   2  -3  -1   96.59    2.90
  -2   3   1   93.39    3.10
  -2   3   1   91.49    3.10
  -2   3   1   93.59    3.10
   1  -3  -1   33.90    1.30
   1  -3  -1   39.70    1.20
   1  -3  -1   36.50    1.40
   1  -3  -1   32.60    1.30
   1  -3  -1   35.10    1.30
  -1   3   1   35.20    1.30
  -1   3   1   37.30    1.40
   0  -3  -1 1980.60   61.19
   0  -3  -1 2103.89   61.29
   0  -3  -1 2065.99   61.19
   0  -3  -1 2106.59   61.19
   0   3   1 2131.99   61.09
   0   3   1 2104.99   61.19
   0   3   1 2139.49   61.19
  -1  -3  -1  523.05   15.30
  -1  -3  -1  495.45   15.40
  -1  -3  -1  521.65   15.40
  -1  -3  -1  532.45   15.40
   1   3   1  517.45   15.40
   1   3   1  524.35   15.30
   1   3   1  518.25   15.30
  -2  -3  -1    2.80    0.30
  -2  -3  -1    3.10    0.40
  -2  -3  -1    3.30    0.40
   2   3   1    3.70    0.40
   2   3   1    3.00    0.40
   2   3   1    3.20    0.40
  -3  -3  -1  299.37    8.60
  -3  -3  -1  292.17    8.70
  -3  -3  -1  288.07    8.60
  -3  -3  -1  285.17    8.70
   3   3   1  278.07    8.60
   3   3   1  276.47    8.70
   3   3   1  288.67    8.60
  -4  -3  -1   41.90    1.60
  -4  -3  -1   45.20    1.60
  -4  -3  -1   42.90    1.50
  -4  -3  -1   40.30    1.70
   4   3   1   43.10    1.60
   4   3   1   40.80    1.50
   4   3   1   39.30    1.50
   4   3   1   41.60    1.70
  -5  -3  -1  139.69    4.40
  -5  -3  -1  134.59    4.60
  -5  -3  -1  141.69    4.40
   5   3   1  134.69    4.40
   5   3   1  135.89    4.50
   5   3   1  137.49    4.30
   5   3   1  132.89    4.30
  -6  -3  -1  246.28    7.90
  -6  -3  -1  249.38    7.80
   6   3   1  257.07    7.70
   6   3   1  252.27    7.70
   6   3   1  241.98    7.90
  -7  -3  -1  118.59    4.10
  -7  -3  -1  118.09    4.30
   7   3   1  120.99    4.20
   7   3   1  118.89    4.00
   7   3   1  114.99    4.00
  -8  -3  -1   96.89    3.80
   8   3   1   95.39    3.50
   8   3   1   99.59    3.80
   8   3   1   98.99    3.60
  -9  -3  -1   54.19    2.90
   9   3   1   48.50    2.60
   9   3   1   53.99    2.40
 -10  -3  -1   -0.50    1.40
  10   3   1    0.10    1.00
  10   3   1    0.40    1.30
 -11  -3  -1    0.40    1.80
  11   3   1    0.00    1.70
  11   3   1   -0.50    1.20
   8  -4  -1   15.20    2.20
   8  -4  -1   11.30    1.40
  -8   4   1   15.20    2.30
   7  -4  -1    1.50    1.30
   7  -4  -1    1.30    0.90
  -7   4   1    2.90    1.30
   6  -4  -1    2.80    0.80
   6  -4  -1    3.70    1.20
  -6   4   1    3.50    1.10
  -6   4   1    3.10    1.10
   5  -4  -1  139.29    4.70
   5  -4  -1  142.69    5.00
  -5   4   1  141.49    4.90
  -5   4   1  142.39    5.00
   4  -4  -1  124.29    4.60
   4  -4  -1  132.39    4.30
  -4   4   1  138.29    4.50
  -4   4   1  135.69    4.60
   3  -4  -1  355.46   10.70
   3  -4  -1  341.57   10.80
   3  -4  -1  354.76   10.90
  -3   4   1  354.66   10.80
  -3   4   1  356.66   10.80
   2  -4  -1    0.20    0.50
   2  -4  -1    0.00    0.40
   2  -4  -1    0.30    0.30
  -2   4   1    0.00    0.50
  -2   4   1    0.20    0.50
  -2   4   1    0.00    0.40
   1  -4  -1   48.20    1.50
   1  -4  -1   47.00    1.80
   1  -4  -1   43.50    1.70
   1  -4  -1   48.10    1.70
   1  -4  -1   46.30    1.80
  -1   4   1   44.50    1.70
  -1   4   1   46.50    1.80
   0  -4  -1 1213.58   35.00
   0  -4  -1 1166.58   35.00
   0  -4  -1 1171.78   35.10
   0  -4  -1 1193.98   35.00
   0   4   1 1250.97   34.80
   0   4   1 1159.98   35.00
   0   4   1 1172.08   35.00
  -1  -4  -1  192.48    6.30
  -1  -4  -1  208.28    6.40
  -1  -4  -1  215.68    6.40
  -1  -4  -1  207.48    6.40
   1   4   1  211.58    6.40
   1   4   1  204.08    6.40
   1   4   1  224.58    6.30
  -2  -4  -1   13.40    0.80
  -2  -4  -1   15.00    0.70
  -2  -4  -1   13.20    0.70
   2   4   1   14.60    0.80
   2   4   1   15.30    0.80
   2   4   1   14.40    0.80
  -3  -4  -1  100.99    3.20
  -3  -4  -1   96.49    3.30
  -3  -4  -1  102.59    3.20
  -3  -4  -1   99.79    3.20
   3   4   1  100.49    3.20
   3   4   1   93.39    3.20
   3   4   1   98.39    3.20
  -4  -4  -1    0.60    0.30
  -4  -4  -1    0.60    0.40
  -4  -4  -1    0.50    0.40
  -4  -4  -1    0.90    0.50
   4   4   1    0.50    0.30
   4   4   1    0.80    0.40
   4   4   1    0.50    0.40
  -5  -4  -1    2.50    0.60
  -5  -4  -1    2.00    0.50
  -5  -4  -1    1.60    0.50
  -5  -4  -1    3.00    0.50
   5   4   1    1.70    0.50
   5   4   1    2.40    0.60
   5   4   1    2.00    0.40
   5   4   1    3.20    0.50
  -6  -4  -1   23.20    1.40
  -6  -4  -1   24.20    1.30
  -6  -4  -1   23.60    1.30
  -6  -4  -1   24.90    1.20
   6   4   1   23.30    1.30
   6   4   1   24.90    1.20
   6   4   1   24.00    1.40
  -7  -4  -1    0.10    0.80
  -7  -4  -1    0.50    0.80
  -7  -4  -1    0.30    0.80
  -7  -4  -1   -0.10    0.60
   7   4   1   -0.20    0.70
   7   4   1    0.10    0.60
   7   4   1    0.00    0.60
  -8  -4  -1  501.15   15.60
   8   4   1  492.85   15.60
   8   4   1  512.25   15.30
  -9  -4  -1  121.39    4.70
   9   4   1  118.89    4.30
   9   4   1  116.99    4.60
 -10  -4  -1    4.30    1.50
  10   4   1    3.10    1.10
  10   4   1    5.50    1.40
 -11  -4  -1    3.10    1.90
  11   4   1    1.50    1.80
  11   4   1    2.20    1.30
   7  -5  -1   95.69    4.30
   7  -5  -1   90.39    3.60
  -7   5   1   95.69    4.20
   6  -5  -1    9.60    1.10
   6  -5  -1    6.50    1.40
  -6   5   1   10.60    1.60
   5  -5  -1    3.10    1.10
   5  -5  -1    2.60    0.70
  -5   5   1    4.30    1.20
  -5   5   1    4.80    1.10
   4  -5  -1  108.89    4.10
   4  -5  -1  109.69    3.80
  -4   5   1  116.99    4.00
  -4   5   1  108.09    4.00
   3  -5  -1  138.99    4.50
   3  -5  -1  142.99    4.80
   3  -5  -1  137.29    4.80
  -3   5   1  140.79    4.70
  -3   5   1  139.89    4.80
   2  -5  -1   34.10    1.40
   2  -5  -1   34.00    1.60
   2  -5  -1   32.40    1.60
  -2   5   1   33.30    1.50
  -2   5   1   34.20    1.60
   1  -5  -1    0.70    0.40
   1  -5  -1    1.00    0.50
   1  -5  -1    1.30    0.50
  -1   5   1    1.90    0.50
  -1   5   1    1.70    0.60
   0  -5  -1  178.48    5.60
   0  -5  -1  176.88    5.50
   0  -5  -1  178.98    5.50
   0   5   1  171.18    5.50
   0   5   1  179.28    5.30
   0   5   1  175.78    5.60
  -1  -5  -1  329.07   10.20
  -1  -5  -1  330.87   10.20
  -1  -5  -1  337.47   10.10
  -1  -5  -1  335.37   10.20
   1   5   1  342.47   10.10
   1   5   1  338.27   10.20
   1   5   1  344.97   10.20
  -2  -5  -1   91.49    3.10
  -2  -5  -1  100.09    3.10
  -2  -5  -1   93.09    3.00
  -2  -5  -1   95.59    3.10
   2   5   1   88.19    3.00
   2   5   1   88.69    3.00
   2   5   1   91.89    3.10
  -3  -5  -1   15.80    0.80
  -3  -5  -1   16.30    0.90
  -3  -5  -1   12.20    0.90
  -3  -5  -1   17.20    0.90
   3   5   1   14.20    0.90
   3   5   1   14.10    0.90
   3   5   1   14.50    0.90
  -4  -5  -1  110.19    3.80
  -4  -5  -1  114.99    3.70
  -4  -5  -1  118.99    3.80
  -4  -5  -1  112.89    3.60
   4   5   1  109.19    3.70
   4   5   1  112.79    3.80
   4   5   1  110.59    3.70
  -5  -5  -1   69.49    2.50
  -5  -5  -1   65.29    2.70
  -5  -5  -1   66.99    2.40
  -5  -5  -1   72.59    2.60
   5   5   1   74.69    2.60
   5   5   1   69.29    2.70
   5   5   1   75.99    2.60
  -6  -5  -1   31.70    1.70
  -6  -5  -1   35.50    1.50
  -6  -5  -1   30.60    1.50
   6   5   1   37.30    1.80
   6   5   1   32.90    1.60
  -7  -5  -1    2.90    0.70
  -7  -5  -1    2.60    0.90
   7   5   1    2.10    0.70
   7   5   1    3.00    0.80
  -8  -5  -1  294.07    9.70
   8   5   1  299.27    9.60
   8   5   1  298.27    9.30
  -9  -5  -1   59.79    3.10
   9   5   1   66.89    3.20
   9   5   1   68.49    2.80
 -10  -5  -1   31.80    2.60
  10   5   1   31.50    2.10
  10   5   1   30.70    2.40
 -11  -5  -1    1.60    1.80
  11   5   1    2.50    1.80
  11   5   1    1.80    1.40
   6  -6  -1    2.20    1.40
   6  -6  -1    1.60    0.90
  -6   6   1    1.30    1.60
   5  -6  -1   -0.10    1.00
   5  -6  -1    0.30    0.70
  -5   6   1    0.60    1.30
  -5   6   1    0.30    1.10
   4  -6  -1   31.20    1.60
   4  -6  -1   26.10    2.00
  -4   6   1   31.20    2.00
  -4   6   1   29.00    1.80
   3  -6  -1  101.59    3.50
   3  -6  -1  100.79    3.90
   3  -6  -1  101.19    3.80
  -3   6   1  103.39    3.80
  -3   6   1  102.39    3.70
   2  -6  -1   95.29    3.30
   2  -6  -1   95.39    3.50
   2  -6  -1   95.69    3.60
  -2   6   1  100.59    3.50
  -2   6   1   98.79    3.50
   1  -6  -1  109.39    3.60
   1  -6  -1  107.99    3.80
   1  -6  -1  107.19    3.80
  -1   6   1  114.89    3.80
   0  -6  -1    1.50    0.50
   0  -6  -1    2.00    0.60
   0  -6  -1    0.80    0.60
   0   6   1    0.90    0.50
  -1  -6  -1   76.49    2.60
  -1  -6  -1   70.79    2.60
  -1  -6  -1   68.59    2.50
   1   6   1   75.29    2.60
   1   6   1   71.09    2.60
   1   6   1   71.89    2.40
  -2  -6  -1   14.60    0.90
  -2  -6  -1   12.80    1.00
  -2  -6  -1   15.50    0.90
   2   6   1   15.50    0.90
   2   6   1   15.50    1.00
   2   6   1   14.10    1.00
  -3  -6  -1    7.90    0.80
  -3  -6  -1    9.30    0.90
  -3  -6  -1    9.90    0.80
   3   6   1   10.10    0.90
   3   6   1    9.60    0.90
   3   6   1    8.90    0.80
  -4  -6  -1   12.80    0.80
  -4  -6  -1    8.80    1.00
  -4  -6  -1   11.10    0.90
   4   6   1   12.60    0.90
   4   6   1   11.30    0.90
   4   6   1   13.10    1.00
  -5  -6  -1   11.50    0.90
  -5  -6  -1    9.90    1.00
  -5  -6  -1   15.00    1.10
   5   6   1   11.80    1.00
   5   6   1   12.20    1.10
   5   6   1   11.50    1.20
  -6  -6  -1    3.00    0.70
  -6  -6  -1    2.50    0.80
   6   6   1    2.80    0.90
   6   6   1    3.00    0.80
  -7  -6  -1    6.80    1.10
  -7  -6  -1    6.90    1.00
   7   6   1    8.20    1.00
   7   6   1    9.50    1.20
  -8  -6  -1   10.60    1.40
   8   6   1   10.20    1.30
   8   6   1   10.50    1.20
  -9  -6  -1   31.60    2.30
   9   6   1   26.60    1.90
   9   6   1   24.00    2.00
 -10  -6  -1    6.40    1.60
  10   6   1    8.50    1.40
  10   6   1    7.60    1.70
 -11  -6  -1    2.00    2.00
  11   6   1    1.70    1.50
  11   6   1    2.80    1.60
   5  -7  -1   15.50    2.00
   5  -7  -1   15.20    1.50
  -5   7   1   17.90    2.10
   4  -7  -1    3.20    1.30
   4  -7  -1    2.70    0.80
  -4   7   1    3.80    1.40
  -4   7   1    3.00    1.10
   3  -7  -1   26.40    1.90
   3  -7  -1   25.80    1.50
   3  -7  -1   31.90    2.00
  -3   7   1   27.60    2.00
  -3   7   1   28.30    1.90
   2  -7  -1  110.79    3.80
   2  -7  -1  105.49    4.20
   2  -7  -1  116.59    4.10
  -2   7   1  116.19    4.10
  -2   7   1  110.29    4.10
   1  -7  -1   33.40    1.80
   1  -7  -1   37.60    1.60
   1  -7  -1   38.60    1.90
  -1   7   1   35.70    1.80
   0  -7  -1    0.80    0.50
   0  -7  -1    1.40    0.70
   0  -7  -1    0.80    0.70
   0   7   1    0.60    0.60
  -1  -7  -1   20.90    1.40
  -1  -7  -1   26.70    1.40
  -1  -7  -1   28.60    1.30
   1   7   1   27.40    1.40
  -2  -7  -1    3.10    0.70
  -2  -7  -1    2.10    0.50
  -2  -7  -1    2.70    0.60
   2   7   1    2.10    0.70
  -3  -7  -1    1.50    0.60
  -3  -7  -1    0.90    0.60
   3   7   1    1.70    0.60
   3   7   1    1.10    0.60
  -4  -7  -1    2.70    0.80
  -4  -7  -1    1.30    0.60
  -4  -7  -1    3.00    0.60
   4   7   1    2.80    0.70
   4   7   1    2.70    0.70
  -5  -7  -1    1.90    0.80
  -5  -7  -1    1.30    0.60
   5   7   1    1.60    0.70
   5   7   1    1.70    0.80
  -6  -7  -1   11.40    1.30
  -6  -7  -1    8.40    0.90
   6   7   1    7.70    1.10
  -7  -7  -1   19.30    1.50
  -7  -7  -1   20.00    1.80
   7   7   1   20.60    1.70
  -8  -7  -1    0.50    1.00
  -8  -7  -1    0.60    1.00
   8   7   1    0.30    0.90
  -9  -7  -1   47.50    2.70
   9   7   1   46.40    2.70
 -10  -7  -1    1.60    1.50
  10   7   1    2.30    1.40
   4  -8  -1   -0.20    0.80
   4  -8  -1    0.00    1.30
   3  -8  -1    6.40    1.30
   3  -8  -1    8.30    1.00
   3  -8  -1    8.50    1.50
  -3   8   1    5.80    1.30
  -3   8   1    9.00    1.40
   2  -8  -1   -0.20    1.00
   2  -8  -1   -0.10    0.90
   2  -8  -1    0.20    0.60
  -2   8   1   -0.20    0.80
  -2   8   1   -0.10    1.10
   1  -8  -1   16.30    1.40
   1  -8  -1   16.90    1.20
   1  -8  -1   16.50    1.50
  -1   8   1   18.20    1.50
   0  -8  -1   33.90    1.90
   0  -8  -1   43.50    1.80
   0  -8  -1   39.30    2.10
   0   8   1   40.20    2.00
  -1  -8  -1    9.10    0.90
  -1  -8  -1    8.60    1.10
   1   8   1   10.50    1.20
  -2  -8  -1    5.60    0.70
  -2  -8  -1    3.80    0.90
  -2  -8  -1    5.80    0.90
   2   8   1    4.30    0.80
  -3  -8  -1  290.87    9.00
  -3  -8  -1  287.47    9.20
  -3  -8  -1  290.27    9.00
   3   8   1  289.47    9.10
  -4  -8  -1  178.38    6.00
  -4  -8  -1  183.08    5.80
   4   8   1  178.98    5.90
   4   8   1  173.98    5.90
  -5  -8  -1  421.56   13.30
  -5  -8  -1  428.86   13.50
   5   8   1  451.45   13.40
   5   8   1  442.36   13.50
  -6  -8  -1   98.69    3.90
  -6  -8  -1   99.09    3.60
   6   8   1  102.39    3.90
  -7  -8  -1    4.40    1.00
  -7  -8  -1    6.10    1.20
   7   8   1    6.80    1.30
  -8  -8  -1   -0.60    1.00
  -8  -8  -1    0.60    1.00
   8   8   1    0.10    1.20
  -9  -8  -1    6.20    1.60
   9   8   1    6.80    1.60
 -10  -8  -1    6.50    2.00
  10   8   1    5.00    1.70
   3  -9  -1   65.49    2.70
   3  -9  -1   60.59    3.20
   2  -9  -1   22.10    1.50
   2  -9  -1   20.20    2.10
   2  -9  -1   22.20    2.10
  -2   9   1   22.20    2.20
  -2   9   1   21.10    1.90
   1  -9  -1   79.79    3.40
   1  -9  -1   73.19    2.80
   1  -9  -1   72.29    3.20
  -1   9   1   75.99    3.20
   0  -9  -1   11.20    1.40
   0  -9  -1   12.30    1.50
   0  -9  -1   11.50    1.10
   0   9   1   12.30    1.60
  -1  -9  -1  277.47    8.80
  -1  -9  -1  259.77    8.60
  -1  -9  -1  291.27    9.00
   1   9   1  276.77    8.80
  -2  -9  -1   15.40    1.60
  -2  -9  -1   16.40    1.40
  -2  -9  -1   16.70    1.20
   2   9   1   15.40    1.50
  -3  -9  -1    0.50    0.60
  -3  -9  -1    0.20    0.80
   3   9   1    0.50    0.80
  -4  -9  -1  230.58    7.50
  -4  -9  -1  241.38    7.80
   4   9   1  234.78    7.60
  -5  -9  -1  816.62   24.90
  -5  -9  -1  802.72   24.60
   5   9   1  849.81   24.80
  -6  -9  -1   55.09    2.70
  -6  -9  -1   59.79    2.50
   6   9   1   58.39    2.80
  -7  -9  -1   49.50    2.70
  -7  -9  -1   48.30    2.40
   7   9   1   54.39    2.80
  -8  -9  -1    4.80    1.20
  -8  -9  -1    3.30    1.50
   8   9   1    6.20    1.50
  -9  -9  -1   25.60    2.70
  -9  -9  -1   24.90    2.30
   9   9   1   23.40    2.50
 -10  -9  -1    9.40    2.40
  10   9   1    8.50    1.90
   2 -10  -1    1.50    1.50
   2 -10  -1    2.10    1.00
   1 -10  -1    8.40    1.50
   1 -10  -1    8.70    1.60
   1 -10  -1    8.10    1.10
  -1  10   1    8.00    1.50
   0 -10  -1   38.80    2.50
   0 -10  -1   45.00    2.60
   0 -10  -1   43.80    2.10
   0  10   1   43.70    2.60
  -1 -10  -1   34.80    1.80
  -1 -10  -1   33.10    2.20
  -1 -10  -1   32.80    2.30
   1  10   1   31.90    2.20
  -2 -10  -1    3.80    1.20
  -2 -10  -1    4.50    0.90
   2  10   1    6.40    1.20
  -3 -10  -1    0.20    0.70
  -3 -10  -1    0.00    1.00
   3  10   1   -0.40    0.90
  -4 -10  -1    0.40    1.00
  -4 -10  -1    0.30    0.70
  -5 -10  -1  265.47    8.40
  -5 -10  -1  260.47    8.80
  -6 -10  -1   10.80    1.70
  -6 -10  -1   11.00    1.30
  -7 -10  -1    1.30    1.40
  -7 -10  -1    1.00    1.00
   7  10   1    1.30    1.30
  -8 -10  -1    0.50    1.10
  -8 -10  -1   -0.40    1.60
   8  10   1    0.60    1.50
  -9 -10  -1    0.60    1.40
  -9 -10  -1   -0.30    1.60
   9  10   1    0.50    1.80
   0 -11  -1   16.90    1.60
   0 -11  -1   17.30    2.20
  -1 -11  -1    6.10    1.00
  -1 -11  -1    5.70    1.70
  -2 -11  -1   42.00    2.10
  -2 -11  -1   36.90    2.70
  -3 -11  -1    0.20    0.80
  -3 -11  -1   -0.10    1.30
  -4 -11  -1    0.10    1.30
  -4 -11  -1    0.70    0.90
  -5 -11  -1    0.40    1.40
  -5 -11  -1    0.80    0.90
  -6 -11  -1   29.80    2.10
  -6 -11  -1   33.20    2.70
  -7 -11  -1    7.30    1.30
  -7 -11  -1    6.20    1.90
  -8 -11  -1    1.70    1.40
  -8 -11  -1    2.30    1.80
  -2 -12  -1   15.40    2.40
  -3 -12  -1    2.60    1.10
  -3 -12  -1    0.70    1.70
  -4 -12  -1    0.20    1.10
  -4 -12  -1   -0.20    1.70
  -5 -12  -1   15.70    2.30
  -5 -12  -1   14.00    1.50
  -6 -12  -1   32.60    3.10
  -6 -12  -1   30.40    2.20
   5  12  -2    8.90    1.90
   4  12  -2    3.10    1.50
  -4 -12   2    2.40    1.70
  -4 -12   2    2.40    0.80
   3  12  -2   18.90    2.30
  -3 -12   2   16.60    1.20
  -3 -12   2   15.30    2.20
   2  12  -2   19.10    2.40
  -2 -12   2   18.30    2.80
  -2 -12   2   21.50    1.10
  -7 -11   2   38.70    3.60
   6  11  -2   -0.10    1.50
  -6 -11   2   -0.50    1.70
  -6 -11   2    0.00    0.90
   5  11  -2    0.40    1.20
  -5 -11   2    0.00    1.40
  -5 -11   2    0.00    0.70
   4  11  -2   21.40    2.00
  -4 -11   2   22.20    1.40
   3  11  -2   20.90    1.90
  -3 -11   2   21.90    2.30
  -3 -11   2   19.30    1.20
   2  11  -2  107.69    4.10
  -2 -11   2  102.29    3.40
  -2 -11   2  103.09    4.40
   1  11  -2   -0.30    1.10
  -1 -11   2   -0.10    1.40
  -1 -11   2   -0.20    0.50
   0  11  -2    0.40    1.20
   0 -11   2    1.20    1.80
  -1  11  -2   21.70    2.30
   1 -11   2   20.40    2.50
   8  10  -2    5.20    2.00
  -8 -10   2    2.50    1.80
  -8 -10   2    3.80    1.20
   7  10  -2   10.00    1.70
  -7 -10   2    8.90    1.70
  -7 -10   2   12.30    1.30
   6  10  -2    2.70    1.20
  -6 -10   2    2.20    1.50
  -6 -10   2    3.40    0.90
   5  10  -2   26.40    2.00
  -5 -10   2   22.60    2.10
  -5 -10   2   25.50    1.50
   4  10  -2    7.30    1.20
  -4 -10   2    7.00    0.80
  -4 -10   2    8.00    1.60
   3  10  -2    0.30    0.90
  -3 -10   2    0.70    0.50
  -3 -10   2    0.60    1.10
   2  10  -2   29.80    1.90
  -2 -10   2   30.10    1.30
  -2 -10   2   30.30    2.10
   1  10  -2   -0.50    0.80
  -1 -10   2    0.10    0.40
  -1 -10   2   -0.10    1.00
   0  10  -2   10.80    1.30
   0 -10   2    8.30    0.70
   0 -10   2    7.80    1.60
  -1  10  -2   46.90    2.50
   1 -10   2   45.10    3.00
  -2  10  -2  130.19    4.80
   2 -10   2  128.99    5.30
  -3  10  -2   27.90    2.40
  -3  10  -2   28.30    2.80
   3 -10   2   25.20    2.60
   3 -10   2   27.00    2.90
   9   9  -2   11.50    2.20
  -9  -9   2   12.10    1.70
  -9  -9   2    6.10    2.00
   8   9  -2    2.90    1.60
  -8  -9   2    3.20    1.50
  -8  -9   2    3.80    1.20
   7   9  -2   22.10    2.20
  -7  -9   2   19.60    2.20
  -7  -9   2   23.30    1.70
   6   9  -2  119.09    4.60
   6   9  -2  118.99    4.40
  -6  -9   2  120.49    4.10
  -6  -9   2  113.69    4.60
   5   9  -2   13.00    1.40
   5   9  -2   14.20    1.70
  -5  -9   2   12.10    1.60
  -5  -9   2   13.50    1.10
   4   9  -2    3.20    0.90
  -4  -9   2    2.20    0.60
  -4  -9   2    2.50    1.10
   3   9  -2    7.50    1.00
  -3  -9   2    6.20    0.70
  -3  -9   2    5.80    1.10
   2   9  -2    1.50    0.80
  -2  -9   2    1.10    0.90
  -2  -9   2    1.10    0.50
   1   9  -2    0.00    0.70
  -1  -9   2    0.20    0.40
  -1  -9   2    0.80    0.80
   0   9  -2    2.00    0.80
   0  -9   2    2.20    0.50
   0  -9   2    1.40    1.10
  -1   9  -2    0.80    0.80
   1  -9   2    0.40    1.00
   1  -9   2    0.10    0.40
   1  -9   2    0.50    1.10
  -2   9  -2    7.30    1.20
   2  -9   2    6.20    0.50
   2  -9   2    7.40    1.40
   2  -9   2    7.10    1.40
  -3   9  -2   -0.20    1.00
  -3   9  -2   -0.40    1.30
   3  -9   2   -0.10    1.30
   3  -9   2   -0.10    1.40
  -4   9  -2    4.10    1.70
  -4   9  -2    4.50    1.40
   4  -9   2    5.50    1.70
   4  -9   2    4.40    1.70
   9   8  -2    0.50    1.50
  -9  -8   2    0.20    1.20
  -9  -8   2    0.50    1.50
   8   8  -2   -0.50    1.20
  -8  -8   2    0.50    1.40
  -8  -8   2    0.30    1.00
   7   8  -2   -0.20    1.00
  -7  -8   2    0.00    1.20
  -7  -8   2    0.30    0.80
   6   8  -2  263.97    8.50
   6   8  -2  262.77    8.70
  -6  -8   2  266.27    8.80
  -6  -8   2  261.27    8.30
   5   8  -2    6.50    1.10
   5   8  -2    5.50    0.90
  -5  -8   2    7.10    1.30
  -5  -8   2    6.70    0.80
   4   8  -2    0.90    0.80
   4   8  -2    0.70    0.70
  -4  -8   2    2.40    0.60
  -4  -8   2    2.10    0.90
   3   8  -2   29.70    1.60
  -3  -8   2   28.70    1.80
  -3  -8   2   34.20    1.40
   2   8  -2    2.80    0.70
  -2  -8   2    2.50    0.50
  -2  -8   2    1.60    0.90
   1   8  -2   23.50    1.40
  -1  -8   2   23.00    1.00
  -1  -8   2   24.60    1.60
   0   8  -2   23.90    1.40
   0  -8   2   21.50    1.60
   0  -8   2   23.50    1.00
   0  -8   2   23.80    1.50
  -1   8  -2    5.40    0.90
   1  -8   2    5.80    0.60
   1  -8   2    5.70    0.90
   1  -8   2    5.80    1.20
  -2   8  -2   20.40    1.50
   2  -8   2   21.70    1.70
   2  -8   2   21.50    0.90
   2  -8   2   23.00    1.70
  -3   8  -2   34.40    2.00
  -3   8  -2   31.40    2.20
   3  -8   2   35.20    1.20
   3  -8   2   33.40    2.10
   3  -8   2   35.10    2.20
  -4   8  -2    0.30    1.00
  -4   8  -2    0.20    1.20
   4  -8   2   -0.20    1.30
   4  -8   2    0.00    1.10
  -5   8  -2    0.20    1.60
  -5   8  -2    0.60    1.10
   5  -8   2    0.00    1.60
   5  -8   2    1.00    1.40
 -10  -7   2  104.79    5.50
 -10  -7   2  101.99    4.40
   9   7  -2   33.10    2.80
  -9  -7   2   32.10    2.60
  -9  -7   2   36.60    2.30
   8   7  -2   18.40    2.10
  -8  -7   2   17.60    2.10
  -8  -7   2   18.00    1.60
   7   7  -2    0.90    1.10
  -7  -7   2    0.90    1.00
  -7  -7   2    0.90    0.80
   6   7  -2   57.09    2.80
   6   7  -2   58.49    2.60
  -6  -7   2   60.09    2.80
  -6  -7   2   59.69    2.40
   5   7  -2    3.00    0.80
   5   7  -2    2.50    0.90
  -5  -7   2    2.70    0.60
  -5  -7   2    2.10    0.90
   4   7  -2   85.69    3.20
   4   7  -2   92.39    3.40
  -4  -7   2   89.39    3.40
  -4  -7   2   86.99    3.00
   3   7  -2    6.90    0.90
   3   7  -2    7.40    0.90
  -3  -7   2    8.10    1.00
   2   7  -2    9.10    1.00
   2   7  -2    9.70    0.90
  -2  -7   2    9.40    0.70
  -2  -7   2    9.60    1.10
   1   7  -2  187.38    6.00
  -1  -7   2  193.48    5.80
  -1  -7   2  189.68    6.00
  -1  -7   2  187.48    6.20
   0   7  -2  241.48    7.40
   0  -7   2  238.38    7.20
   0  -7   2  235.88    7.50
   0  -7   2  239.38    7.70
  -1   7  -2   19.60    1.20
   1  -7   2   20.60    0.90
   1  -7   2   20.00    1.40
   1  -7   2   20.90    1.30
  -2   7  -2  232.98    7.30
   2  -7   2  230.68    7.50
   2  -7   2  229.08    7.00
   2  -7   2  238.08    7.60
  -3   7  -2  179.68    5.80
  -3   7  -2  174.58    6.20
   3  -7   2  175.38    6.10
   3  -7   2  175.18    5.40
   3  -7   2  184.68    6.20
  -4   7  -2   15.20    1.80
  -4   7  -2   14.60    1.40
   4  -7   2   16.00    1.80
   4  -7   2   14.80    1.70
   4  -7   2   14.00    0.80
  -5   7  -2    0.30    0.90
  -5   7  -2   -0.30    1.30
   5  -7   2    0.30    1.30
   5  -7   2    0.00    1.30
   5  -7   2   -0.10    0.40
  -6   7  -2   26.80    2.80
  -6   7  -2   31.40    2.40
   6  -7   2   29.70    1.20
   6  -7   2   26.50    2.80
  10   6  -2   25.20    2.60
 -10  -6   2   28.60    2.70
 -10  -6   2   27.00    2.50
   9   6  -2   76.49    3.90
  -9  -6   2   80.69    3.40
  -9  -6   2   79.29    3.70
   8   6  -2    5.90    1.40
  -8  -6   2    4.60    1.30
  -8  -6   2    4.20    1.00
   7   6  -2    2.80    1.00
  -7  -6   2    3.50    1.10
  -7  -6   2    3.00    0.80
   6   6  -2  100.29    3.70
   6   6  -2  102.59    3.90
  -6  -6   2   99.49    3.80
  -6  -6   2  101.79    3.50
   5   6  -2  695.73   21.50
   5   6  -2  712.63   21.70
  -5  -6   2  731.93   21.40
  -5  -6   2  729.43   21.70
   4   6  -2  105.19    3.60
   4   6  -2  102.39    3.70
  -4  -6   2  102.59    3.40
  -4  -6   2  104.29    3.70
   3   6  -2  144.29    4.60
   3   6  -2  137.89    4.70
  -3  -6   2  139.29    4.40
  -3  -6   2  140.39    4.70
   2   6  -2    0.40    0.50
   2   6  -2    0.30    0.40
  -2  -6   2    1.20    0.30
  -2  -6   2    0.30    0.50
   1   6  -2    2.50    0.50
   1   6  -2    2.80    0.60
  -1  -6   2    2.80    0.30
  -1  -6   2    2.80    0.70
  -1  -6   2    2.90    0.50
   0   6  -2    7.00    0.70
   0  -6   2    8.60    0.50
   0  -6   2    6.10    0.80
   0  -6   2    7.90    0.50
   0  -6   2    7.70    0.80
  -1   6  -2    6.20    0.70
   1  -6   2    7.00    0.50
   1  -6   2    7.60    0.90
   1  -6   2    7.60    0.80
  -2   6  -2  453.95   13.70
   2  -6   2  460.95   13.40
   2  -6   2  442.66   13.90
   2  -6   2  455.05   13.90
  -3   6  -2  366.16   11.20
  -3   6  -2  371.56   11.50
   3  -6   2  355.76   11.40
   3  -6   2  361.16   11.40
   3  -6   2  369.46   10.80
  -4   6  -2    1.90    0.70
  -4   6  -2    2.50    1.10
   4  -6   2    1.70    0.90
   4  -6   2    2.00    0.90
   4  -6   2    1.90    0.40
  -5   6  -2    5.80    1.20
  -5   6  -2    4.70    0.90
   5  -6   2    5.80    1.20
   5  -6   2    5.30    0.60
   5  -6   2    5.20    1.20
  -6   6  -2   65.29    3.30
  -6   6  -2   60.79    2.90
   6  -6   2   53.89    3.10
   6  -6   2   62.09    2.10
  -7   6  -2   51.59    3.30
  -7   6  -2   43.50    2.80
   7  -6   2   39.80    1.60
   7  -6   2   41.70    2.90
  10   5  -2    3.80    1.60
 -10  -5   2    5.10    1.90
   9   5  -2   50.09    2.90
  -9  -5   2   51.59    2.90
  -9  -5   2   51.49    2.60
   8   5  -2   19.80    1.80
  -8  -5   2   17.80    1.90
  -8  -5   2   21.70    1.60
   7   5  -2   81.09    3.40
  -7  -5   2   77.29    3.30
  -7  -5   2   82.09    3.00
   6   5  -2   13.70    1.30
   6   5  -2   13.10    1.20
  -6  -5   2   14.20    1.30
  -6  -5   2   13.90    1.10
   5   5  -2    0.20    0.60
   5   5  -2   -0.10    0.50
  -5  -5   2    0.00    0.50
  -5  -5   2    0.10    0.60
   4   5  -2    0.60    0.40
   4   5  -2    0.60    0.60
  -4  -5   2    0.60    0.60
  -4  -5   2    0.90    0.40
   3   5  -2  123.99    4.20
   3   5  -2  124.89    4.00
  -3  -5   2  125.49    4.20
  -3  -5   2  122.99    3.90
   2   5  -2  128.19    4.20
   2   5  -2  127.39    4.30
  -2  -5   2  127.49    4.30
  -2  -5   2  135.99    4.10
  -2  -5   2  132.39    4.10
  -2  -5   2  137.59    4.00
   1   5  -2  222.78    6.80
   1   5  -2  214.98    6.80
  -1  -5   2  227.38    6.70
  -1  -5   2  224.28    7.00
  -1  -5   2  217.18    6.60
  -1  -5   2  225.68    6.60
   0   5  -2   61.79    2.20
   0   5  -2   65.39    2.20
   0  -5   2   66.89    2.00
   0  -5   2   64.29    2.00
   0  -5   2   63.09    2.40
   0  -5   2   66.29    2.30
  -1   5  -2  181.08    5.50
   1  -5   2  179.58    5.30
   1  -5   2  169.58    5.70
   1  -5   2  184.08    5.70
   1  -5   2  178.98    5.30
  -2   5  -2  304.87    9.30
   2  -5   2  304.47    9.10
   2  -5   2  310.57    9.10
   2  -5   2  307.77    9.50
   2  -5   2  306.27    9.60
  -3   5  -2  101.09    3.40
  -3   5  -2  101.29    3.70
   3  -5   2  103.29    3.70
   3  -5   2  103.69    3.20
   3  -5   2   99.59    3.60
  -4   5  -2   12.90    1.00
  -4   5  -2   13.10    1.30
   4  -5   2   13.40    0.70
   4  -5   2   12.80    1.30
  -5   5  -2    9.40    1.30
  -5   5  -2    7.80    0.90
   5  -5   2    8.60    1.20
   5  -5   2    9.20    0.70
  -6   5  -2    0.60    1.20
  -6   5  -2    0.10    0.80
   6  -5   2    0.80    1.00
   6  -5   2    0.10    0.50
  -7   5  -2   26.90    2.50
  -7   5  -2   27.70    2.10
   7  -5   2   23.70    1.30
   7  -5   2   27.40    2.20
  -8   5  -2    0.50    1.60
  -8   5  -2   -0.70    1.70
   8  -5   2   -0.30    0.60
  10   4  -2    2.90    1.80
 -10  -4   2    3.60    1.90
   9   4  -2   58.19    3.10
  -9  -4   2   58.59    3.20
   8   4  -2    0.10    1.00
  -8  -4   2    0.40    1.00
  -8  -4   2    0.20    0.90
   7   4  -2    2.10    0.90
  -7  -4   2    3.70    0.80
  -7  -4   2    1.70    0.90
   6   4  -2   -0.20    0.60
   6   4  -2    0.10    0.70
  -6  -4   2   -0.30    0.50
  -6  -4   2    0.40    0.70
   5   4  -2   15.30    1.10
   5   4  -2   14.30    1.20
  -5  -4   2   15.40    1.20
  -5  -4   2   12.90    0.90
   4   4  -2   37.00    1.50
   4   4  -2   34.90    1.50
   4   4  -2   35.90    1.70
  -4  -4   2   38.60    1.50
  -4  -4   2   36.60    1.70
   3   4  -2   14.30    0.80
   3   4  -2   11.00    0.90
   3   4  -2   16.40    0.90
  -3  -4   2   14.30    0.90
  -3  -4   2   14.00    0.70
   2   4  -2  454.35   13.70
   2   4  -2  456.85   13.80
  -2  -4   2  467.05   13.60
  -2  -4   2  465.15   13.60
  -2  -4   2  457.45   13.80
   1   4  -2    1.20    0.40
   1   4  -2    1.00    0.30
  -1  -4   2    1.40    0.20
  -1  -4   2    1.20    0.20
  -1  -4   2    1.40    0.30
  -1  -4   2    1.00    0.40
   0   4  -2    1.70    0.30
   0   4  -2    1.40    0.30
   0   4  -2    1.40    0.30
   0  -4   2    1.10    0.20
   0  -4   2    1.60    0.40
   0  -4   2    1.20    0.40
   0  -4   2    1.50    0.20
  -1   4  -2  156.18    4.60
  -1   4  -2  153.08    4.70
  -1   4  -2  149.79    4.70
   1  -4   2  149.09    4.80
   1  -4   2  148.79    4.90
   1  -4   2  154.68    4.50
   1  -4   2  155.08    4.50
  -2   4  -2   74.49    2.50
   2  -4   2   77.29    2.30
   2  -4   2   77.29    2.70
   2  -4   2   67.99    2.70
   2  -4   2   74.49    2.30
  -3   4  -2   54.09    1.90
  -3   4  -2   52.69    2.20
   3  -4   2   54.59    2.20
   3  -4   2   45.80    2.10
   3  -4   2   55.39    1.70
   3  -4   2   53.59    1.70
  -4   4  -2   27.00    1.50
  -4   4  -2   27.30    1.30
   4  -4   2   26.70    1.00
   4  -4   2   25.70    1.50
   4  -4   2   24.40    1.60
  -5   4  -2    8.30    1.00
  -5   4  -2    8.60    1.10
   5  -4   2    8.60    0.60
   5  -4   2    8.70    1.10
  -6   4  -2    8.60    1.00
  -6   4  -2    9.90    1.40
   6  -4   2    7.20    0.80
   6  -4   2    9.20    1.40
  -7   4  -2    0.50    1.10
  -7   4  -2    0.60    1.00
   7  -4   2    0.60    1.20
   7  -4   2    0.60    0.50
  -8   4  -2   -0.10    1.30
  -8   4  -2    0.20    1.30
   8  -4   2    0.40    1.40
   8  -4   2    0.20    0.60
  10   3  -2    1.30    1.70
 -10  -3   2    0.10    1.80
   9   3  -2   43.60    2.60
  -9  -3   2   38.70    2.70
   8   3  -2    0.50    1.10
  -8  -3   2    0.00    1.10
  -8  -3   2   -0.40    1.00
   7   3  -2    0.70    0.80
  -7  -3   2    1.00    0.70
  -7  -3   2    0.70    0.80
   6   3  -2    4.80    0.90
   6   3  -2    3.40    0.80
   6   3  -2    3.90    0.80
  -6  -3   2    3.90    0.80
  -6  -3   2    3.80    0.70
   5   3  -2    2.20    0.70
   5   3  -2    3.00    0.60
   5   3  -2    2.20    0.60
  -5  -3   2    3.30    0.70
  -5  -3   2    2.50    0.50
   4   3  -2    5.20    0.40
   4   3  -2    5.10    0.60
   4   3  -2    3.50    0.50
   4   3  -2    4.80    0.70
  -4  -3   2    6.30    0.70
  -4  -3   2    4.70    0.60
  -4  -3   2    6.10    0.70
   3   3  -2  265.27    8.20
   3   3  -2  275.37    8.10
   3   3  -2  265.67    8.10
  -3  -3   2  255.97    8.00
  -3  -3   2  271.97    8.20
   2   3  -2  730.13   21.30
  -2  -3   2  711.43   21.20
  -2  -3   2  722.73   21.40
   1   3  -2  247.38    7.80
   1   3  -2  240.58    7.70
   1   3  -2  266.87    7.80
  -1  -3   2  265.17    7.70
  -1  -3   2  262.97    7.70
  -1  -3   2  271.37    7.70
  -1  -3   2  258.97    7.90
   0   3  -2  115.39    3.40
   0   3  -2  116.99    3.40
   0   3  -2  109.89    3.50
   0  -3   2  109.69    3.60
   0  -3   2  110.89    3.50
  -1   3  -2   65.59    2.10
  -1   3  -2   68.79    2.10
  -1   3  -2   66.29    2.10
   1  -3   2   70.09    2.10
   1  -3   2   68.19    2.30
   1  -3   2   66.59    2.30
  -2   3  -2    6.80    0.50
  -2   3  -2    6.90    0.50
   2  -3   2    8.50    0.50
   2  -3   2    7.60    0.70
   2  -3   2    6.40    0.70
   2  -3   2    8.40    0.30
   2  -3   2    8.70    0.30
  -3   3  -2    0.20    0.50
  -3   3  -2    0.30    0.30
   3  -3   2    0.10    0.30
   3  -3   2    0.20    0.20
   3  -3   2    0.20    0.40
   3  -3   2    0.40    0.20
   3  -3   2    0.00    0.40
  -4   3  -2    9.80    0.70
  -4   3  -2   11.30    1.00
   4  -3   2    8.20    0.90
   4  -3   2   10.30    0.90
   4  -3   2   10.40    0.60
  -5   3  -2    8.70    1.10
  -5   3  -2   10.30    0.90
   5  -3   2    9.80    0.70
   5  -3   2    9.00    1.10
  -6   3  -2    6.00    1.10
  -6   3  -2    5.00    0.80
   6  -3   2    6.90    0.70
   6  -3   2    6.30    1.10
  -7   3  -2    5.40    1.20
  -7   3  -2    7.60    1.20
   7  -3   2    5.80    1.20
   7  -3   2    5.10    0.60
  -8   3  -2   -0.10    1.30
  -8   3  -2    0.30    1.10
   8  -3   2    0.30    1.20
   8  -3   2    0.20    0.50
  -9   3  -2   12.10    2.20
  -9   3  -2   12.70    1.90
   9  -3   2   15.60    1.40
   9  -3   2   14.20    2.20
  10   2  -2    4.80    1.90
 -10  -2   2    3.60    1.90
   9   2  -2   45.00    2.80
  -9  -2   2   42.80    2.70
   8   2  -2    1.90    1.20
  -8  -2   2    2.50    1.20
   7   2  -2   65.29    2.90
   7   2  -2   67.19    2.70
  -7  -2   2   68.69    2.70
  -7  -2   2   64.09    2.90
   6   2  -2   36.50    1.70
   6   2  -2   33.20    1.80
  -6  -2   2   33.10    1.70
  -6  -2   2   32.90    1.60
   5   2  -2  113.19    3.90
   5   2  -2  117.69    4.00
   5   2  -2  118.69    3.70
  -5  -2   2  109.89    3.80
  -5  -2   2  112.69    3.90
   4   2  -2    4.20    0.60
   4   2  -2    3.50    0.50
   4   2  -2    4.50    0.60
   4   2  -2    5.20    0.50
  -4  -2   2    2.70    0.50
  -4  -2   2    3.60    0.60
  -4  -2   2    3.50    0.50
   3   2  -2   81.09    2.90
   3   2  -2   86.99    2.90
   3   2  -2   89.29    2.70
  -3  -2   2   81.29    2.90
  -3  -2   2   94.89    2.90
  -3  -2   2   96.99    2.90
   2   2  -2  201.78    6.10
   2   2  -2  196.58    6.00
  -2  -2   2  197.68    6.00
  -2  -2   2  195.88    6.10
   1   2  -2 9999.00  280.67
  -1  -2   2 9308.37  279.97
  -1  -2   2 9432.26  280.57
   0   2  -2 1814.42   52.49
   0   2  -2 1714.83   52.49
   0   2  -2 1869.91   52.59
   0  -2   2 1762.82   52.49
   0  -2   2 1786.42   52.49
   0  -2   2 1812.52   52.59
  -1   2  -2   94.89    2.80
  -1   2  -2   95.09    2.80
   1  -2   2   96.19    2.90
   1  -2   2   93.39    3.00
   1  -2   2   96.49    3.00
  -2   2  -2  186.88    5.70
  -2   2  -2  191.88    5.70
  -2   2  -2  189.28    5.90
   2  -2   2  190.68    5.90
   2  -2   2  195.68    5.70
   2  -2   2  184.68    5.90
  -3   2  -2   57.89    2.00
  -3   2  -2   58.49    2.00
  -3   2  -2   58.39    2.20
   3  -2   2   61.89    2.20
   3  -2   2   63.49    2.00
   3  -2   2   60.29    1.90
   3  -2   2   62.89    2.20
   3  -2   2   60.49    1.90
  -4   2  -2   50.09    1.80
  -4   2  -2   54.49    2.00
   4  -2   2   47.00    2.00
   4  -2   2   48.00    1.70
   4  -2   2   53.09    1.80
   4  -2   2   50.89    1.70
  -5   2  -2   36.10    1.80
  -5   2  -2   38.40    1.60
   5  -2   2   36.40    1.40
   5  -2   2   36.40    1.70
   5  -2   2   36.60    1.50
  -6   2  -2   33.20    1.80
  -6   2  -2   34.40    1.70
   6  -2   2   36.20    1.90
   6  -2   2   35.60    1.40
  -7   2  -2   31.10    1.90
  -7   2  -2   30.50    1.80
   7  -2   2   32.30    1.40
   7  -2   2   33.30    1.90
  -8   2  -2    0.10    1.10
  -8   2  -2    0.10    0.90
   8  -2   2   -0.10    1.00
   8  -2   2    0.70    0.60
  -9   2  -2   24.80    2.50
  -9   2  -2   23.40    2.30
   9  -2   2   22.90    1.50
   9  -2   2   26.70    2.40
   9   1  -2    3.50    1.10
  -9  -1   2    5.90    1.60
   8   1  -2   91.39    3.70
   8   1  -2  104.59    4.00
  -8  -1   2   97.89    4.00
   7   1  -2  142.69    4.90
   7   1  -2  130.39    5.00
  -7  -1   2  136.09    5.10
  -7  -1   2  175.78    5.70
   6   1  -2   33.40    1.70
   6   1  -2   35.00    1.70
   6   1  -2   33.60    1.80
  -6  -1   2   32.00    1.70
  -6  -1   2   37.00    1.80
   5   1  -2   51.69    2.00
   5   1  -2   49.80    2.00
   5   1  -2   44.50    1.90
   5   1  -2   46.50    1.90
  -5  -1   2   46.90    2.00
  -5  -1   2   47.30    2.00
  -5  -1   2   44.50    1.90
   4   1  -2   18.90    1.10
   4   1  -2   18.10    0.90
   4   1  -2   18.50    1.00
   4   1  -2   18.10    1.00
  -4  -1   2   16.60    1.10
  -4  -1   2   15.80    0.90
  -4  -1   2   18.90    1.10
   3   1  -2    5.60    0.50
   3   1  -2    6.50    0.60
   3   1  -2    4.90    0.60
   3   1  -2    5.80    0.60
  -3  -1   2    5.50    0.50
  -3  -1   2    6.50    0.60
  -3  -1   2    5.20    0.60
   2   1  -2  231.38    6.60
   2   1  -2  206.78    6.60
   2   1  -2  222.58    6.60
   2   1  -2  224.08    6.70
  -2  -1   2  212.78    6.70
  -2  -1   2  224.18    6.60
   1   1  -2 9015.30  256.97
  -1  -1   2 8504.85  256.47
   0   1  -2 1987.20   58.39
   0   1  -2 1940.01   58.59
   0   1  -2 2148.49   58.89
   0   1  -2 2008.10   58.39
   0  -1   2 1985.60   58.69
   0  -1   2 1997.50   58.59
   0  -1   2 1923.01   58.69
   1  -1   2    9.60    0.50
   1  -1   2    9.00    0.50
   1  -1   2   10.30    0.50
  -2   1  -2   92.59    3.10
  -2   1  -2   97.79    2.90
   2  -1   2   95.89    3.10
   2  -1   2   94.19    3.10
   2  -1   2  102.99    3.00
  -3   1  -2  595.14   17.80
  -3   1  -2  582.84   17.80
  -3   1  -2  571.64   18.00
   3  -1   2  623.24   18.00
   3  -1   2  620.04   17.80
   3  -1   2  622.64   17.80
   3  -1   2  617.54   17.90
  -4   1  -2   12.00    0.70
  -4   1  -2    9.10    0.80
   4  -1   2   12.00    0.70
   4  -1   2   12.70    0.60
   4  -1   2   11.70    0.60
   4  -1   2   10.80    0.80
  -5   1  -2   77.19    2.70
  -5   1  -2   74.19    2.80
   5  -1   2   79.09    2.70
   5  -1   2   76.89    2.50
   5  -1   2   75.79    2.80
  -6   1  -2   20.80    1.20
  -6   1  -2   20.20    1.30
   6  -1   2   22.30    1.00
   6  -1   2   24.00    1.50
   6  -1   2   21.30    1.30
  -7   1  -2   83.79    3.10
  -7   1  -2   84.29    3.30
   7  -1   2   83.09    3.30
   7  -1   2   79.59    2.80
  -8   1  -2   51.59    2.40
  -8   1  -2   48.30    2.60
   8  -1   2   47.90    2.00
   8  -1   2   45.80    2.40
  -9   1  -2   22.40    2.30
  -9   1  -2   22.10    2.10
   9  -1   2   22.10    1.50
   9  -1   2   22.90    2.00
 -10   1  -2    4.60    2.00
  10  -1   2    3.20    1.00
  10  -1   2    3.40    1.60
   9   0  -2    1.50    1.10
  -9   0   2    2.80    1.60
   8   0  -2    5.60    1.10
  -8   0   2    5.30    1.40
   7   0  -2    9.20    1.30
   7   0  -2    8.50    1.10
   7   0  -2    7.30    1.10
  -7   0   2    7.70    1.30
   6   0  -2    1.00    0.80
   6   0  -2    0.20    0.60
   6   0  -2    0.00    0.60
  -6   0   2    0.10    0.80
  -6   0   2    0.10    0.70
   5   0  -2    1.10    0.60
   5   0  -2    1.40    0.60
   5   0  -2    1.10    0.60
   5   0  -2    1.30    0.60
  -5   0   2    0.80    0.60
  -5   0   2    1.20    0.60
  -5   0   2    1.30    0.60
   4   0  -2   14.90    1.00
   4   0  -2   15.60    1.00
   4   0  -2   18.50    1.00
   4   0  -2   15.10    0.90
  -4   0   2   16.80    1.00
  -4   0   2   15.50    1.00
  -4   0   2   15.30    0.90
   3   0  -2    1.70    0.40
   3   0  -2    2.80    0.50
   3   0  -2    2.00    0.40
   3   0  -2    1.70    0.40
  -3   0   2    2.10    0.40
  -3   0   2    2.10    0.40
  -3   0   2    1.40    0.30
   2   0  -2   21.20    0.90
   2   0  -2   22.30    0.90
   2   0  -2   18.40    0.80
  -2   0   2   20.30    0.80
  -2   0   2   19.60    0.90
  -2   0   2   19.70    0.80
   1   0  -2 2575.64   79.19
   1   0  -2 2483.75   79.19
   1   0  -2 2992.20   79.69
  -1   0   2 2771.32   79.49
  -1   0   2 2710.93   79.49
   0   0  -2 3101.09   89.69
   0   0  -2 2612.74   89.79
   0   0   2 3053.29   89.59
   0   0   2 3073.39   89.59
   0   0   2 3255.07   89.99
   0   0   2 3259.97   89.69
  -1   0  -2 1222.28   36.00
  -1   0  -2 1211.88   36.00
  -1   0  -2 1268.17   36.10
  -1   0  -2 1241.48   36.10
   1   0   2 1275.17   36.10
   1   0   2 1200.88   36.10
   1   0   2 1202.88   36.10
  -2   0  -2  382.16   11.60
  -2   0  -2  402.76   11.50
  -2   0  -2  386.86   11.50
   2   0   2  380.76   11.60
   2   0   2  394.46   11.60
   2   0   2  389.46   11.50
   2   0   2  401.66   11.50
  -3   0  -2    2.30    0.30
  -3   0  -2    1.70    0.40
   3   0   2    1.80    0.30
   3   0   2    1.80    0.40
   3   0   2    2.60    0.30
   3   0   2    1.90    0.20
  -4   0  -2   10.50    0.60
  -4   0  -2   10.70    0.80
   4   0   2    9.40    0.70
   4   0   2   11.60    0.60
   4   0   2   10.50    0.70
   4   0   2   10.00    0.50
  -5   0  -2   69.49    2.70
  -5   0  -2   71.89    2.50
   5   0   2   77.69    2.60
   5   0   2   72.99    2.40
   5   0   2   74.49    2.70
  -6   0  -2   42.10    1.90
  -6   0  -2   42.00    1.80
   6   0   2   40.20    1.90
   6   0   2   40.20    1.80
   6   0   2   42.90    1.60
  -7   0  -2    0.40    0.70
  -7   0  -2    0.50    0.70
   7   0   2    0.20    0.70
   7   0   2    0.30    0.70
   7   0   2    0.30    0.40
  -8   0  -2   11.70    1.50
  -8   0  -2   10.70    1.20
   8   0   2   11.70    1.40
   8   0   2    9.50    1.30
   8   0   2    9.90    1.00
  -9   0  -2   20.00    2.00
  -9   0  -2   22.20    2.00
   9   0   2   22.70    2.00
   9   0   2   20.70    1.40
 -10   0  -2    0.60    1.50
  10   0   2    0.00    0.90
  10   0   2   -0.10    1.40
   9  -1  -2    2.90    1.20
  -9   1   2    2.60    1.90
   8  -1  -2    1.10    1.30
   8  -1  -2   -0.20    0.90
  -8   1   2    1.20    1.20
   7  -1  -2    8.40    1.30
   7  -1  -2    5.30    1.00
  -7   1   2    6.60    1.30
   6  -1  -2   63.39    2.60
   6  -1  -2   59.89    2.60
   6  -1  -2   60.69    2.40
  -6   1   2   60.29    2.60
   5  -1  -2  144.29    4.80
   5  -1  -2  140.49    4.70
   5  -1  -2  145.29    4.90
  -5   1   2  143.49    4.80
  -5   1   2  142.39    4.80
  -5   1   2  155.58    4.90
   4  -1  -2   29.20    1.40
   4  -1  -2   26.20    1.30
   4  -1  -2   31.80    1.40
   4  -1  -2   29.50    1.40
  -4   1   2   26.70    1.30
  -4   1   2   31.70    1.50
  -4   1   2   30.20    1.40
   3  -1  -2   35.20    1.50
   3  -1  -2   37.40    1.50
   3  -1  -2   38.40    1.50
   3  -1  -2   37.90    1.50
  -3   1   2   37.30    1.50
  -3   1   2   40.30    1.50
  -3   1   2   38.40    1.50
   2  -1  -2   92.69    3.00
   2  -1  -2   86.09    2.90
   2  -1  -2   86.79    2.90
   2  -1  -2   91.69    2.90
  -2   1   2   94.29    3.00
  -2   1   2   93.89    2.90
  -2   1   2   92.09    2.90
   1  -1  -2  998.90   29.30
   1  -1  -2  997.70   29.40
   1  -1  -2  972.80   29.30
   1  -1  -2 1002.40   29.30
  -1   1   2  992.20   29.20
  -1   1   2 1003.20   29.30
  -1   1   2 1010.40   29.30
  -1   1   2 1007.30   29.30
   0  -1  -2  508.95   15.40
   0  -1  -2  523.45   15.50
   0   1   2  530.15   15.40
   0   1   2  530.55   15.40
  -1  -1  -2  169.48    5.00
  -1  -1  -2  169.88    5.00
  -1  -1  -2  169.68    5.10
   1   1   2  171.98    5.00
   1   1   2  161.88    5.10
  -2  -1  -2  703.83   21.50
  -2  -1  -2  740.73   21.60
  -2  -1  -2  713.63   21.50
   2   1   2  746.63   21.40
   2   1   2  761.92   21.60
   2   1   2  723.33   21.60
  -3  -1  -2  862.61   25.30
  -3  -1  -2  840.12   25.20
   3   1   2  855.51   25.20
   3   1   2  858.71   25.10
   3   1   2  863.01   25.30
  -4  -1  -2    4.30    0.50
  -4  -1  -2    4.00    0.50
   4   1   2    3.90    0.50
   4   1   2    4.00    0.50
   4   1   2    4.40    0.40
  -5  -1  -2    3.00    0.60
  -5  -1  -2    2.40    0.50
  -5  -1  -2    2.90    0.50
   5   1   2    3.60    0.60
   5   1   2    4.10    0.60
   5   1   2    3.60    0.40
  -6  -1  -2  244.28    7.50
  -6  -1  -2  243.58    7.70
   6   1   2  239.58    7.40
   6   1   2  238.78    7.60
   6   1   2  238.98    7.60
  -7  -1  -2    0.00    0.60
  -7  -1  -2    0.20    0.80
   7   1   2    0.20    0.60
   7   1   2    0.30    0.50
   7   1   2    0.10    0.70
  -8  -1  -2    1.10    1.00
  -8  -1  -2    0.80    0.80
   8   1   2    1.30    0.60
   8   1   2    1.40    0.90
   8   1   2    1.20    0.90
  -9  -1  -2   42.40    2.30
  -9  -1  -2   36.30    2.40
   9   1   2   41.50    2.30
   9   1   2   39.60    2.20
   9   1   2   39.80    1.90
 -10  -1  -2    4.20    1.70
  10   1   2    3.30    0.90
  10   1   2    4.10    1.30
   8  -2  -2    0.50    1.00
   8  -2  -2    0.00    1.30
  -8   2   2    0.00    1.50
   7  -2  -2    1.20    0.90
   7  -2  -2    2.50    1.10
  -7   2   2    2.40    1.10
   6  -2  -2  162.18    5.40
   6  -2  -2  162.18    5.60
  -6   2   2  162.38    5.60
   5  -2  -2  241.08    7.50
   5  -2  -2  235.58    7.60
   5  -2  -2  245.28    7.70
  -5   2   2  226.88    7.50
  -5   2   2  236.48    7.60
   4  -2  -2   21.70    1.10
   4  -2  -2   20.40    1.20
   4  -2  -2   19.90    1.10
  -4   2   2   18.60    1.20
  -4   2   2   23.10    1.20
  -4   2   2   19.20    1.20
   3  -2  -2  141.69    4.40
   3  -2  -2  135.99    4.40
   3  -2  -2  141.49    4.50
   3  -2  -2  134.99    4.60
  -3   2   2  146.29    4.50
  -3   2   2  136.69    4.50
  -3   2   2  138.59    4.50
   2  -2  -2   45.00    1.70
   2  -2  -2   47.20    1.60
   2  -2  -2   42.10    1.60
   2  -2  -2   48.60    1.70
  -2   2   2   47.70    1.60
  -2   2   2   46.50    1.70
  -2   2   2   42.40    1.70
   1  -2  -2  223.38    6.70
   1  -2  -2  219.28    6.70
   1  -2  -2  220.48    6.70
   1  -2  -2  220.68    6.80
   1  -2  -2  219.98    6.80
  -1   2   2  224.08    6.70
  -1   2   2  228.18    6.70
  -1   2   2  227.98    6.80
  -1   2   2  220.98    6.70
   0  -2  -2   11.70    0.60
   0  -2  -2   10.70    0.60
   0  -2  -2   11.90    0.50
   0  -2  -2   10.10    0.60
   0   2   2   11.50    0.60
   0   2   2   11.10    0.50
   0   2   2   10.20    0.50
  -1  -2  -2  154.78    4.70
  -1  -2  -2  156.98    4.60
  -1  -2  -2  158.08    4.60
  -1  -2  -2  150.68    4.70
   1   2   2  152.68    4.60
   1   2   2  153.88    4.60
   1   2   2  145.19    4.70
  -2  -2  -2  150.18    4.60
  -2  -2  -2  147.29    4.50
  -2  -2  -2  149.88    4.60
  -2  -2  -2  149.88    4.50
   2   2   2  148.79    4.50
   2   2   2  149.59    4.60
  -3  -2  -2  211.08    6.20
  -3  -2  -2  200.78    6.20
  -3  -2  -2  203.58    6.20
   3   2   2  200.28    6.20
   3   2   2  209.88    6.10
   3   2   2  196.18    6.20
  -4  -2  -2   74.19    2.40
  -4  -2  -2   68.29    2.50
   4   2   2   71.59    2.30
   4   2   2   70.69    2.40
   4   2   2   74.29    2.50
  -5  -2  -2  101.89    3.50
  -5  -2  -2  106.79    3.60
  -5  -2  -2  110.29    3.50
   5   2   2  104.79    3.60
   5   2   2  106.99    3.40
   5   2   2  108.79    3.50
  -6  -2  -2    8.40    1.00
  -6  -2  -2    8.00    0.80
   6   2   2    6.50    0.70
   6   2   2    8.20    0.90
   6   2   2    7.50    0.80
  -7  -2  -2    2.20    0.80
  -7  -2  -2    2.50    0.70
   7   2   2    2.70    0.70
   7   2   2    2.80    0.60
   7   2   2    2.60    0.70
  -8  -2  -2   59.49    2.70
  -8  -2  -2   58.79    2.60
   8   2   2   62.39    2.70
   8   2   2   60.09    2.60
   8   2   2   59.79    2.30
  -9  -2  -2    8.00    1.20
  -9  -2  -2    7.00    1.30
   9   2   2    5.70    1.20
   9   2   2    5.60    0.90
   9   2   2    7.20    1.30
 -10  -2  -2    0.90    1.40
  10   2   2    0.70    0.90
  10   2   2    1.50    1.30
 -11  -2  -2   24.80    2.80
  11   2   2   23.10    2.00
   8  -3  -2  165.38    6.20
   8  -3  -2  160.48    5.70
   7  -3  -2    0.40    1.10
   7  -3  -2   -0.20    0.90
  -7   3   2    0.80    1.30
   6  -3  -2   34.00    2.10
   6  -3  -2   36.10    1.90
  -6   3   2   40.10    2.20
   5  -3  -2  124.49    4.30
   5  -3  -2  132.09    4.60
  -5   3   2  132.89    4.70
  -5   3   2  122.19    4.40
   4  -3  -2  848.32   24.80
   4  -3  -2  833.92   25.00
  -4   3   2  832.02   24.90
  -4   3   2  820.22   24.90
   3  -3  -2    4.50    0.80
   3  -3  -2    3.70    0.60
   3  -3  -2    5.00    0.60
  -3   3   2    4.60    0.70
  -3   3   2    5.70    0.70
  -3   3   2    5.00    0.70
   2  -3  -2  485.15   14.60
   2  -3  -2  472.45   14.50
   2  -3  -2  498.45   14.50
   2  -3  -2  502.75   14.40
   2  -3  -2  476.15   14.50
  -2   3   2  485.45   14.50
  -2   3   2  487.65   14.50
  -2   3   2  473.25   14.50
   1  -3  -2   40.10    1.60
   1  -3  -2   38.50    1.40
   1  -3  -2   41.00    1.50
   1  -3  -2   37.70    1.50
   1  -3  -2   41.50    1.40
  -1   3   2   37.30    1.50
  -1   3   2   38.90    1.50
  -1   3   2   40.40    1.50
  -1   3   2   39.60    1.40
   0  -3  -2  952.90   30.20
   0  -3  -2 1034.60   30.10
   0  -3  -2 1033.60   30.10
   0  -3  -2 1043.70   30.00
   0   3   2 1044.50   30.00
   0   3   2 1009.30   30.10
   0   3   2 1040.90   30.10
  -1  -3  -2   33.70    1.30
  -1  -3  -2   34.00    1.30
  -1  -3  -2   34.40    1.20
  -1  -3  -2   31.80    1.30
   1   3   2   36.40    1.30
   1   3   2   34.70    1.20
   1   3   2   35.10    1.30
  -2  -3  -2   80.09    2.60
  -2  -3  -2   84.79    2.70
  -2  -3  -2   87.99    2.70
  -2  -3  -2   81.29    2.70
   2   3   2   80.69    2.60
   2   3   2   83.89    2.70
   2   3   2   77.89    2.70
  -3  -3  -2  154.78    4.70
  -3  -3  -2  149.88    4.70
  -3  -3  -2  152.78    4.70
  -3  -3  -2  146.79    4.70
   3   3   2  138.89    4.70
   3   3   2  157.58    4.70
   3   3   2  151.98    4.60
  -4  -3  -2  694.13   19.50
  -4  -3  -2  652.33   19.50
  -4  -3  -2  666.33   19.60
  -4  -3  -2  648.24   19.50
   4   3   2  641.24   19.50
   4   3   2  637.44   19.60
   4   3   2  654.73   19.50
   4   3   2  670.33   19.50
  -5  -3  -2    1.30    0.50
  -5  -3  -2    0.80    0.40
  -5  -3  -2    1.00    0.40
  -5  -3  -2    1.00    0.50
   5   3   2    0.90    0.40
   5   3   2    0.20    0.40
   5   3   2    1.30    0.50
   5   3   2    0.60    0.40
  -6  -3  -2    8.30    0.90
  -6  -3  -2    6.30    0.90
   6   3   2    6.40    0.80
   6   3   2    7.60    0.70
   6   3   2    7.00    0.80
  -7  -3  -2   20.20    1.40
  -7  -3  -2   19.80    1.40
   7   3   2   18.70    1.10
   7   3   2   19.20    1.40
   7   3   2   17.50    1.20
  -8  -3  -2  180.88    6.40
  -8  -3  -2  200.38    6.20
   8   3   2  184.38    6.00
   8   3   2  188.28    6.10
   8   3   2  176.28    6.30
  -9  -3  -2    0.10    1.10
   9   3   2    0.00    1.00
   9   3   2    0.30    0.70
   9   3   2    0.30    1.00
 -10  -3  -2    0.00    1.50
  10   3   2    0.20    1.20
  10   3   2    0.40    0.80
 -11  -3  -2    1.80    1.80
  11   3   2    0.70    1.60
  11   3   2    1.40    1.10
   7  -4  -2   -0.40    1.40
   7  -4  -2   -0.30    1.00
   6  -4  -2    6.80    1.40
   6  -4  -2    6.30    1.00
  -6   4   2    8.80    1.50
   5  -4  -2    8.30    1.20
   5  -4  -2    7.20    0.90
  -5   4   2    7.50    1.20
   4  -4  -2  547.35   16.80
   4  -4  -2  552.94   17.10
  -4   4   2  567.44   16.90
  -4   4   2  564.44   17.00
   3  -4  -2   65.29    2.60
   3  -4  -2   62.89    2.40
  -3   4   2   64.59    2.50
  -3   4   2   66.19    2.50
   2  -4  -2    0.00    0.50
   2  -4  -2    0.20    0.40
   2  -4  -2    0.20    0.50
  -2   4   2   -0.10    0.50
  -2   4   2    0.00    0.50
  -2   4   2    0.20    0.50
   1  -4  -2  171.38    5.40
   1  -4  -2  166.78    5.30
   1  -4  -2  163.18    5.30
   1  -4  -2  174.58    5.10
   1  -4  -2  162.78    5.30
  -1   4   2  173.88    5.40
  -1   4   2  169.78    5.10
  -1   4   2  168.98    5.30
   0  -4  -2    1.00    0.40
   0  -4  -2    0.90    0.40
   0  -4  -2    1.70    0.40
   0  -4  -2    1.30    0.40
   0   4   2    1.70    0.40
   0   4   2    1.10    0.30
   0   4   2    1.60    0.40
  -1  -4  -2  111.69    3.60
  -1  -4  -2  108.49    3.50
  -1  -4  -2  109.69    3.60
  -1  -4  -2  114.29    3.60
   1   4   2  111.99    3.60
   1   4   2  115.99    3.50
   1   4   2  109.09    3.50
  -2  -4  -2   11.40    0.70
  -2  -4  -2   11.30    0.70
  -2  -4  -2   10.70    0.70
  -2  -4  -2   12.30    0.70
   2   4   2   10.40    0.70
   2   4   2   10.50    0.70
   2   4   2   10.20    0.70
  -3  -4  -2  209.68    6.50
  -3  -4  -2  213.18    6.50
  -3  -4  -2  208.48    6.50
  -3  -4  -2  219.48    6.60
   3   4   2  204.18    6.50
   3   4   2  219.48    6.60
   3   4   2  209.78    6.50
  -4  -4  -2  886.21   27.20
  -4  -4  -2  933.11   27.10
  -4  -4  -2  905.61   27.10
  -4  -4  -2  937.21   27.10
   4   4   2  924.81   27.10
   4   4   2  932.31   27.10
   4   4   2  894.21   27.20
  -5  -4  -2   85.59    3.00
  -5  -4  -2   77.19    3.00
  -5  -4  -2   85.99    2.90
  -5  -4  -2   84.19    3.10
   5   4   2   92.09    3.00
   5   4   2   88.09    3.10
   5   4   2   87.49    2.90
   5   4   2   90.99    2.90
  -6  -4  -2    2.50    0.60
  -6  -4  -2    2.30    0.60
  -6  -4  -2    2.00    0.70
  -6  -4  -2    1.70    0.60
   6   4   2    2.10    0.50
   6   4   2    1.90    0.60
   6   4   2    2.50    0.70
  -7  -4  -2   85.49    3.40
  -7  -4  -2   94.99    3.30
  -7  -4  -2   87.29    3.20
   7   4   2   84.29    3.10
   7   4   2   94.49    3.10
   7   4   2   84.99    3.40
  -8  -4  -2  285.57    9.10
  -8  -4  -2  281.27    9.30
  -8  -4  -2  290.47    9.10
   8   4   2  304.57    9.00
   8   4   2  266.77    8.90
   8   4   2  290.77    9.30
  -9  -4  -2   17.40    1.90
   9   4   2   16.20    1.80
   9   4   2   16.00    1.40
 -10  -4  -2   61.29    3.20
  10   4   2   61.69    3.10
  10   4   2   62.09    2.70
 -11  -4  -2   16.10    2.20
  11   4   2   20.40    2.30
  11   4   2   19.30    2.00
   7  -5  -2   20.70    2.50
   7  -5  -2   18.90    2.10
   6  -5  -2    2.30    1.40
   6  -5  -2    1.70    1.00
   5  -5  -2    0.20    0.70
   5  -5  -2   -0.10    0.90
  -5   5   2    0.80    1.10
   4  -5  -2    2.00    0.90
   4  -5  -2    1.80    0.70
  -4   5   2    3.00    1.00
  -4   5   2    2.50    0.90
   3  -5  -2  319.67    9.50
   3  -5  -2  302.77    9.80
  -3   5   2  306.77    9.60
  -3   5   2  303.77    9.60
   2  -5  -2  203.18    6.40
   2  -5  -2  204.48    6.50
   2  -5  -2  199.68    6.60
  -2   5   2  205.38    6.50
   1  -5  -2   37.80    1.60
   1  -5  -2   39.00    1.60
   1  -5  -2   40.40    1.70
  -1   5   2   35.60    1.60
  -1   5   2   41.70    1.70
   0  -5  -2   47.50    1.90
   0  -5  -2   50.29    1.90
   0  -5  -2   46.90    1.80
   0  -5  -2   46.50    1.80
   0   5   2   46.60    1.80
   0   5   2   50.49    1.70
   0   5   2   47.80    1.90
  -1  -5  -2    3.00    0.50
  -1  -5  -2    5.00    0.60
  -1  -5  -2    3.70    0.50
   1   5   2    4.80    0.60
   1   5   2    4.90    0.60
   1   5   2    4.30    0.50
  -2  -5  -2   13.10    0.80
  -2  -5  -2   10.90    0.80
  -2  -5  -2   11.20    0.80
   2   5   2   10.20    0.80
   2   5   2   12.00    0.80
   2   5   2   11.90    0.80
  -3  -5  -2   13.90    0.90
  -3  -5  -2   17.10    1.00
  -3  -5  -2   15.70    0.90
  -3  -5  -2   13.00    0.90
   3   5   2   15.70    0.90
   3   5   2   15.80    0.90
   3   5   2   14.00    0.90
  -4  -5  -2  108.09    3.50
  -4  -5  -2  101.99    3.50
  -4  -5  -2   96.49    3.40
  -4  -5  -2  102.49    3.40
   4   5   2  100.09    3.40
   4   5   2  110.79    3.50
   4   5   2  102.89    3.50
  -5  -5  -2  185.98    5.90
  -5  -5  -2  193.78    6.00
  -5  -5  -2  174.58    5.80
  -5  -5  -2  195.08    5.90
   5   5   2  190.98    5.90
   5   5   2  177.18    5.80
   5   5   2  180.08    6.00
  -6  -5  -2   32.70    1.70
  -6  -5  -2   29.70    1.60
  -6  -5  -2   33.50    1.70
  -6  -5  -2   32.90    1.50
   6   5   2   31.70    1.50
   6   5   2   31.60    1.60
  -7  -5  -2    1.30    0.80
  -7  -5  -2    1.90    0.80
  -7  -5  -2    3.50    0.80
   7   5   2    1.90    0.70
   7   5   2    1.40    0.80
   7   5   2    2.10    0.70
  -8  -5  -2  105.99    4.10
   8   5   2  108.59    3.80
   8   5   2  101.99    4.00
  -9  -5  -2   34.10    2.30
   9   5   2   36.40    2.30
   9   5   2   38.40    2.00
 -10  -5  -2   14.40    1.90
  10   5   2   15.00    1.70
  10   5   2   12.50    1.80
 -11  -5  -2    0.10    1.60
  11   5   2    0.30    1.20
  11   5   2    0.30    1.60
   6  -6  -2    0.80    1.40
   6  -6  -2   -0.30    1.00
   5  -6  -2    0.50    0.90
   5  -6  -2    0.00    1.10
   4  -6  -2   25.50    1.60
   4  -6  -2   26.00    1.90
  -4   6   2   27.90    2.00
   3  -6  -2   36.10    1.80
   3  -6  -2   36.80    2.00
   3  -6  -2   37.60    2.00
  -3   6   2   40.50    2.00
  -3   6   2   37.60    2.10
   2  -6  -2    0.10    0.70
   2  -6  -2    0.20    0.80
   2  -6  -2    0.10    0.60
  -2   6   2    0.20    0.70
  -2   6   2   -0.30    0.70
   1  -6  -2   41.60    2.00
   1  -6  -2   46.10    2.00
   1  -6  -2   44.00    1.80
  -1   6   2   46.60    2.00
   0  -6  -2    2.10    0.60
   0  -6  -2    2.20    0.60
   0  -6  -2    2.60    0.60
   0   6   2    3.40    0.70
  -1  -6  -2  135.69    4.30
  -1  -6  -2  134.19    4.50
  -1  -6  -2  128.69    4.40
   1   6   2  134.39    4.40
   1   6   2  135.29    4.20
  -2  -6  -2   50.99    2.10
  -2  -6  -2   49.50    1.80
  -2  -6  -2   44.80    1.90
  -2  -6  -2   47.60    1.90
   2   6   2   46.30    1.80
   2   6   2   47.00    1.90
   2   6   2   44.80    1.90
  -3  -6  -2  160.38    5.30
  -3  -6  -2  163.18    5.40
  -3  -6  -2  172.58    5.40
  -3  -6  -2  161.98    5.30
   3   6   2  172.28    5.40
   3   6   2  169.08    5.40
   3   6   2  175.28    5.30
  -4  -6  -2   18.10    1.10
  -4  -6  -2   20.10    1.20
  -4  -6  -2   19.10    1.10
  -4  -6  -2   20.60    1.20
   4   6   2   19.90    1.20
   4   6   2   19.20    1.20
   4   6   2   23.00    1.20
  -5  -6  -2    1.90    0.70
  -5  -6  -2    1.40    0.70
  -5  -6  -2    2.10    0.60
  -5  -6  -2    2.10    0.70
   5   6   2    1.50    0.60
   5   6   2    1.60    0.60
   5   6   2    1.70    0.70
  -6  -6  -2    5.30    1.00
  -6  -6  -2    4.50    0.80
  -6  -6  -2    5.20    0.80
   6   6   2    4.10    0.80
   6   6   2    5.60    0.80
  -7  -6  -2    0.70    0.80
   7   6   2    0.60    0.80
   7   6   2    0.70    0.70
  -8  -6  -2    7.30    1.30
   8   6   2   10.00    1.10
   8   6   2    9.10    1.20
  -9  -6  -2   -0.30    1.00
   9   6   2   -0.40    1.10
   9   6   2    0.40    0.90
 -10  -6  -2    1.70    1.40
  10   6   2    3.90    1.40
  10   6   2    3.30    1.20
 -11  -6  -2    9.20    2.00
  11   6   2   10.50    1.70
  11   6   2   10.70    2.00
   5  -7  -2    6.00    1.20
   5  -7  -2    4.60    1.60
   4  -7  -2  110.39    4.00
   4  -7  -2  106.09    4.50
   3  -7  -2   52.99    2.30
   3  -7  -2   51.39    2.60
  -3   7   2   50.29    3.50
   2  -7  -2   23.40    1.60
   2  -7  -2   26.90    1.70
   2  -7  -2   27.70    1.50
  -2   7   2   24.40    1.60
  -2   7   2   24.10    1.80
   1  -7  -2   50.19    2.10
   1  -7  -2   53.49    2.40
   1  -7  -2   53.29    2.30
  -1   7   2   49.10    2.30
   0  -7  -2    0.80    0.70
   0  -7  -2    1.20    0.60
   0  -7  -2    1.30    0.70
   0   7   2    1.80    0.80
  -1  -7  -2   10.30    1.10
  -1  -7  -2   10.20    0.90
  -1  -7  -2   11.30    1.00
   1   7   2   11.70    1.10
  -2  -7  -2   23.60    1.40
  -2  -7  -2   20.00    1.20
  -2  -7  -2   23.30    1.30
   2   7   2   20.90    1.30
  -3  -7  -2    5.50    0.90
  -3  -7  -2    7.40    0.80
  -3  -7  -2    5.70    0.80
   3   7   2    6.40    0.80
   3   7   2    6.80    0.90
   3   7   2    6.40    0.80
  -4  -7  -2   84.29    3.00
  -4  -7  -2   82.69    3.10
  -4  -7  -2   79.09    2.90
   4   7   2   83.09    3.00
   4   7   2   80.79    3.00
   4   7   2   81.89    3.00
  -5  -7  -2    0.50    0.70
  -5  -7  -2    0.10    0.70
  -5  -7  -2    0.70    0.60
   5   7   2    0.80    0.70
   5   7   2    1.80    0.70
  -6  -7  -2    5.10    1.00
  -6  -7  -2    4.40    0.90
   6   7   2    6.60    1.10
   6   7   2    3.50    0.80
  -7  -7  -2    3.50    0.90
  -7  -7  -2    3.20    1.00
   7   7   2    3.80    1.00
   7   7   2    3.00    0.80
  -8  -7  -2  121.59    4.60
   8   7   2  111.89    4.40
   8   7   2  113.89    4.20
  -9  -7  -2    5.90    1.40
   9   7   2    8.00    1.20
   9   7   2    5.70    1.40
 -10  -7  -2   26.30    2.40
  10   7   2   28.70    2.20
  10   7   2   28.70    2.60
 -11  -7  -2   -0.10    1.90
  11   7   2    0.00    1.40
   4  -8  -2   29.80    2.00
   4  -8  -2   30.00    2.40
   3  -8  -2   92.19    3.50
   3  -8  -2   95.69    4.00
   2  -8  -2    9.60    1.10
   2  -8  -2    8.10    1.30
   1  -8  -2   59.59    2.40
   1  -8  -2   57.59    2.70
   1  -8  -2   64.79    2.70
  -1   8   2   58.89    2.70
   0  -8  -2  179.78    6.30
   0  -8  -2  194.88    6.20
   0  -8  -2  185.18    6.00
   0   8   2  188.48    6.30
  -1  -8  -2   70.39    2.70
  -1  -8  -2   68.89    2.90
  -1  -8  -2   71.89    2.90
   1   8   2   72.19    2.90
  -2  -8  -2    7.20    0.90
  -2  -8  -2    4.30    0.90
  -2  -8  -2    7.00    1.00
   2   8   2    6.50    1.00
  -3  -8  -2   10.60    1.10
  -3  -8  -2   12.40    1.30
  -3  -8  -2    8.90    1.00
   3   8   2   11.00    1.20
  -4  -8  -2    7.40    1.10
  -4  -8  -2    6.70    0.90
  -4  -8  -2    9.60    1.10
   4   8   2    7.70    1.00
   4   8   2    9.80    1.10
  -5  -8  -2    8.30    1.20
  -5  -8  -2    6.60    0.90
   5   8   2    7.00    1.00
  -6  -8  -2  148.99    4.80
  -6  -8  -2  135.19    4.90
   6   8   2  133.29    4.90
  -7  -8  -2    2.10    0.90
  -7  -8  -2    3.00    1.10
   7   8   2    2.20    1.10
  -8  -8  -2    2.70    1.20
   8   8   2    3.20    1.30
  -9  -8  -2  105.59    4.50
   9   8   2   96.89    4.30
 -10  -8  -2   14.60    2.10
  10   8   2   17.80    2.30
   3  -9  -2    4.20    1.10
   3  -9  -2    3.20    1.60
   2  -9  -2    3.60    1.30
   2  -9  -2    2.60    0.90
   1  -9  -2    5.70    1.30
   1  -9  -2    6.50    1.00
   0  -9  -2   26.10    2.00
   0  -9  -2   25.20    1.80
   0  -9  -2   25.90    1.60
  -1  -9  -2   38.40    2.20
  -1  -9  -2   38.50    1.90
  -1  -9  -2   32.10    2.00
   1   9   2   39.00    2.20
  -2  -9  -2   11.50    1.40
  -2  -9  -2    8.80    1.00
  -2  -9  -2   11.90    1.30
   2   9   2   12.60    1.40
  -3  -9  -2    0.10    0.80
  -3  -9  -2   -0.40    0.70
  -3  -9  -2   -0.30    0.80
  -4  -9  -2    1.10    0.70
  -4  -9  -2    1.60    1.00
  -5  -9  -2   64.79    2.90
  -5  -9  -2   62.59    2.60
   5   9   2   61.49    2.80
  -6  -9  -2   13.30    1.50
  -6  -9  -2   14.00    1.50
   6   9   2   13.30    1.60
  -7  -9  -2   31.90    2.30
  -7  -9  -2   35.50    2.00
   7   9   2   31.30    2.10
  -8  -9  -2  142.59    5.60
  -8  -9  -2  150.98    5.40
   8   9   2  155.08    5.70
  -9  -9  -2   41.90    2.80
   9   9   2   44.40    3.00
 -10  -9  -2   -1.10    1.80
  10   9   2    0.30    1.60
   2 -10  -2   -0.30    1.70
   2 -10  -2   -0.30    1.10
   1 -10  -2   19.00    1.70
   1 -10  -2   18.40    2.10
   0 -10  -2   24.90    1.70
   0 -10  -2   22.20    2.20
  -1 -10  -2   73.89    3.30
  -1 -10  -2   75.89    3.00
  -2 -10  -2   15.10    1.70
  -2 -10  -2   13.00    1.60
  -2 -10  -2   13.50    1.40
  -3 -10  -2    1.60    0.80
  -3 -10  -2    2.30    1.20
  -4 -10  -2   40.70    2.00
  -4 -10  -2   38.40    2.40
  -5 -10  -2   64.89    2.80
  -5 -10  -2   63.79    3.00
  -6 -10  -2    7.90    1.20
  -6 -10  -2    8.90    1.60
  -7 -10  -2   -0.80    1.40
  -7 -10  -2    0.30    1.00
   7  10   2   -0.10    1.20
  -8 -10  -2    2.20    1.20
  -8 -10  -2    1.90    1.60
   8  10   2    2.20    1.40
  -9 -10  -2   10.60    2.00
   9  10   2   12.20    2.10
   0 -11  -2    0.90    1.10
   0 -11  -2    1.10    1.50
  -1 -11  -2    8.40    1.60
  -1 -11  -2    7.40    1.20
  -2 -11  -2    3.80    1.10
  -3 -11  -2   21.10    1.80
  -3 -11  -2   24.00    2.30
  -4 -11  -2    0.80    1.40
  -4 -11  -2    0.90    1.00
  -5 -11  -2    1.00    1.00
  -5 -11  -2   -0.10    1.40
  -6 -11  -2    4.50    1.30
  -6 -11  -2    3.50    1.60
  -7 -11  -2    0.10    1.20
  -7 -11  -2    0.30    1.70
  -8 -11  -2    0.50    1.40
  -8 -11  -2   -0.10    1.80
  -3 -12  -2    2.60    1.20
  -4 -12  -2   13.80    1.50
  -5 -12  -2  110.49    4.30
  -5 -12  -2  110.09    4.90
  -6 -12  -2    0.80    1.20
  -6 -12  -2    0.30    1.90
   6  11  -3   84.69    3.80
  -6 -11   3   82.19    3.10
  -6 -11   3   79.39    4.00
   5  11  -3    5.00    1.40
  -5 -11   3    6.50    1.80
  -5 -11   3    6.80    0.90
   4  11  -3    1.30    1.20
  -4 -11   3    0.90    1.40
  -4 -11   3    1.10    0.60
   3  11  -3   28.90    2.20
  -3 -11   3   30.30    2.40
  -3 -11   3   28.30    1.10
   2  11  -3    4.40    1.20
  -2 -11   3    2.20    1.40
   1  11  -3   -0.10    1.10
  -1 -11   3   -0.40    1.70
   0  11  -3    0.10    1.20
   0 -11   3    0.40    1.60
  -1  11  -3   17.30    2.00
   7  10  -3   18.20    2.20
  -7 -10   3   13.80    2.20
  -7 -10   3   16.10    1.60
   6  10  -3   71.39    3.30
  -6 -10   3   72.39    3.70
   5  10  -3   16.00    1.80
  -5 -10   3   12.20    1.80
  -5 -10   3   13.40    1.10
   4  10  -3    2.70    1.00
  -4 -10   3    2.50    0.60
  -4 -10   3    2.00    1.20
   3  10  -3   15.30    1.50
  -3 -10   3   14.50    0.90
   2  10  -3    5.30    1.10
  -2 -10   3    5.50    1.40
  -2 -10   3    4.40    0.50
   1  10  -3    1.20    0.90
  -1 -10   3    2.10    1.20
   0  10  -3    2.20    1.00
   0 -10   3    1.60    1.30
  -1  10  -3   18.50    1.80
   1 -10   3   20.00    2.20
  -2  10  -3   37.40    2.40
   2 -10   3   35.00    3.00
   8   9  -3    0.30    1.50
  -8  -9   3    0.50    1.70
  -8  -9   3   -0.20    1.10
   7   9  -3    3.70    1.20
   7   9  -3    2.60    1.50
  -7  -9   3    3.60    0.90
  -7  -9   3    4.70    1.60
   6   9  -3    2.90    1.30
   6   9  -3    2.60    1.00
  -6  -9   3    2.40    1.40
  -6  -9   3    1.80    0.80
   5   9  -3    0.20    1.00
   5   9  -3   -0.20    0.80
  -5  -9   3    0.10    1.00
   4   9  -3    0.90    0.80
  -4  -9   3    0.80    1.00
  -4  -9   3    0.70    0.50
   3   9  -3   17.90    1.40
  -3  -9   3   18.10    0.90
  -3  -9   3   18.80    1.60
   2   9  -3   65.79    2.70
   1   9  -3   21.50    1.40
  -1  -9   3   19.30    1.70
   0   9  -3    1.70    0.70
   0  -9   3    1.50    1.20
  -1   9  -3    3.30    0.90
   1  -9   3    2.10    1.20
  -2   9  -3    1.00    0.90
   2  -9   3    0.70    1.30
   2  -9   3    1.10    1.20
  -3   9  -3    1.10    1.60
  -3   9  -3    0.90    1.00
   3  -9   3    1.30    1.50
   3  -9   3    1.00    1.30
  -4   9  -3    3.10    1.30
  -4   9  -3    2.30    1.90
   4  -9   3    1.60    1.80
   4  -9   3    2.10    1.70
   9   8  -3    9.80    2.20
  -9  -8   3    9.20    2.10
  -9  -8   3    7.80    1.50
   8   8  -3   19.30    2.50
  -8  -8   3   16.20    2.10
  -8  -8   3   19.30    1.70
   7   8  -3    0.20    1.10
   7   8  -3    0.00    1.00
  -7  -8   3   -0.10    0.80
  -7  -8   3    0.00    1.10
   6   8  -3   93.79    3.60
   6   8  -3   86.99    3.80
  -6  -8   3   87.09    3.70
  -6  -8   3   91.49    3.20
   5   8  -3   13.00    1.50
   5   8  -3   13.70    1.40
  -5  -8   3   14.00    1.50
  -5  -8   3   14.10    1.10
   4   8  -3    6.50    0.90
   4   8  -3    7.90    1.20
  -4  -8   3    7.20    1.20
   3   8  -3    2.00    0.70
  -3  -8   3    2.20    0.90
  -3  -8   3    2.80    0.50
   2   8  -3    0.20    0.60
  -2  -8   3    0.20    0.30
  -2  -8   3    0.80    0.90
   1   8  -3   41.10    1.80
  -1  -8   3   42.90    2.10
   0   8  -3   -0.10    0.60
   0  -8   3    0.50    0.80
  -1   8  -3   11.20    1.10
   1  -8   3   11.60    1.30
   1  -8   3   10.40    1.30
  -2   8  -3   35.80    1.80
   2  -8   3   37.20    2.10
   2  -8   3   32.30    2.10
  -3   8  -3   50.29    2.30
  -3   8  -3   46.70    2.60
   3  -8   3   43.80    2.40
   3  -8   3   43.30    2.50
  -4   8  -3   -0.40    1.30
   4  -8   3    0.30    1.20
   4  -8   3    0.10    1.20
  -5   8  -3   27.00    2.20
  -5   8  -3   27.50    2.50
   5  -8   3   27.30    2.50
   5  -8   3   25.90    2.40
   9   7  -3   42.10    3.00
  -9  -7   3   42.60    2.50
  -9  -7   3   43.40    3.10
   8   7  -3    1.10    1.30
  -8  -7   3    1.10    1.30
  -8  -7   3    0.90    0.90
   7   7  -3    0.80    1.20
   7   7  -3    0.90    1.10
  -7  -7   3    0.40    0.80
  -7  -7   3    0.10    1.00
   6   7  -3    1.20    1.00
   6   7  -3    1.40    0.90
  -6  -7   3    1.40    0.60
  -6  -7   3    1.50    1.10
   5   7  -3    4.30    0.80
   5   7  -3    5.60    1.20
  -5  -7   3    4.20    0.70
  -5  -7   3    5.60    1.10
   4   7  -3  121.49    4.30
   4   7  -3  116.29    4.10
  -4  -7   3  119.69    4.30
  -4  -7   3  118.09    3.80
   3   7  -3   48.10    2.20
   3   7  -3   50.09    2.10
  -3  -7   3   51.39    1.80
  -3  -7   3   50.69    2.30
   2   7  -3  475.75   14.00
   2   7  -3  455.15   13.90
  -2  -7   3  451.15   14.20
  -2  -7   3  461.45   13.60
   1   7  -3  186.68    5.80
  -1  -7   3  183.48    5.50
  -1  -7   3  188.18    5.50
  -1  -7   3  173.78    6.10
   0   7  -3   21.40    1.20
   0  -7   3   21.70    1.30
  -1   7  -3   66.89    2.50
   1  -7   3   71.19    2.80
   1  -7   3   72.79    2.90
  -2   7  -3  605.04   17.80
   2  -7   3  577.84   18.00
   2  -7   3  596.64   18.20
  -3   7  -3   34.00    2.20
  -3   7  -3   33.00    1.70
   3  -7   3   32.30    2.10
   3  -7   3   36.90    2.10
  -4   7  -3    3.70    1.20
   4  -7   3    4.90    1.20
   4  -7   3    6.00    1.20
  -5   7  -3    8.30    1.60
  -5   7  -3    6.80    1.10
   5  -7   3    6.90    1.50
   5  -7   3    7.40    1.60
  -6   7  -3    4.60    1.80
  -6   7  -3    2.20    1.20
   6  -7   3    2.90    1.70
   9   6  -3   25.40    2.40
  -9  -6   3   27.50    2.10
  -9  -6   3   24.00    2.60
   8   6  -3   42.40    2.80
  -8  -6   3   40.10    2.70
  -8  -6   3   40.40    2.20
   7   6  -3    4.20    1.10
   7   6  -3    7.20    1.20
  -7  -6   3    5.20    1.20
  -7  -6   3    5.40    0.90
   6   6  -3    0.00    0.80
   6   6  -3    0.20    1.00
  -6  -6   3   -0.10    0.80
  -6  -6   3    0.40    0.60
   5   6  -3    0.00    0.60
   5   6  -3    0.40    0.80
  -5  -6   3   -0.10    0.70
   4   6  -3   15.90    1.30
   4   6  -3   16.90    1.20
  -4  -6   3   24.60    1.40
  -4  -6   3   15.70    1.00
   3   6  -3   72.19    2.60
   3   6  -3   64.39    2.70
  -3  -6   3   72.19    2.80
  -3  -6   3   74.19    2.40
   2   6  -3  217.08    6.70
   2   6  -3  213.28    6.80
  -2  -6   3  218.68    7.00
  -2  -6   3  217.08    6.50
   1   6  -3    0.00    0.30
   1   6  -3    0.10    0.50
  -1  -6   3    0.30    0.60
  -1  -6   3    0.10    0.20
  -1  -6   3    0.30    0.20
   0   6  -3    0.80    0.40
   0  -6   3    0.90    0.50
   0  -6   3    1.10    0.60
  -1   6  -3  206.38    6.30
   1  -6   3  199.08    6.40
   1  -6   3  201.58    6.60
  -2   6  -3   80.19    2.80
   2  -6   3   75.49    3.10
   2  -6   3   85.49    3.00
  -3   6  -3  160.58    5.10
  -3   6  -3  162.98    5.50
   3  -6   3  157.78    5.40
   3  -6   3  155.58    5.50
  -4   6  -3   79.69    3.30
   4  -6   3   75.19    3.10
   4  -6   3   70.69    3.10
  -5   6  -3    1.50    1.00
  -5   6  -3    1.80    0.70
   5  -6   3    2.10    1.20
   5  -6   3    1.90    1.00
  -6   6  -3   24.80    1.90
  -6   6  -3   27.30    2.20
   6  -6   3   26.30    2.40
  -7   6  -3    3.60    1.30
  -7   6  -3    2.60    1.80
   7  -6   3    3.10    1.70
   9   5  -3   11.60    1.80
  -9  -5   3   11.70    1.90
  -9  -5   3   11.20    1.40
   8   5  -3   18.00    2.10
  -8  -5   3   19.60    1.60
  -8  -5   3   14.90    1.80
   7   5  -3   10.60    1.40
  -7  -5   3    9.40    1.10
  -7  -5   3   12.60    1.50
   6   5  -3   69.29    2.80
   6   5  -3   68.39    3.00
  -6  -5   3   66.09    2.80
  -6  -5   3   64.29    2.50
   5   5  -3    4.70    0.80
   5   5  -3    5.10    0.90
  -5  -5   3    5.80    0.90
  -5  -5   3    4.90    0.70
   4   5  -3    0.50    0.60
   4   5  -3    0.20    0.50
  -4  -5   3    0.30    0.60
  -4  -5   3    0.20    0.40
   3   5  -3  179.98    6.00
   3   5  -3  186.28    5.90
  -3  -5   3  191.38    6.00
  -3  -5   3  188.38    5.70
   2   5  -3    7.80    0.70
   2   5  -3    5.50    0.70
  -2  -5   3    8.80    0.80
  -2  -5   3    8.40    0.50
   1   5  -3  227.78    7.20
   1   5  -3  235.68    7.30
  -1  -5   3  231.68    7.40
  -1  -5   3  239.08    7.00
  -1  -5   3  236.28    7.10
  -1  -5   3  245.28    7.00
   0   5  -3    5.90    0.50
   0   5  -3    5.90    0.70
   0  -5   3    5.80    0.60
   0  -5   3    5.50    0.70
  -1   5  -3   73.89    2.50
   1  -5   3   76.99    2.70
   1  -5   3   77.59    2.80
  -2   5  -3   55.49    2.00
   2  -5   3   58.59    2.30
   2  -5   3   55.59    2.20
  -3   5  -3   85.29    2.80
  -3   5  -3   82.59    3.20
   3  -5   3   82.49    3.20
   3  -5   3   82.99    3.10
  -4   5  -3    0.60    0.80
   4  -5   3    0.30    0.80
   4  -5   3    0.40    0.70
  -5   5  -3    7.40    1.20
  -5   5  -3    7.40    0.90
   5  -5   3    7.70    1.20
   5  -5   3   10.10    1.20
  -6   5  -3    0.20    1.20
  -6   5  -3    0.60    0.80
   6  -5   3    0.10    1.00
  -7   5  -3   11.20    1.40
  -7   5  -3    9.60    1.80
   7  -5   3    9.10    1.60
  -8   5  -3   22.90    2.60
  -8   5  -3   23.40    2.30
   8  -5   3   24.10    2.70
   9   4  -3    0.90    1.40
  -9  -4   3    0.10    1.30
  -9  -4   3   -0.20    1.20
   8   4  -3    0.10    1.20
  -8  -4   3    1.00    1.20
  -8  -4   3    0.20    0.90
   7   4  -3   14.70    1.60
  -7  -4   3   10.50    1.20
  -7  -4   3   12.40    1.40
   6   4  -3    4.80    1.00
   6   4  -3    4.10    0.80
  -6  -4   3    4.10    0.70
  -6  -4   3    4.90    0.90
   5   4  -3  185.08    6.30
   5   4  -3  192.28    6.10
  -5  -4   3  183.98    6.20
  -5  -4   3  191.88    6.00
   4   4  -3    1.20    0.50
   4   4  -3    0.90    0.60
  -4  -4   3    0.70    0.40
  -4  -4   3    1.00    0.60
   3   4  -3   12.90    1.00
   3   4  -3   14.30    0.90
  -3  -4   3   16.50    1.00
  -3  -4   3   15.50    0.80
   2   4  -3   70.39    2.30
   2   4  -3   61.79    2.40
  -2  -4   3   72.89    2.20
  -2  -4   3   68.79    2.20
  -2  -4   3   68.59    2.50
   1   4  -3   49.30    1.70
   1   4  -3   40.50    1.60
   1   4  -3   43.60    1.80
  -1  -4   3   49.80    1.40
  -1  -4   3   46.60    1.80
  -1  -4   3   50.09    1.40
  -1  -4   3   49.40    1.60
   0   4  -3    0.00    0.30
   0   4  -3    0.30    0.30
   0   4  -3    0.00    0.20
   0  -4   3    0.10    0.30
   0  -4   3   -0.10    0.40
  -1   4  -3    6.40    0.50
  -1   4  -3    6.50    0.50
  -1   4  -3    7.20    0.60
   1  -4   3    8.10    0.70
   1  -4   3    7.60    0.80
  -2   4  -3   74.59    2.30
  -2   4  -3   71.59    2.40
  -2   4  -3   68.99    2.30
   2  -4   3   76.59    2.40
   2  -4   3   69.39    2.60
   2  -4   3   75.39    2.60
  -3   4  -3   52.89    2.30
  -3   4  -3   55.99    2.00
   3  -4   3   61.29    2.30
   3  -4   3   58.79    2.30
  -4   4  -3   19.20    1.00
  -4   4  -3   16.00    1.30
   4  -4   3   16.90    1.30
   4  -4   3   18.20    1.30
  -5   4  -3    3.40    0.90
  -5   4  -3    2.90    0.60
   5  -4   3    5.30    1.00
   5  -4   3    4.30    0.30
  -6   4  -3   40.10    1.90
  -6   4  -3   40.60    2.30
   6  -4   3   41.40    2.30
   6  -4   3   40.30    1.40
  -7   4  -3   23.80    2.00
  -7   4  -3   22.40    1.70
   7  -4   3   24.30    2.00
   7  -4   3   22.50    1.00
  -8   4  -3   10.60    1.50
  -8   4  -3   11.70    2.00
   8  -4   3   10.20    1.70
   8  -4   3   11.70    0.80
   9   3  -3  168.08    6.30
  -9  -3   3  165.28    6.30
   8   3  -3   30.70    2.20
  -8  -3   3   28.50    2.10
  -8  -3   3   30.40    2.00
   7   3  -3   51.09    2.70
  -7  -3   3   54.09    2.50
  -7  -3   3   50.39    2.30
   6   3  -3   32.00    1.90
   6   3  -3   37.80    1.80
  -6  -3   3   34.60    1.70
  -6  -3   3   33.30    1.80
   5   3  -3   36.30    1.70
   5   3  -3   36.80    1.80
  -5  -3   3   34.90    1.70
  -5  -3   3   34.10    1.50
   4   3  -3    0.10    0.40
   4   3  -3    0.10    0.50
  -4  -3   3    0.10    0.40
  -4  -3   3   -0.20    0.50
   3   3  -3   75.09    2.60
   3   3  -3   77.19    2.80
   3   3  -3   80.89    2.60
  -3  -3   3   75.39    2.50
  -3  -3   3   77.69    2.70
   2   3  -3  122.49    3.90
   2   3  -3  120.09    4.10
  -2  -3   3  131.89    3.80
  -2  -3   3  129.09    4.00
  -2  -3   3  120.59    3.80
   1   3  -3    0.30    0.20
   1   3  -3    0.20    0.30
   1   3  -3    0.30    0.20
   1   3  -3    0.30    0.30
  -1  -3   3    0.30    0.20
  -1  -3   3    0.10    0.30
  -1  -3   3    0.20    0.10
   0   3  -3    8.10    0.60
   0   3  -3    9.70    0.40
   0   3  -3    9.00    0.40
   0  -3   3    9.40    0.50
   0  -3   3    8.90    0.60
  -1   3  -3  192.68    5.90
  -1   3  -3  195.48    5.80
  -1   3  -3  194.68    5.80
   1  -3   3  191.18    6.10
   1  -3   3  202.98    5.90
   1  -3   3  193.08    6.00
  -2   3  -3  877.51   26.20
  -2   3  -3  891.61   26.20
   2  -3   3  940.81   26.20
   2  -3   3  875.41   26.50
   2  -3   3  874.81   26.40
  -3   3  -3  171.88    5.70
  -3   3  -3  178.68    5.40
  -3   3  -3  169.78    5.40
   3  -3   3  175.38    5.60
   3  -3   3  188.38    5.40
   3  -3   3  169.48    5.60
  -4   3  -3   25.40    1.40
  -4   3  -3   26.50    1.20
   4  -3   3   27.80    1.40
   4  -3   3   27.50    1.50
  -5   3  -3   19.40    1.50
  -5   3  -3   19.80    1.10
   5  -3   3   26.70    1.00
   5  -3   3   18.80    0.80
   5  -3   3   19.30    1.40
  -6   3  -3   29.00    1.50
  -6   3  -3   31.30    1.80
   6  -3   3   29.00    1.10
   6  -3   3   30.20    1.80
  -7   3  -3   22.30    1.90
  -7   3  -3   18.70    1.50
   7  -3   3   18.40    0.90
   7  -3   3   18.10    1.60
  -8   3  -3    1.70    1.20
  -8   3  -3    1.90    1.10
   8  -3   3    0.90    1.20
   8  -3   3    1.80    0.60
  -9   3  -3    4.60    1.70
  -9   3  -3    2.20    1.40
   9  -3   3    3.20    0.70
   9  -3   3    4.20    1.60
   9   2  -3    6.00    1.70
  -9  -2   3    7.80    1.80
   8   2  -3   68.49    3.20
  -8  -2   3   60.99    3.10
  -8  -2   3   56.09    2.80
   7   2  -3   38.10    2.20
  -7  -2   3   42.30    2.10
  -7  -2   3   37.70    2.20
   6   2  -3   97.39    3.80
   6   2  -3   98.69    3.70
  -6  -2   3   95.39    3.60
  -6  -2   3  102.59    3.50
   5   2  -3  307.77    9.40
   5   2  -3  306.27    9.50
  -5  -2   3  297.97    9.40
  -5  -2   3  296.87    9.30
   4   2  -3   19.90    1.10
   4   2  -3   19.80    1.20
   4   2  -3   20.20    0.90
   4   2  -3   17.00    1.10
  -4  -2   3   15.50    1.00
  -4  -2   3   21.30    1.20
   3   2  -3  415.56   12.80
   3   2  -3  441.36   12.50
   3   2  -3  420.36   12.60
   3   2  -3  419.56   12.70
  -3  -2   3  403.86   12.60
  -3  -2   3  433.26   12.70
   2   2  -3   40.50    1.70
   2   2  -3   48.10    1.60
   2   2  -3   45.20    1.50
  -2  -2   3   46.10    1.50
  -2  -2   3   45.50    1.70
  -2  -2   3   49.99    1.60
   1   2  -3    1.90    0.20
   1   2  -3    0.30    0.30
   1   2  -3    0.60    0.20
  -1  -2   3    0.30    0.10
  -1  -2   3    0.40    0.10
  -1  -2   3    0.30    0.30
   0   2  -3  107.29    3.50
   0   2  -3  114.69    3.30
   0   2  -3  111.29    3.30
   0  -2   3  110.69    3.40
   0  -2   3  113.09    3.50
   0  -2   3  114.09    3.50
   1  -2   3   84.59    2.80
   1  -2   3   90.39    2.90
   1  -2   3   89.09    2.80
  -2   2  -3  254.87    7.80
  -2   2  -3  265.47    7.80
   2  -2   3  267.57    8.10
   2  -2   3  268.67    8.00
   2  -2   3  267.77    8.10
  -3   2  -3 1051.29   31.00
  -3   2  -3 1030.70   31.30
   3  -2   3 1072.69   31.10
   3  -2   3 1048.80   31.30
   3  -2   3 1085.19   31.30
  -4   2  -3    0.40    0.50
  -4   2  -3    0.70    0.30
   4  -2   3    0.90    0.40
   4  -2   3    0.80    0.50
   4  -2   3    0.60    0.50
   4  -2   3    0.80    0.10
  -5   2  -3    8.30    0.70
  -5   2  -3    8.60    1.00
   5  -2   3    8.30    0.80
   5  -2   3    7.50    0.50
   5  -2   3    8.30    1.00
   5  -2   3    7.80    0.50
  -6   2  -3   33.40    1.90
  -6   2  -3   35.40    1.60
   6  -2   3   32.50    1.20
   6  -2   3   31.50    1.80
  -7   2  -3   76.79    2.90
  -7   2  -3   73.49    3.10
   7  -2   3   72.89    2.50
   7  -2   3   72.89    3.10
  -8   2  -3   18.00    1.80
  -8   2  -3   21.10    1.70
   8  -2   3   20.10    1.10
   8  -2   3   21.50    1.80
  -9   2  -3   -0.70    1.30
  -9   2  -3   -0.20    1.10
   9  -2   3    0.10    0.60
   9  -2   3   -0.10    1.30
  -9  -1   3   11.20    2.30
   8   1  -3    1.40    1.10
  -8  -1   3    1.70    1.30
   7   1  -3   11.60    1.50
  -7  -1   3   12.80    1.50
  -7  -1   3   12.90    1.50
   6   1  -3   59.59    2.70
  -6  -1   3   62.79    2.60
  -6  -1   3   61.69    2.50
   5   1  -3  133.69    4.40
   5   1  -3  124.59    4.40
   5   1  -3  126.59    4.30
   5   1  -3  130.19    4.20
  -5  -1   3  128.09    4.40
  -5  -1   3  125.79    4.20
   4   1  -3    6.30    0.70
   4   1  -3    6.30    0.80
   4   1  -3    6.00    0.70
   4   1  -3    6.90    0.80
  -4  -1   3    6.00    0.70
  -4  -1   3    7.30    0.80
   3   1  -3   18.20    1.00
   3   1  -3   18.60    0.90
   3   1  -3   18.80    1.00
   3   1  -3   17.50    1.00
  -3  -1   3   20.90    1.00
  -3  -1   3   19.80    1.00
  -3  -1   3   15.70    0.90
   2   1  -3   96.09    3.30
   2   1  -3  102.09    3.20
   2   1  -3  102.19    3.10
   2   1  -3   95.89    3.20
  -2  -1   3  100.99    3.10
  -2  -1   3   97.49    3.20
   1   1  -3    3.80    0.40
   1   1  -3    3.90    0.30
   1   1  -3    3.10    0.40
  -1  -1   3    4.10    0.30
  -1  -1   3    5.90    0.40
  -1  -1   3    4.40    0.30
   0   1  -3  310.47    9.30
   0   1  -3  303.07    9.50
   0   1  -3  317.87    9.40
   0   1  -3  326.97    9.30
   0  -1   3  311.57    9.50
   0  -1   3  323.57    9.40
   1  -1   3  254.27    7.70
   1  -1   3  249.68    7.60
   1  -1   3  258.27    7.60
  -2   1  -3   52.59    1.80
   2  -1   3   50.89    1.80
   2  -1   3   50.49    1.80
   2  -1   3   52.39    1.80
  -3   1  -3  146.59    4.40
  -3   1  -3  144.49    4.40
  -3   1  -3  143.89    4.60
   3  -1   3  147.09    4.60
   3  -1   3  145.89    4.60
   3  -1   3  145.49    4.50
  -4   1  -3   10.40    0.90
  -4   1  -3   11.90    0.70
  -4   1  -3   13.10    0.80
   4  -1   3   13.40    0.50
   4  -1   3   13.00    0.50
   4  -1   3   13.20    0.90
   4  -1   3   13.70    0.80
  -5   1  -3    7.80    1.00
  -5   1  -3   11.20    0.80
   5  -1   3   10.90    0.90
   5  -1   3    8.70    0.90
   5  -1   3   10.20    0.60
   5  -1   3   11.40    0.60
  -6   1  -3   73.19    2.70
  -6   1  -3   73.69    2.90
   6  -1   3   75.49    2.70
   6  -1   3   75.39    2.50
   6  -1   3   77.79    3.00
  -7   1  -3  263.47    8.30
  -7   1  -3  247.28    8.00
   7  -1   3  250.97    7.70
   7  -1   3  258.97    8.30
  -8   1  -3   10.10    1.40
  -8   1  -3   11.00    1.20
   8  -1   3   13.80    1.60
   8  -1   3   12.30    1.00
  -9   1  -3   24.30    2.00
  -9   1  -3   19.90    2.00
   9  -1   3   19.80    1.30
   9  -1   3   21.00    2.10
 -10   1  -3   16.00    1.90
 -10   1  -3   12.50    2.10
  10  -1   3   18.30    2.20
  10  -1   3   16.50    1.40
  -8   0   3   21.50    2.30
   7   0  -3   40.10    2.40
  -7   0   3   39.60    2.20
   6   0  -3  153.28    5.30
   6   0  -3  157.58    5.20
   6   0  -3  157.98    5.20
  -6   0   3  149.49    5.30
  -6   0   3  152.88    5.20
   5   0  -3  113.89    3.90
   5   0  -3  109.19    3.80
   5   0  -3  109.49    3.80
   5   0  -3  112.99    3.90
  -5   0   3  107.79    3.80
  -5   0   3  108.59    3.80
   4   0  -3   42.00    1.70
   4   0  -3   45.90    1.80
   4   0  -3   38.50    1.80
   4   0  -3   42.10    1.70
  -4   0   3   42.90    1.80
  -4   0   3   41.00    1.70
   3   0  -3  108.99    3.60
   3   0  -3  105.59    3.50
   3   0  -3  107.69    3.60
   3   0  -3  108.79    3.50
  -3   0   3  111.59    3.50
  -3   0   3  106.89    3.60
  -3   0   3  108.29    3.50
   2   0  -3   20.50    0.90
   2   0  -3   20.20    0.90
   2   0  -3   17.70    0.90
   2   0  -3   20.40    1.00
  -2   0   3   20.20    1.00
  -2   0   3   18.70    0.90
  -2   0   3   21.20    0.90
   1   0  -3    7.10    0.50
   1   0  -3    8.20    0.50
   1   0  -3    8.10    0.50
  -1   0   3    7.70    0.40
  -1   0   3    6.60    0.60
  -1   0   3    6.90    0.40
   0   0  -3    7.50    0.50
   0   0  -3    6.50    0.40
   0   0   3    7.30    0.30
   0   0   3    7.20    0.30
   0   0   3    7.30    0.30
   0   0   3    5.50    0.50
  -1   0  -3  145.79    4.30
  -1   0  -3  145.69    4.30
  -1   0  -3  149.79    4.40
  -1   0  -3  143.59    4.50
   1   0   3  150.78    4.40
   1   0   3  144.69    4.50
   1   0   3  138.49    4.50
  -2   0  -3  285.57    8.40
  -2   0  -3  296.47    8.40
  -2   0  -3  281.27    8.60
   2   0   3  289.57    8.60
   2   0   3  279.97    8.60
  -3   0  -3    8.20    0.40
  -3   0  -3    7.60    0.60
  -3   0  -3    8.80    0.50
   3   0   3    8.40    0.60
   3   0   3    7.70    0.30
   3   0   3    8.10    0.60
   3   0   3    8.60    0.30
  -4   0  -3    0.00    0.20
  -4   0  -3    0.00    0.30
  -4   0  -3    0.10    0.40
   4   0   3    0.00    0.20
   4   0   3    0.10    0.40
   4   0   3    0.00    0.20
   4   0   3    0.00    0.40
  -5   0  -3    7.90    0.80
  -5   0  -3   10.60    0.70
   5   0   3   10.20    0.80
   5   0   3   10.20    0.60
   5   0   3    7.00    0.80
   5   0   3   10.50    0.60
  -6   0  -3    7.80    1.00
  -6   0  -3    6.70    0.80
   6   0   3    7.60    0.90
   6   0   3    6.90    0.90
  -7   0  -3   -0.10    0.80
  -7   0  -3    0.30    0.60
   7   0   3    0.40    0.70
   7   0   3    0.30    0.70
   7   0   3    0.40    0.40
  -8   0  -3   67.79    2.80
  -8   0  -3   66.19    3.00
   8   0   3   67.69    2.40
   8   0   3   73.59    2.90
   8   0   3   64.19    2.90
  -9   0  -3   -0.10    0.90
  -9   0  -3   -0.20    1.10
   9   0   3    0.50    1.00
 -10   0  -3    4.40    1.40
 -10   0  -3    7.30    1.90
  10   0   3    6.60    1.00
  10   0   3    5.50    1.50
   8  -1  -3    7.40    1.40
   7  -1  -3    0.60    1.00
   7  -1  -3    0.50    1.10
  -7   1   3    0.30    1.20
   6  -1  -3    2.60    0.90
   6  -1  -3    5.00    1.10
   6  -1  -3    3.50    0.90
  -6   1   3    4.60    1.00
  -6   1   3    3.40    1.00
   5  -1  -3  455.05   13.60
   5  -1  -3  439.36   13.50
   5  -1  -3  449.86   13.60
  -5   1   3  428.26   13.50
  -5   1   3  447.36   13.50
   4  -1  -3    4.70    0.70
   4  -1  -3    5.40    0.80
   4  -1  -3    7.70    0.90
   4  -1  -3    4.90    0.70
  -4   1   3    4.20    0.70
  -4   1   3    5.60    0.70
   3  -1  -3    8.60    0.70
   3  -1  -3   10.30    0.80
   3  -1  -3    7.70    0.80
   3  -1  -3   10.70    0.80
  -3   1   3    8.80    0.70
  -3   1   3   10.00    0.90
  -3   1   3    9.50    0.80
   2  -1  -3  291.67    8.70
   2  -1  -3  283.67    8.70
   2  -1  -3  292.67    8.70
   2  -1  -3  279.47    8.70
  -2   1   3  285.07    8.70
  -2   1   3  285.67    8.60
  -2   1   3  290.17    8.70
   1  -1  -3  159.88    4.90
   1  -1  -3  156.68    5.00
   1  -1  -3  166.68    5.00
   1  -1  -3  168.18    4.90
  -1   1   3  153.28    4.90
  -1   1   3  165.48    4.80
  -1   1   3  150.88    5.00
   0  -1  -3   95.49    2.90
   0  -1  -3   93.59    3.00
   0   1   3   90.69    2.90
   0   1   3   95.79    3.00
  -1  -1  -3  659.83   19.80
  -1  -1  -3  680.03   19.80
  -1  -1  -3  678.63   20.00
   1   1   3  683.73   19.80
   1   1   3  663.03   20.00
   1   1   3  687.03   19.80
  -2  -1  -3    2.00    0.30
  -2  -1  -3    2.50    0.40
  -2  -1  -3    2.20    0.20
   2   1   3    2.00    0.30
   2   1   3    2.20    0.20
   2   1   3    1.80    0.20
   2   1   3    2.60    0.30
  -3  -1  -3    5.50    0.50
  -3  -1  -3    7.40    0.40
   3   1   3    6.80    0.50
   3   1   3    7.10    0.40
   3   1   3    6.90    0.40
   3   1   3    6.00    0.50
  -4  -1  -3  632.04   19.00
  -4  -1  -3  646.34   19.10
   4   1   3  636.74   19.10
   4   1   3  677.03   18.90
   4   1   3  621.94   18.90
   4   1   3  640.74   19.10
  -5  -1  -3    0.40    0.30
  -5  -1  -3    0.10    0.40
   5   1   3    0.10    0.30
   5   1   3    0.20    0.30
   5   1   3   -0.10    0.40
   5   1   3    0.30    0.40
  -6  -1  -3   13.10    1.10
  -6  -1  -3   13.10    0.90
   6   1   3   14.60    1.10
   6   1   3   11.90    0.70
   6   1   3   11.80    1.00
  -7  -1  -3    7.20    1.00
  -7  -1  -3    5.90    0.80
   7   1   3    7.30    1.00
   7   1   3    5.90    0.60
   7   1   3    6.20    0.90
  -8  -1  -3    3.30    0.80
  -8  -1  -3    3.00    1.00
   8   1   3    3.10    0.90
   8   1   3    5.50    1.00
   8   1   3    3.30    0.60
  -9  -1  -3   21.00    2.00
  -9  -1  -3   19.00    1.80
   9   1   3   24.30    1.90
   9   1   3   23.90    1.90
   9   1   3   21.40    1.30
 -10  -1  -3    0.40    1.20
 -10  -1  -3   -0.20    1.30
  10   1   3    0.10    0.80
  10   1   3    0.20    1.30
  11   1   3    1.90    1.80
   8  -2  -3    6.70    1.50
   8  -2  -3    5.70    1.70
   7  -2  -3    4.90    1.30
   7  -2  -3    6.30    1.20
   6  -2  -3    0.70    0.80
   6  -2  -3    1.20    1.00
  -6   2   3    1.30    1.00
   5  -2  -3  323.07   10.10
   5  -2  -3  318.47    9.90
  -5   2   3  324.77   10.00
  -5   2   3  314.07   10.00
   4  -2  -3   16.30    1.10
   4  -2  -3   15.90    1.20
   4  -2  -3   13.00    1.10
  -4   2   3   13.60    1.10
  -4   2   3   14.10    1.10
   3  -2  -3   36.60    1.60
   3  -2  -3   34.90    1.60
   3  -2  -3   37.00    1.60
   3  -2  -3   34.60    1.50
  -3   2   3   32.30    1.50
  -3   2   3   37.00    1.60
  -3   2   3   41.20    1.60
   2  -2  -3  127.39    4.20
   2  -2  -3  130.89    4.20
   2  -2  -3  134.59    4.10
   2  -2  -3  128.49    4.20
  -2   2   3  125.89    4.10
  -2   2   3  130.09    4.20
  -2   2   3  131.99    4.10
   1  -2  -3 1309.97   39.00
   1  -2  -3 1300.87   38.90
   1  -2  -3 1372.96   38.90
   1  -2  -3 1284.07   38.90
  -1   2   3 1316.07   38.90
  -1   2   3 1323.77   38.90
  -1   2   3 1347.27   38.90
  -1   2   3 1336.97   38.80
   0  -2  -3  107.29    3.20
   0  -2  -3   99.69    3.20
   0  -2  -3  101.79    3.00
   0  -2  -3   99.79    3.30
   0   2   3   95.49    3.20
   0   2   3  105.09    3.00
   0   2   3   95.29    3.10
  -1  -2  -3  541.35   16.70
  -1  -2  -3  556.84   16.70
  -1  -2  -3  550.44   16.80
  -1  -2  -3  595.54   16.60
   1   2   3  562.94   16.80
   1   2   3  587.54   16.70
  -2  -2  -3    0.60    0.30
  -2  -2  -3    0.50    0.20
  -2  -2  -3    0.30    0.20
   2   2   3    0.30    0.20
   2   2   3    0.50    0.30
  -3  -2  -3  138.79    4.30
  -3  -2  -3  144.39    4.40
  -3  -2  -3  145.19    4.50
   3   2   3  138.39    4.30
   3   2   3  136.79    4.40
   3   2   3  137.59    4.40
  -4  -2  -3    0.10    0.30
  -4  -2  -3    0.00    0.40
  -4  -2  -3   -0.20    0.30
   4   2   3    0.10    0.40
   4   2   3    0.00    0.20
   4   2   3   -0.20    0.30
  -5  -2  -3  316.97    9.70
  -5  -2  -3  320.07    9.90
   5   2   3  316.07    9.80
   5   2   3  322.87    9.80
   5   2   3  327.27    9.60
  -6  -2  -3    5.20    0.80
  -6  -2  -3    5.80    0.70
   6   2   3    3.80    0.50
   6   2   3    6.00    0.80
   6   2   3    5.80    0.70
  -7  -2  -3  653.93   21.70
  -7  -2  -3  744.53   21.90
   7   2   3  754.92   21.80
   7   2   3  756.62   21.80
   7   2   3  714.13   21.50
  -8  -2  -3  188.08    6.50
  -8  -2  -3  191.48    6.30
   8   2   3  188.58    6.30
   8   2   3  187.78    6.00
   8   2   3  191.38    6.30
  -9  -2  -3    4.30    1.30
  -9  -2  -3    2.70    0.90
   9   2   3    4.00    0.80
   9   2   3    3.90    1.10
   9   2   3    4.40    1.10
 -10  -2  -3    7.00    1.60
 -10  -2  -3    7.30    1.40
  10   2   3    8.40    1.50
  10   2   3    8.50    1.00
  10   2   3    7.20    1.30
 -11  -2  -3   50.49    3.40
  11   2   3   54.09    2.50
   8  -3  -3    5.90    1.60
   8  -3  -3    4.60    2.00
   7  -3  -3    5.60    1.20
   7  -3  -3    6.60    1.60
   6  -3  -3    8.80    1.40
   6  -3  -3   10.70    1.30
   5  -3  -3  119.69    4.10
   5  -3  -3  118.99    4.30
  -5   3   3  115.29    4.20
   4  -3  -3  790.52   23.40
   4  -3  -3  765.82   23.50
  -4   3   3  796.12   23.40
  -4   3   3  777.32   23.40
   3  -3  -3    0.00    0.50
   3  -3  -3    0.20    0.60
   3  -3  -3   -0.10    0.50
  -3   3   3    0.10    0.60
  -3   3   3    0.00    0.50
  -3   3   3    0.00    0.60
   2  -3  -3   28.20    1.50
   2  -3  -3   35.90    1.50
   2  -3  -3   32.60    1.40
   2  -3  -3   32.90    1.30
  -2   3   3   33.30    1.50
  -2   3   3   32.80    1.30
  -2   3   3   31.10    1.40
   1  -3  -3  596.34   17.60
   1  -3  -3  612.04   17.60
   1  -3  -3  604.64   17.50
   1  -3  -3  589.04   17.60
   1  -3  -3  575.74   17.70
  -1   3   3  602.64   17.50
  -1   3   3  568.74   17.60
  -1   3   3  581.74   17.60
  -1   3   3  592.54   17.50
   0  -3  -3 1288.97   39.10
   0  -3  -3 1330.57   39.00
   0  -3  -3 1372.46   38.90
   0  -3  -3 1290.07   39.00
   0   3   3 1335.07   39.00
   0   3   3 1304.37   39.00
   0   3   3 1362.26   39.00
  -1  -3  -3   35.30    1.20
  -1  -3  -3   35.70    1.30
  -1  -3  -3   34.70    1.40
  -1  -3  -3   34.60    1.30
   1   3   3   36.60    1.30
   1   3   3   32.40    1.30
   1   3   3   31.60    1.30
  -2  -3  -3  193.18    6.10
  -2  -3  -3  194.68    6.10
  -2  -3  -3  205.18    6.00
  -2  -3  -3  201.18    6.20
   2   3   3  193.98    6.10
   2   3   3  202.78    6.10
   2   3   3  205.78    6.10
  -3  -3  -3    7.40    0.60
  -3  -3  -3    7.20    0.60
  -3  -3  -3    9.70    0.70
  -3  -3  -3    7.20    0.60
   3   3   3    7.10    0.50
   3   3   3    7.10    0.60
   3   3   3    8.40    0.70
  -4  -3  -3    6.00    0.70
  -4  -3  -3    6.00    0.60
  -4  -3  -3    5.10    0.60
  -4  -3  -3    6.10    0.60
   4   3   3    6.20    0.70
   4   3   3    5.70    0.50
   4   3   3    4.90    0.50
  -5  -3  -3    4.10    0.60
  -5  -3  -3    6.00    0.70
  -5  -3  -3    4.30    0.60
   5   3   3    4.00    0.50
   5   3   3    5.80    0.70
   5   3   3    4.00    0.60
  -6  -3  -3    2.20    0.70
  -6  -3  -3    1.60    0.60
  -6  -3  -3    2.00    0.60
   6   3   3    1.90    0.50
   6   3   3    2.30    0.60
   6   3   3    1.90    0.60
  -7  -3  -3  319.57   10.10
  -7  -3  -3  321.77    9.90
   7   3   3  314.27    9.70
   7   3   3  312.17   10.00
   7   3   3  320.77    9.90
  -8  -3  -3  376.66   11.50
  -8  -3  -3  359.46   11.70
   8   3   3  376.56   11.60
   8   3   3  376.46   11.50
   8   3   3  360.76   11.30
  -9  -3  -3    0.90    1.00
  -9  -3  -3    1.40    1.10
   9   3   3    1.50    0.70
   9   3   3    0.70    0.90
   9   3   3    2.00    1.00
 -10  -3  -3    0.20    1.40
  10   3   3    0.00    1.20
  10   3   3    0.00    0.80
 -11  -3  -3   20.90    2.60
  11   3   3   18.40    1.80
  11   3   3   19.00    2.50
   7  -4  -3    2.60    1.70
   7  -4  -3    3.60    1.30
   6  -4  -3   16.00    1.90
   6  -4  -3   16.60    1.60
   5  -4  -3   53.99    2.40
   5  -4  -3   52.89    2.60
   4  -4  -3    7.90    1.10
   4  -4  -3    6.90    0.90
   3  -4  -3    5.90    0.80
   3  -4  -3    9.90    1.10
  -3   4   3    7.70    1.00
  -3   4   3    6.30    1.00
  -3   4   3    8.10    0.90
   2  -4  -3   24.30    1.40
   2  -4  -3   22.20    1.20
  -2   4   3   27.80    1.40
  -2   4   3   24.90    1.20
  -2   4   3   22.30    1.30
   1  -4  -3    5.40    0.60
   1  -4  -3    4.70    0.60
   1  -4  -3    6.50    0.60
   1  -4  -3    3.80    0.60
   1  -4  -3    6.10    0.70
  -1   4   3    4.60    0.50
  -1   4   3    5.50    0.60
  -1   4   3    6.10    0.70
   0  -4  -3    2.60    0.60
   0  -4  -3    4.20    0.50
   0  -4  -3    2.50    0.40
   0  -4  -3    5.80    0.70
   0   4   3    2.20    0.40
   0   4   3    2.80    0.50
   0   4   3    2.10    0.50
  -1  -4  -3  486.45   14.00
  -1  -4  -3  485.25   14.10
   1   4   3  462.05   14.10
   1   4   3  467.65   14.10
   1   4   3  457.85   14.10
  -2  -4  -3  130.59    4.10
  -2  -4  -3  128.79    4.00
  -2  -4  -3  126.29    4.00
  -2  -4  -3  124.29    4.00
   2   4   3  126.89    4.10
   2   4   3  125.69    4.00
   2   4   3  124.49    4.00
  -3  -4  -3   22.10    1.10
  -3  -4  -3   24.10    1.10
  -3  -4  -3   22.60    1.10
  -3  -4  -3   21.80    1.10
   3   4   3   25.70    1.10
   3   4   3   21.00    1.00
   3   4   3   21.80    1.10
  -4  -4  -3  562.64   17.60
  -4  -4  -3  579.74   17.50
  -4  -4  -3  608.44   17.60
  -4  -4  -3  608.14   17.60
   4   4   3  601.04   17.50
   4   4   3  577.64   17.70
   4   4   3  583.24   17.50
  -5  -4  -3  151.78    5.00
  -5  -4  -3  151.28    4.90
  -5  -4  -3  161.08    4.90
  -5  -4  -3  154.68    4.90
   5   4   3  147.49    5.00
   5   4   3  145.49    4.80
  -6  -4  -3   14.00    1.10
  -6  -4  -3   15.50    1.10
  -6  -4  -3   16.10    1.00
   6   4   3   15.70    1.00
   6   4   3   14.30    1.10
   6   4   3   13.70    1.00
  -7  -4  -3  144.59    4.90
  -7  -4  -3  153.88    5.10
  -7  -4  -3  142.89    4.90
   7   4   3  144.69    4.70
   7   4   3  141.49    4.80
   7   4   3  149.59    5.10
  -8  -4  -3   85.19    3.40
  -8  -4  -3   88.09    3.20
  -8  -4  -3   80.19    3.20
   8   4   3   72.59    3.20
   8   4   3   86.29    3.20
   8   4   3   82.69    3.00
  -9  -4  -3    1.40    1.10
  -9  -4  -3    2.20    1.20
  -9  -4  -3    2.40    1.00
   9   4   3    1.30    1.00
   9   4   3    2.30    0.80
   9   4   3    1.50    1.00
 -10  -4  -3    3.20    1.50
  10   4   3    4.70    1.00
  10   4   3    6.80    1.50
 -11  -4  -3    0.80    1.80
  11   4   3    0.90    1.10
  11   4   3    1.90    1.40
   6  -5  -3   20.40    2.20
   6  -5  -3   18.50    1.90
   5  -5  -3    6.00    1.10
   5  -5  -3    7.60    1.40
   4  -5  -3    0.30    0.80
   4  -5  -3    0.00    0.90
   3  -5  -3    1.60    0.70
   3  -5  -3    1.00    0.80
   2  -5  -3   -0.10    0.60
   2  -5  -3   -0.10    0.60
   2  -5  -3   -0.10    0.70
  -2   5   3    0.10    0.60
  -2   5   3   -0.10    0.70
  -2   5   3    0.20    0.70
   1  -5  -3    9.20    0.90
   1  -5  -3    8.30    1.00
   1  -5  -3    8.20    0.90
  -1   5   3    9.80    1.00
  -1   5   3    8.70    1.00
  -1   5   3    7.90    0.90
   0  -5  -3   67.79    2.50
   0  -5  -3   69.09    2.50
   0  -5  -3   72.49    2.70
   0  -5  -3   71.39    2.60
   0   5   3   69.59    2.40
   0   5   3   71.59    2.60
   0   5   3   71.49    2.50
  -1  -5  -3   28.30    1.40
  -1  -5  -3   28.30    1.20
  -1  -5  -3   27.90    1.30
  -1  -5  -3   28.80    1.30
   1   5   3   26.00    1.30
   1   5   3   29.00    1.30
   1   5   3   26.20    1.20
  -2  -5  -3   20.10    1.00
  -2  -5  -3   21.50    1.20
  -2  -5  -3   19.80    1.10
  -2  -5  -3   20.70    1.10
   2   5   3   21.60    1.10
   2   5   3   20.20    1.10
   2   5   3   22.40    1.10
  -3  -5  -3   38.60    1.60
  -3  -5  -3   39.70    1.60
  -3  -5  -3   41.80    1.70
   3   5   3   38.20    1.60
   3   5   3   41.90    1.70
   3   5   3   39.70    1.60
  -4  -5  -3   12.90    0.90
  -4  -5  -3   13.80    1.00
  -4  -5  -3   11.50    0.90
  -4  -5  -3   12.40    0.90
   4   5   3   11.90    1.00
   4   5   3   13.80    1.00
   4   5   3   11.00    0.80
  -5  -5  -3   18.10    1.10
  -5  -5  -3   18.00    1.10
  -5  -5  -3   15.70    1.10
  -5  -5  -3   16.50    1.10
   5   5   3   16.10    1.10
   5   5   3   17.30    1.00
  -6  -5  -3    8.30    1.00
  -6  -5  -3    8.70    1.00
  -6  -5  -3    8.60    0.90
   6   5   3    8.50    1.00
   6   5   3    9.30    0.90
  -7  -5  -3    0.80    0.90
  -7  -5  -3    1.40    0.80
  -7  -5  -3    0.60    0.70
   7   5   3    1.60    0.60
   7   5   3    1.00    0.70
  -8  -5  -3    3.80    1.10
  -8  -5  -3    3.20    1.00
  -8  -5  -3    5.70    1.00
   8   5   3    5.00    0.90
   8   5   3    4.50    0.80
   8   5   3    4.80    1.00
  -9  -5  -3    7.60    1.40
   9   5   3    9.70    1.10
   9   5   3    6.90    1.30
 -10  -5  -3    2.10    1.50
  10   5   3    2.50    1.00
  10   5   3    2.40    1.20
 -11  -5  -3    1.80    1.90
  11   5   3    1.50    1.20
  11   5   3    0.70    1.50
   6  -6  -3    0.30    1.30
   5  -6  -3   18.30    1.80
   5  -6  -3   16.40    2.00
   4  -6  -3    2.30    1.20
   4  -6  -3    1.00    0.90
   3  -6  -3    1.50    0.70
   3  -6  -3    2.10    0.90
   2  -6  -3   10.10    1.20
   2  -6  -3    9.50    1.10
   1  -6  -3   18.20    1.20
   1  -6  -3   20.70    1.30
   1  -6  -3   21.10    1.40
  -1   6   3   21.80    1.30
  -1   6   3   19.80    1.40
   0  -6  -3    0.40    0.50
   0  -6  -3    0.60    0.70
   0  -6  -3    1.00    0.60
   0   6   3    0.30    0.60
   0   6   3    0.70    0.60
  -1  -6  -3   35.60    1.60
  -1  -6  -3   35.70    1.50
  -1  -6  -3   36.60    1.70
   1   6   3   36.20    1.70
   1   6   3   34.10    1.50
   1   6   3   33.40    1.60
  -2  -6  -3  105.79    3.50
  -2  -6  -3  101.19    3.60
  -2  -6  -3  101.39    3.40
  -2  -6  -3   99.39    3.40
   2   6   3  102.19    3.40
   2   6   3  102.19    3.50
   2   6   3  103.19    3.50
  -3  -6  -3   18.60    1.20
  -3  -6  -3   19.90    1.20
  -3  -6  -3   21.70    1.20
  -3  -6  -3   21.80    1.20
   3   6   3   19.10    1.10
   3   6   3   21.30    1.20
   3   6   3   19.00    1.20
  -4  -6  -3  300.07    9.10
  -4  -6  -3  292.97    9.10
  -4  -6  -3  299.47    9.00
   4   6   3  286.27    9.10
   4   6   3  284.97    9.00
  -5  -6  -3    1.70    0.70
  -5  -6  -3    3.20    0.80
  -5  -6  -3    1.60    0.70
  -5  -6  -3    1.70    0.60
   5   6   3    2.10    0.70
   5   6   3    1.60    0.60
  -6  -6  -3   43.70    2.10
  -6  -6  -3   40.80    2.00
  -6  -6  -3   49.50    2.00
   6   6   3   40.70    2.00
   6   6   3   47.70    1.90
  -7  -6  -3   13.10    1.30
  -7  -6  -3   12.70    1.20
   7   6   3   10.80    1.10
   7   6   3   12.00    1.30
  -8  -6  -3    0.10    0.90
   8   6   3    0.50    0.90
   8   6   3    0.20    0.60
  -9  -6  -3   56.29    2.90
   9   6   3   54.09    2.80
   9   6   3   55.69    2.50
 -10  -6  -3   41.30    2.70
  10   6   3   42.70    2.60
  10   6   3   41.70    2.30
 -11  -6  -3    2.40    1.70
  11   6   3    3.50    1.70
  11   6   3    3.80    1.30
   5  -7  -3    0.10    1.20
   5  -7  -3   -0.20    1.70
   4  -7  -3   61.29    2.80
   4  -7  -3   61.29    3.40
   3  -7  -3    1.60    1.10
   3  -7  -3    0.70    0.90
   2  -7  -3    5.00    1.20
   2  -7  -3    4.80    0.90
   1  -7  -3    2.40    0.90
   1  -7  -3    4.50    0.80
   0  -7  -3   28.00    1.60
   0  -7  -3   27.30    1.50
   0  -7  -3   22.40    1.50
   0   7   3   27.30    1.80
  -1  -7  -3   13.40    1.30
  -1  -7  -3   12.40    1.10
  -1  -7  -3   14.80    1.10
   1   7   3   11.70    1.30
  -2  -7  -3   79.59    3.00
  -2  -7  -3   87.19    3.00
   2   7   3   81.59    3.00
   2   7   3   80.99    3.10
  -3  -7  -3  218.38    7.00
  -3  -7  -3  225.78    7.00
  -3  -7  -3  212.18    7.00
   3   7   3  220.68    6.90
  -4  -7  -3  721.43   21.00
  -4  -7  -3  712.53   21.10
  -4  -7  -3  697.03   21.10
   4   7   3  687.13   21.00
   4   7   3  691.33   21.00
  -5  -7  -3  243.98    7.90
  -5  -7  -3  253.77    8.00
  -5  -7  -3  249.58    7.90
   5   7   3  253.27    8.10
   5   7   3  254.17    7.90
  -6  -7  -3   59.99    2.60
  -6  -7  -3   64.19    2.60
  -6  -7  -3   63.49    2.70
   6   7   3   67.59    2.60
   6   7   3   61.69    2.70
  -7  -7  -3   26.30    1.80
   7   7   3   27.30    1.60
   7   7   3   28.10    1.90
  -8  -7  -3    4.70    1.20
   8   7   3    6.80    1.00
   8   7   3    6.50    1.20
  -9  -7  -3    0.30    1.10
   9   7   3    0.70    1.20
   9   7   3    0.80    0.80
 -10  -7  -3    0.60    1.40
  10   7   3    0.30    1.00
  10   7   3    0.50    1.40
 -11  -7  -3    0.80    1.90
  11   7   3    1.00    1.20
  11   7   3    1.50    1.50
   4  -8  -3    6.70    1.40
   4  -8  -3    5.50    1.90
   3  -8  -3    2.50    1.50
   3  -8  -3    2.50    1.10
   2  -8  -3    2.40    0.90
   2  -8  -3    3.30    1.30
   1  -8  -3    7.70    1.00
   1  -8  -3    7.90    1.30
   0  -8  -3   14.60    1.60
   0  -8  -3   16.20    1.30
  -1  -8  -3   11.20    1.40
  -1  -8  -3   11.00    1.20
  -1  -8  -3   10.50    1.30
  -2  -8  -3    1.10    0.80
  -2  -8  -3    1.10    0.70
  -2  -8  -3    0.40    0.60
  -3  -8  -3    1.90    0.70
  -3  -8  -3    1.30    0.70
  -3  -8  -3    1.90    0.90
  -4  -8  -3  973.50   29.30
  -4  -8  -3  991.50   29.30
   4   8   3  975.10   29.20
  -5  -8  -3  222.48    7.40
  -5  -8  -3  225.08    7.30
  -5  -8  -3  222.28    7.20
   5   8   3  231.18    7.40
   5   8   3  229.28    7.30
  -6  -8  -3   -0.20    1.00
  -6  -8  -3    1.90    0.80
   6   8   3    0.90    0.80
   6   8   3    0.30    0.80
  -7  -8  -3   21.10    1.90
   7   8   3   22.00    1.90
   7   8   3   21.40    1.70
  -8  -8  -3   33.80    2.20
   8   8   3   35.50    2.30
   8   8   3   37.40    2.10
  -9  -8  -3   13.20    1.70
   9   8   3   12.10    1.40
   9   8   3   15.20    1.80
 -10  -8  -3   15.90    2.10
  10   8   3   15.60    1.70
  10   8   3   18.40    2.20
   3  -9  -3    3.40    1.30
   2  -9  -3   21.70    2.40
   2  -9  -3   26.10    1.90
   1  -9  -3    0.60    1.30
   1  -9  -3    2.10    1.00
   0  -9  -3    0.20    1.10
   0  -9  -3    0.40    0.80
  -1  -9  -3    0.30    0.80
  -1  -9  -3    0.70    0.90
  -2  -9  -3    0.10    0.80
  -2  -9  -3    0.10    0.70
  -3  -9  -3   39.60    2.10
  -3  -9  -3   35.30    1.90
  -3  -9  -3   39.30    2.10
  -4  -9  -3  123.49    4.40
  -4  -9  -3  112.69    4.20
  -4  -9  -3  121.19    4.20
  -5  -9  -3   25.50    1.90
  -5  -9  -3   24.50    1.70
  -6  -9  -3   34.80    2.30
  -6  -9  -3   35.60    2.00
   6   9   3   38.00    2.20
  -7  -9  -3   14.90    1.70
   7   9   3   14.40    1.60
  -8  -9  -3   22.90    2.20
   8   9   3   18.20    1.90
  -9  -9  -3    0.10    1.40
   9   9   3   -0.10    1.30
 -10  -9  -3    6.40    1.90
  10   9   3    8.40    2.00
   1 -10  -3   -0.60    1.50
   1 -10  -3    0.90    1.10
   0 -10  -3    7.90    1.70
   0 -10  -3    8.60    1.20
  -1 -10  -3    2.80    1.00
  -1 -10  -3    2.90    1.30
  -2 -10  -3   -0.20    0.90
  -2 -10  -3    0.70    1.00
  -3 -10  -3   20.30    1.60
  -3 -10  -3   23.60    1.90
  -4 -10  -3   53.79    2.50
  -4 -10  -3   54.29    2.80
  -5 -10  -3    2.20    1.00
  -5 -10  -3    2.10    1.30
  -6 -10  -3    2.50    1.20
  -6 -10  -3    1.50    1.00
  -7 -10  -3   49.10    2.90
  -7 -10  -3   50.69    2.70
   7  10   3   53.59    2.90
  -8 -10  -3    0.70    1.40
   8  10   3   -0.10    1.40
  -9 -10  -3    3.00    1.90
   9  10   3    1.90    1.70
   0 -11  -3   13.00    2.00
   0 -11  -3   12.70    2.50
  -1 -11  -3  102.29    4.00
  -1 -11  -3  103.09    4.50
  -2 -11  -3    0.80    1.10
  -2 -11  -3    0.80    1.40
  -3 -11  -3    2.20    1.10
  -4 -11  -3    0.70    1.10
  -5 -11  -3   15.10    1.80
  -6 -11  -3    0.40    1.50
  -6 -11  -3   -0.30    1.20
  -7 -11  -3    0.20    1.30
  -7 -11  -3    0.00    1.50
  -8 -11  -3   13.00    2.30
  -3 -12  -3   55.89    3.00
  -4 -12  -3   24.40    2.20
  -5 -12  -3   24.00    2.30
  -6 -12  -3   21.90    2.30
   5  11  -4    1.10    1.30
  -5 -11   4    1.10    0.50
  -5 -11   4   -0.30    1.70
   4  11  -4    0.00    1.20
  -4 -11   4    0.20    1.40
   3  11  -4   33.70    2.40
  -3 -11   4   41.60    3.00
   2  11  -4    2.70    1.10
  -2 -11   4    3.00    1.60
   1  11  -4    0.90    1.10
  -1 -11   4    1.10    1.80
   0  11  -4    5.10    1.30
   0 -11   4    3.60    2.00
   7  10  -4   -0.10    1.30
   7  10  -4    0.70    1.90
  -7 -10   4    0.80    1.10
  -7 -10   4    0.30    1.80
   6  10  -4   -0.20    1.10
  -6 -10   4    0.30    1.40
  -6 -10   4   -0.10    0.70
   5  10  -4    1.20    1.10
  -5 -10   4    1.20    0.60
  -5 -10   4    1.50    1.50
   4  10  -4   18.90    1.70
  -4 -10   4   17.90    0.90
  -4 -10   4   20.10    2.20
   3  10  -4    9.70    1.20
  -3 -10   4    7.80    1.60
   2  10  -4    0.70    0.90
  -2 -10   4    0.80    1.30
   1  10  -4   18.70    1.60
  -1 -10   4   18.60    2.00
   0  10  -4    6.90    1.10
   0 -10   4    6.90    1.60
  -1  10  -4   -0.10    1.00
   1 -10   4   -0.70    1.40
  -2  10  -4   14.60    1.60
   2 -10   4   12.80    2.00
   8   9  -4    0.30    1.90
  -8  -9   4    1.50    1.90
   7   9  -4   22.40    2.20
   7   9  -4   25.10    2.70
  -7  -9   4   25.90    1.70
  -7  -9   4   23.80    2.60
   6   9  -4    1.30    1.00
   6   9  -4    2.20    1.50
  -6  -9   4    2.00    1.50
  -6  -9   4    1.70    0.80
   5   9  -4   12.00    1.50
   5   9  -4   11.70    1.70
  -5  -9   4   15.30    1.80
  -5  -9   4   13.90    1.00
   4   9  -4    8.30    1.10
  -4  -9   4    7.90    1.40
  -4  -9   4    9.10    0.70
   3   9  -4    1.40    0.80
  -3  -9   4    1.30    1.20
   2   9  -4   11.10    1.20
  -2  -9   4    8.80    1.30
   1   9  -4   11.60    1.30
   0   9  -4    5.90    0.90
   0  -9   4    5.50    1.40
  -1   9  -4  154.18    5.30
   1  -9   4  161.18    5.80
  -2   9  -4   16.90    1.50
   2  -9   4   16.60    2.00
  -3   9  -4    5.50    1.10
  -3   9  -4    7.80    1.90
   3  -9   4    5.60    1.80
  -4   9  -4    0.20    1.90
   4  -9   4    0.50    1.80
   4  -9   4   -0.20    1.60
   8   8  -4    1.70    1.80
  -8  -8   4    0.60    1.50
  -8  -8   4    0.90    1.10
   7   8  -4   89.19    4.10
   7   8  -4   90.29    3.80
  -7  -8   4   92.69    4.10
  -7  -8   4   93.39    3.40
   6   8  -4  129.69    4.70
   6   8  -4  129.69    5.00
  -6  -8   4  123.19    5.00
  -6  -8   4  133.09    4.30
   5   8  -4    2.10    1.10
   5   8  -4    2.00    0.90
  -5  -8   4    2.20    1.10
  -5  -8   4    1.10    0.60
   4   8  -4    0.30    1.00
   4   8  -4    2.90    0.80
  -4  -8   4    0.20    1.00
  -4  -8   4    0.50    0.40
   3   8  -4    1.10    0.60
   3   8  -4    1.50    1.00
  -3  -8   4    0.50    0.90
  -3  -8   4    1.20    0.30
   2   8  -4   46.00    2.00
  -2  -8   4   44.90    2.40
   1   8  -4    7.50    0.80
  -1  -8   4    5.50    1.10
   0   8  -4   -0.60    0.50
   0  -8   4    0.00    0.80
  -1   8  -4   92.09    3.30
   1  -8   4   90.69    3.70
  -2   8  -4  256.87    8.10
   2  -8   4  256.67    8.60
   2  -8   4  260.77    8.40
  -3   8  -4   13.50    1.30
  -3   8  -4   14.00    1.80
   3  -8   4   14.80    1.80
   3  -8   4   15.60    1.70
  -4   8  -4    6.40    1.70
  -4   8  -4    6.30    1.10
   4  -8   4    5.40    1.50
   4  -8   4    7.20    1.50
  -5   8  -4    0.40    1.10
  -5   8  -4   -0.30    1.70
   5  -8   4    0.40    1.70
   5  -8   4   -0.80    1.50
  -9  -7   4    6.00    1.90
  -9  -7   4    5.80    1.80
   8   7  -4    8.20    1.70
  -8  -7   4    9.30    1.20
  -8  -7   4    8.40    1.80
   7   7  -4    7.10    1.30
   7   7  -4    6.00    1.50
  -7  -7   4    5.40    0.90
  -7  -7   4    6.20    1.50
   6   7  -4   33.50    2.30
   6   7  -4   28.80    2.00
  -6  -7   4   28.30    2.10
  -6  -7   4   30.60    1.60
   5   7  -4    0.50    0.80
   5   7  -4   -0.40    0.90
  -5  -7   4    0.20    1.00
  -5  -7   4    0.10    0.50
   4   7  -4    6.50    1.10
   4   7  -4    4.90    0.80
  -4  -7   4    5.90    1.20
  -4  -7   4    5.80    0.60
   3   7  -4   89.69    3.20
   3   7  -4   91.09    3.40
  -3  -7   4   91.69    3.50
  -3  -7   4   87.29    2.80
   2   7  -4    8.70    1.00
   2   7  -4    8.30    0.90
  -2  -7   4    9.50    1.10
   1   7  -4   -0.10    0.40
  -1  -7   4    0.70    0.80
   0   7  -4  163.08    5.10
   0  -7   4  156.48    5.50
  -1   7  -4  135.29    4.50
   1  -7   4  139.49    4.70
   1  -7   4  140.09    4.90
  -2   7  -4  345.07   10.40
   2  -7   4  343.57   10.90
   2  -7   4  333.37   10.70
  -3   7  -4   73.69    3.30
  -3   7  -4   73.79    2.70
   3  -7   4   73.29    3.10
   3  -7   4   69.89    3.20
  -4   7  -4    2.10    0.80
  -4   7  -4    1.70    1.30
   4  -7   4    0.90    1.10
   4  -7   4    2.10    1.20
  -5   7  -4   25.70    2.20
  -5   7  -4   28.30    1.80
   5  -7   4   29.50    2.30
   5  -7   4   26.00    2.30
  -6   7  -4  146.59    5.30
  -6   7  -4  153.68    6.00
   6  -7   4  145.59    5.80
   9   6  -4    0.40    1.70
  -9  -6   4   -0.30    1.20
  -9  -6   4    1.00    1.80
   8   6  -4    0.00    1.30
  -8  -6   4    0.30    0.80
  -8  -6   4    0.00    1.40
   7   6  -4    0.10    1.00
   7   6  -4    0.20    1.10
  -7  -6   4    0.20    0.80
  -7  -6   4    0.70    1.10
   6   6  -4   85.19    3.20
   6   6  -4   77.29    3.40
  -6  -6   4   76.49    2.90
  -6  -6   4   75.29    3.30
   5   6  -4    3.70    0.80
   5   6  -4    4.80    1.00
  -5  -6   4    5.30    1.00
  -5  -6   4    6.80    0.70
   4   6  -4    5.00    0.70
   4   6  -4    6.40    1.00
  -4  -6   4    5.50    0.60
  -4  -6   4    4.80    0.90
   3   6  -4    0.20    0.50
   3   6  -4    0.60    0.70
  -3  -6   4    0.20    0.70
  -3  -6   4    0.20    0.30
   2   6  -4   39.80    1.60
   2   6  -4   34.10    1.70
  -2  -6   4   38.30    1.80
   1   6  -4    9.50    0.70
   1   6  -4    6.60    0.90
  -1  -6   4   10.00    1.00
   0   6  -4    6.70    0.70
   0  -6   4    5.60    0.90
   0  -6   4    7.40    0.80
  -1   6  -4   64.29    2.20
   1  -6   4   63.29    2.40
   1  -6   4   62.09    2.60
  -2   6  -4   75.89    2.60
   2  -6   4   75.19    3.00
   2  -6   4   77.69    2.90
  -3   6  -4    1.90    0.90
  -3   6  -4    1.80    0.60
   3  -6   4    1.50    0.90
   3  -6   4    0.30    0.70
  -4   6  -4   48.50    2.00
  -4   6  -4   49.60    2.50
   4  -6   4   47.90    2.50
  -5   6  -4    9.20    1.20
  -5   6  -4    8.60    1.50
   5  -6   4    7.50    1.30
   5  -6   4    9.60    1.50
  -6   6  -4    0.50    0.90
  -6   6  -4    0.00    1.20
   6  -6   4   -0.20    1.20
  -7   6  -4   15.30    2.10
  -7   6  -4   16.20    2.00
   7  -6   4   18.40    2.20
   9   5  -4    5.10    1.90
  -9  -5   4    4.50    1.30
  -9  -5   4    3.60    1.80
   8   5  -4   23.60    2.40
  -8  -5   4   22.70    2.30
  -8  -5   4   28.30    1.80
   7   5  -4   11.00    1.50
   7   5  -4   11.10    1.50
  -7  -5   4   13.10    1.30
  -7  -5   4   11.80    1.50
   6   5  -4   51.29    2.60
   6   5  -4   55.69    2.40
  -6  -5   4   49.99    2.10
  -6  -5   4   48.50    2.40
   5   5  -4   20.00    1.30
   5   5  -4   20.50    1.50
  -5  -5   4   18.20    1.10
  -5  -5   4   19.60    1.50
   4   5  -4   18.80    1.50
   4   5  -4   17.60    1.10
  -4  -5   4   15.80    1.20
  -4  -5   4   17.90    1.00
   3   5  -4   31.10    1.40
  -3  -5   4   31.10    1.70
  -3  -5   4   35.20    1.30
   2   5  -4    0.10    0.50
   2   5  -4    0.00    0.30
  -2  -5   4    0.90    0.20
  -2  -5   4   -0.10    0.60
  -2  -5   4    0.20    0.20
   1   5  -4    9.60    0.90
   1   5  -4    6.40    0.60
  -1  -5   4    7.60    0.90
   0   5  -4    0.40    0.50
   0   5  -4    0.30    0.30
   0  -5   4    0.10    0.60
   0  -5   4    0.10    0.40
  -1   5  -4   54.99    1.90
  -1   5  -4   59.69    2.10
   1  -5   4   60.69    2.20
   1  -5   4   57.19    2.30
  -2   5  -4    6.70    0.60
   2  -5   4    6.40    0.80
   2  -5   4    5.80    0.90
  -3   5  -4    7.70    0.70
  -3   5  -4    8.70    1.20
   3  -5   4    7.80    1.10
   3  -5   4    9.10    1.10
  -4   5  -4   32.30    1.50
  -4   5  -4   35.40    1.90
   4  -5   4   31.60    1.80
   4  -5   4   32.60    1.80
  -5   5  -4   -0.10    0.90
  -5   5  -4    0.10    0.50
   5  -5   4   -0.50    0.80
   5  -5   4    0.00    0.80
  -6   5  -4    4.00    0.90
  -6   5  -4    3.10    1.20
   6  -5   4    3.90    1.10
  -7   5  -4    3.40    1.10
  -7   5  -4    3.40    1.40
   7  -5   4    3.30    1.30
  -8   5  -4    7.80    1.90
  -8   5  -4    7.90    1.60
   8  -5   4    5.90    2.10
   9   4  -4   10.00    2.00
  -9  -4   4   11.70    1.60
  -9  -4   4   14.20    2.10
   8   4  -4   82.99    3.90
  -8  -4   4   79.89    3.50
  -8  -4   4   76.39    3.30
   7   4  -4    0.60    1.10
  -7  -4   4    2.00    1.10
  -7  -4   4    1.60    0.80
   6   4  -4   14.20    1.40
   6   4  -4   15.50    1.50
  -6  -4   4   16.60    1.20
  -6  -4   4   13.70    1.50
   5   4  -4    5.60    1.00
   5   4  -4    5.00    0.80
  -5  -4   4    7.10    1.00
  -5  -4   4    4.50    0.60
   4   4  -4   43.00    2.00
   4   4  -4   42.70    1.80
  -4  -4   4   40.30    1.60
  -4  -4   4   41.10    1.90
   3   4  -4   -0.10    0.60
   3   4  -4    0.00    0.40
  -3  -4   4    0.10    0.50
  -3  -4   4    0.00    0.30
   2   4  -4 1383.56   42.00
   2   4  -4 1379.76   42.20
  -2  -4   4 1462.45   42.20
  -2  -4   4 1415.26   41.80
  -2  -4   4 1503.85   41.80
   1   4  -4  272.17    8.50
   1   4  -4  294.57    8.50
   1   4  -4  274.37    8.50
   1   4  -4  279.67    8.70
  -1  -4   4  288.07    8.40
  -1  -4   4  290.87    8.70
   0   4  -4   34.70    1.20
   0   4  -4   32.90    1.50
   0   4  -4   37.00    1.20
   0  -4   4   37.60    1.50
   0  -4   4   36.70    1.40
  -1   4  -4    7.00    0.70
  -1   4  -4    7.40    0.40
  -1   4  -4    8.00    0.50
   1  -4   4    7.50    0.70
   1  -4   4    7.90    0.90
  -2   4  -4   10.10    0.60
  -2   4  -4    9.70    0.60
  -2   4  -4    9.50    0.70
   2  -4   4   12.00    1.00
   2  -4   4   11.60    0.70
   2  -4   4   10.80    0.80
  -3   4  -4   -0.30    0.60
  -3   4  -4    0.10    0.30
   3  -4   4    0.30    0.60
   3  -4   4    0.10    0.50
  -4   4  -4   -0.20    0.70
   4  -4   4   -0.20    0.70
   4  -4   4   -0.30    0.60
  -5   4  -4    4.40    1.00
  -5   4  -4    3.50    0.60
   5  -4   4    5.70    1.10
   5  -4   4    3.10    0.90
  -6   4  -4    1.70    0.70
  -6   4  -4    3.00    1.10
   6  -4   4    2.30    1.00
  -7   4  -4    1.00    0.90
  -7   4  -4    1.00    1.20
   7  -4   4    1.20    1.10
  -8   4  -4   36.10    2.30
  -8   4  -4   35.20    2.60
   8  -4   4   34.70    2.50
   9   3  -4   71.59    4.00
   8   3  -4   -0.10    1.40
  -8  -3   4   -0.10    1.00
  -8  -3   4    1.10    1.20
   7   3  -4   14.40    1.70
  -7  -3   4   15.60    1.40
  -7  -3   4   16.10    1.70
   6   3  -4   90.39    3.60
   6   3  -4   90.09    3.40
  -6  -3   4   86.39    3.20
  -6  -3   4   90.39    3.40
   5   3  -4    0.10    0.60
   5   3  -4    0.10    0.70
  -5  -3   4   -0.10    0.70
  -5  -3   4    0.20    0.50
   4   3  -4   65.59    2.70
   4   3  -4   72.49    2.60
  -4  -3   4   71.09    2.40
  -4  -3   4   66.49    2.60
   3   3  -4  286.97    8.50
   3   3  -4  267.17    8.70
  -3  -3   4  278.27    8.60
  -3  -3   4  279.07    8.40
   2   3  -4 2025.80   60.39
   2   3  -4 2019.00   60.19
   2   3  -4 2026.60   60.09
  -2  -3   4 2119.89   60.09
  -2  -3   4 2071.49   60.29
  -2  -3   4 2063.79   60.09
   1   3  -4 2238.88   67.49
   1   3  -4 2150.48   67.29
   1   3  -4 2489.85   67.49
   1   3  -4 2315.57   67.29
  -1  -3   4 2309.87   67.49
   0   3  -4  217.28    6.50
   0   3  -4  224.18    6.80
   0   3  -4  219.78    6.50
   0  -3   4  222.08    6.60
   0  -3   4  213.78    6.80
  -1   3  -4   15.40    0.90
   1  -3   4   16.50    0.90
   1  -3   4   17.10    0.90
   1  -3   4   16.00    0.80
  -2   3  -4   28.90    1.00
  -2   3  -4   28.00    1.00
   2  -3   4   31.90    1.40
   2  -3   4   32.20    1.40
   2  -3   4   33.00    1.20
  -3   3  -4   35.60    1.70
  -3   3  -4   39.80    1.40
  -3   3  -4   37.90    1.30
   3  -3   4   41.30    1.50
   3  -3   4   36.70    1.70
   3  -3   4   41.00    1.70
  -4   3  -4    1.60    0.70
  -4   3  -4    2.10    0.40
   4  -3   4    1.90    0.60
   4  -3   4    2.00    0.70
   4  -3   4    1.30    0.60
  -5   3  -4    2.10    0.80
  -5   3  -4    1.70    0.50
   5  -3   4    1.80    0.70
  -6   3  -4   93.29    3.60
  -6   3  -4   92.49    3.20
   6  -3   4   87.29    3.50
  -7   3  -4    0.00    0.80
  -7   3  -4    0.50    1.00
   7  -3   4    0.10    0.90
  -8   3  -4    5.40    1.60
  -8   3  -4    6.90    1.20
   8  -3   4    5.70    1.30
  -9   3  -4   15.10    2.10
  -9   3  -4   20.40    2.10
   9  -3   4   17.80    2.20
   9   2  -4    2.50    1.80
   8   2  -4   35.50    2.50
  -8  -2   4   32.20    2.10
   7   2  -4   26.60    2.00
  -7  -2   4   28.00    1.70
  -7  -2   4   23.40    1.80
   6   2  -4    9.90    1.20
   6   2  -4    8.70    1.20
  -6  -2   4    8.10    1.10
  -6  -2   4    8.10    0.90
   5   2  -4   13.60    1.20
   5   2  -4   16.60    1.30
  -5  -2   4   14.60    1.20
  -5  -2   4   14.00    1.00
   4   2  -4   49.60    2.00
   4   2  -4   46.90    2.10
  -4  -2   4   48.50    1.80
  -4  -2   4   48.60    2.00
   3   2  -4   28.50    1.40
   3   2  -4   26.40    1.20
   3   2  -4   26.80    1.10
  -3  -2   4   26.30    1.30
  -3  -2   4   25.30    1.10
   2   2  -4 1723.43   47.90
   2   2  -4 1550.04   47.90
   2   2  -4 1553.94   48.10
  -2  -2   4 1651.03   48.00
  -2  -2   4 1679.03   47.90
  -2  -2   4 1645.64   47.90
   1   2  -4 1332.67   37.30
   1   2  -4 1206.48   37.30
   1   2  -4 1230.18   37.50
   1   2  -4 1276.77   37.30
  -1  -2   4 1232.88   37.20
  -1  -2   4 1304.87   37.40
  -1  -2   4 1323.07   37.20
   0   2  -4   66.39    2.30
   0   2  -4   66.59    2.20
   0   2  -4   65.39    2.00
   0  -2   4   69.79    2.20
   0  -2   4   66.09    2.20
   0  -2   4   65.89    2.30
   1  -2   4   34.70    1.30
   1  -2   4   37.50    1.40
   1  -2   4   34.30    1.40
   2  -2   4   35.80    1.40
   2  -2   4   36.90    1.50
   2  -2   4   36.10    1.40
  -3   2  -4   69.39    2.60
  -3   2  -4   75.29    2.30
  -3   2  -4   74.79    2.30
   3  -2   4   74.39    2.60
   3  -2   4   73.89    2.50
   3  -2   4   75.19    2.60
  -4   2  -4   37.70    1.40
  -4   2  -4   34.70    1.70
   4  -2   4   40.10    1.70
   4  -2   4   37.80    1.70
   4  -2   4   41.30    1.60
  -5   2  -4    3.20    0.80
  -5   2  -4    4.00    0.50
   5  -2   4    5.50    0.70
   5  -2   4    5.30    0.80
  -6   2  -4    8.20    0.90
  -6   2  -4    7.40    1.10
   6  -2   4    8.60    1.10
  -7   2  -4   59.39    2.70
  -7   2  -4   64.39    2.50
   7  -2   4   52.79    2.60
  -8   2  -4    0.80    0.80
  -8   2  -4    1.20    1.10
   8  -2   4    1.80    1.10
   8  -2   4    1.90    0.40
  -9   2  -4    0.60    1.10
  -9   2  -4    0.70    1.40
   9  -2   4    0.10    0.40
   9  -2   4    0.20    1.20
 -10   2  -4  108.89    4.60
   8   1  -4    1.00    1.50
  -8  -1   4    0.70    1.20
   7   1  -4   17.60    1.90
  -7  -1   4   19.90    2.00
  -7  -1   4   20.10    1.70
   6   1  -4   58.69    2.70
  -6  -1   4   57.39    2.60
  -6  -1   4   55.99    2.40
   5   1  -4    1.80    0.80
   5   1  -4    2.10    0.80
  -5  -1   4    1.20    0.70
  -5  -1   4    1.80    0.60
   4   1  -4    0.60    0.60
   4   1  -4    0.50    0.50
   4   1  -4    0.40    0.60
  -4  -1   4    0.20    0.50
  -4  -1   4    0.50    0.50
   3   1  -4    1.30    0.40
   3   1  -4    1.10    0.50
   3   1  -4    1.10    0.50
  -3  -1   4    1.90    0.50
  -3  -1   4    1.50    0.40
   2   1  -4   47.10    1.90
   2   1  -4   47.10    1.70
   2   1  -4   46.60    1.70
  -2  -1   4   49.50    1.80
  -2  -1   4   45.10    1.60
  -2  -1   4   49.40    1.70
   1   1  -4   72.29    2.40
   1   1  -4   69.59    2.50
   1   1  -4   69.79    2.30
  -1  -1   4   75.79    2.30
  -1  -1   4   68.09    2.20
  -1  -1   4   71.09    2.50
  -1  -1   4   75.99    2.20
   0   1  -4    6.00    0.60
   0   1  -4    5.60    0.30
   0   1  -4    5.60    0.50
   0   1  -4    5.60    0.40
   0  -1   4    5.80    0.60
   0  -1   4    6.80    0.50
  -1   1  -4  118.19    3.80
   1  -1   4  121.09    3.70
   1  -1   4  115.49    3.70
   1  -1   4  118.49    3.80
  -2   1  -4  403.36   12.00
   2  -1   4  404.16   12.00
   2  -1   4  401.76   12.10
   2  -1   4  401.36   12.10
  -3   1  -4    0.40    0.20
  -3   1  -4    0.10    0.40
  -3   1  -4    0.20    0.20
   3  -1   4    0.00    0.30
   3  -1   4    0.20    0.40
   3  -1   4    0.30    0.40
  -4   1  -4   50.39    1.70
  -4   1  -4   46.30    2.00
  -4   1  -4   52.39    1.80
   4  -1   4   51.79    2.00
   4  -1   4   55.49    1.90
  -5   1  -4   10.10    1.00
  -5   1  -4    8.60    0.70
   5  -1   4    8.50    0.90
   5  -1   4   10.60    0.90
  -6   1  -4    0.00    0.70
  -6   1  -4    0.00    0.50
   6  -1   4    0.00    0.20
   6  -1   4   -0.10    0.70
   6  -1   4    0.10    0.20
   6  -1   4    0.00    0.60
  -7   1  -4   22.70    1.70
  -7   1  -4   23.50    1.40
   7  -1   4   23.70    0.90
   7  -1   4   21.00    1.50
   7  -1   4   22.20    1.70
  -8   1  -4    0.40    0.70
  -8   1  -4    0.30    0.90
   8  -1   4    0.10    0.40
   8  -1   4    0.20    1.00
  -9   1  -4    0.70    1.00
  -9   1  -4    1.30    1.40
   9  -1   4    0.90    1.10
   9  -1   4    0.70    0.50
 -10   1  -4   17.90    2.20
 -10   1  -4   17.00    2.40
  10  -1   4   15.10    1.10
  10  -1   4   17.50    2.10
   7   0  -4    4.50    1.30
  -7   0   4    4.00    1.20
   6   0  -4    0.40    0.90
  -6   0   4   -0.20    0.80
  -6   0   4    0.10    1.50
   5   0  -4   39.40    2.00
   5   0  -4   37.30    1.80
  -5   0   4   39.30    1.80
  -5   0   4   38.40    2.00
   4   0  -4   10.00    1.10
   4   0  -4    9.40    0.90
   4   0  -4    9.80    1.00
  -4   0   4    9.90    1.00
  -4   0   4    7.70    0.90
   3   0  -4   40.00    1.60
   3   0  -4   36.10    1.60
   3   0  -4   38.40    1.70
   3   0  -4   38.30    1.60
  -3   0   4   39.30    1.60
  -3   0   4   39.80    1.50
   2   0  -4  383.06   11.50
   2   0  -4  364.96   11.40
   2   0  -4  387.56   11.40
   2   0  -4  395.46   11.40
  -2   0   4  380.26   11.40
  -2   0   4  370.96   11.40
   1   0  -4   24.20    1.00
   1   0  -4   25.30    1.10
   1   0  -4   22.70    1.00
  -1   0   4   20.20    1.10
  -1   0   4   23.50    0.90
  -1   0   4   22.10    0.90
  -1   0   4   22.80    0.90
   0   0  -4  131.59    4.50
   0   0  -4  148.39    4.40
   0   0  -4  145.99    4.60
   0   0  -4  136.89    4.40
   0   0   4  154.18    4.30
   0   0   4  143.29    4.30
   0   0   4  148.39    4.30
   0   0   4  141.39    4.60
  -1   0  -4  367.06   10.70
  -1   0  -4  357.56   10.50
  -1   0  -4  347.97   10.50
  -1   0  -4  356.16   10.50
   1   0   4  370.96   10.50
   1   0   4  329.27   10.70
  -2   0  -4   52.49    1.70
  -2   0  -4   47.20    1.80
  -2   0  -4   51.29    1.60
  -2   0  -4   49.90    1.60
   2   0   4   52.89    1.80
   2   0   4   50.49    1.80
   2   0   4   52.69    1.70
  -3   0  -4   34.00    1.20
  -3   0  -4   31.80    1.30
  -3   0  -4   33.80    1.10
   3   0   4   35.50    1.40
   3   0   4   34.90    1.40
  -4   0  -4   41.60    1.70
  -4   0  -4   42.80    1.50
  -4   0  -4   40.00    1.50
   4   0   4   43.30    1.70
   4   0   4   44.50    1.70
  -5   0  -4    0.00    0.50
  -5   0  -4    0.20    0.30
   5   0   4    0.00    0.50
   5   0   4    0.10    0.20
   5   0   4    0.20    0.50
   5   0   4    0.10    0.20
  -6   0  -4   56.09    2.10
  -6   0  -4   58.49    2.40
   6   0   4   59.99    1.90
   6   0   4   55.09    2.30
   6   0   4   55.19    2.20
  -7   0  -4    2.10    0.60
  -7   0  -4    3.20    0.90
   7   0   4    2.90    0.40
   7   0   4    3.30    0.80
   7   0   4    3.20    0.80
  -8   0  -4    1.20    0.70
  -8   0  -4    0.70    0.90
   8   0   4    1.70    0.90
   8   0   4    1.80    0.50
   8   0   4    0.80    0.80
  -9   0  -4    2.10    1.20
  -9   0  -4    1.40    0.90
   9   0   4    1.50    0.50
   9   0   4    1.40    1.10
 -10   0  -4   42.90    2.90
 -10   0  -4   41.80    2.60
  10   0   4   42.90    2.70
  10   0   4   39.90    1.80
   6  -1  -4   62.79    2.90
   6  -1  -4   62.09    2.80
  -6   1   4   60.39    2.70
   5  -1  -4  117.89    4.10
   5  -1  -4  112.39    4.10
  -5   1   4  115.49    4.00
   4  -1  -4   24.00    1.40
   4  -1  -4   21.80    1.40
   4  -1  -4   20.20    1.30
   4  -1  -4   21.70    1.50
  -4   1   4   24.70    1.30
  -4   1   4   19.70    1.20
   3  -1  -4   18.50    1.10
   3  -1  -4   19.60    1.10
   3  -1  -4   17.30    1.10
   3  -1  -4   19.50    1.20
  -3   1   4   19.20    1.00
  -3   1   4   16.50    1.00
   2  -1  -4    0.30    0.40
   2  -1  -4    0.30    0.40
   2  -1  -4    0.40    0.40
   2  -1  -4    0.30    0.40
  -2   1   4    0.30    0.40
  -2   1   4    0.40    0.60
  -2   1   4    0.50    0.30
   1  -1  -4  813.12   24.00
   1  -1  -4  802.22   23.90
   1  -1  -4  799.82   24.00
  -1   1   4  790.52   23.80
  -1   1   4  812.02   24.00
  -1   1   4  835.02   23.70
   0  -1  -4   16.30    0.80
   0  -1  -4   15.40    0.80
   0   1   4   17.20    0.90
   0   1   4   15.90    0.70
  -1  -1  -4   42.90    1.60
  -1  -1  -4   42.10    1.50
   1   1   4   47.20    1.40
   1   1   4   42.80    1.60
   1   1   4   44.30    1.40
  -2  -1  -4   19.40    1.00
  -2  -1  -4   21.20    0.80
  -2  -1  -4   20.70    0.80
  -2  -1  -4   20.80    0.80
   2   1   4   21.50    1.00
   2   1   4   21.60    0.70
   2   1   4   23.80    0.70
  -3  -1  -4   51.69    1.90
  -3  -1  -4   51.29    2.00
  -3  -1  -4   56.29    1.80
   3   1   4   56.99    1.70
   3   1   4   54.59    2.00
   3   1   4   53.89    1.70
   3   1   4   53.89    2.00
  -4  -1  -4  163.98    5.00
  -4  -1  -4  151.38    5.20
  -4  -1  -4  168.28    5.10
   4   1   4  157.18    5.20
   4   1   4  176.48    4.90
   4   1   4  161.28    5.20
   4   1   4  165.08    4.90
  -5  -1  -4  259.67    8.40
  -5  -1  -4  263.47    8.20
   5   1   4  287.97    8.10
   5   1   4  265.97    8.40
   5   1   4  276.27    8.40
   5   1   4  265.97    8.00
  -6  -1  -4   49.90    1.90
  -6  -1  -4   45.10    2.00
   6   1   4   48.30    2.00
   6   1   4   50.19    2.00
   6   1   4   45.90    1.60
  -7  -1  -4   15.10    1.20
  -7  -1  -4   18.20    1.40
   7   1   4   16.20    0.90
   7   1   4   16.80    1.30
   7   1   4   16.40    1.30
  -8  -1  -4   71.49    2.80
  -8  -1  -4   74.69    3.10
   8   1   4   70.49    2.90
   8   1   4   63.39    2.80
   8   1   4   71.29    2.50
  -9  -1  -4    3.50    1.20
  -9  -1  -4    3.20    1.00
   9   1   4    3.20    1.10
   9   1   4    3.60    0.70
   9   1   4    4.40    1.20
 -10  -1  -4    7.70    1.70
 -10  -1  -4    7.40    1.40
  10   1   4    7.10    1.50
  10   1   4    6.80    0.90
 -11  -1  -4    3.10    1.50
  11   1   4    4.90    1.90
  11   1   4    4.60    1.30
   7  -2  -4    3.10    1.40
   6  -2  -4   30.90    2.10
   5  -2  -4  500.55   15.10
  -5   2   4  478.15   14.90
   4  -2  -4   67.39    2.60
   4  -2  -4   68.79    2.60
   4  -2  -4   63.69    2.60
  -4   2   4   65.99    2.60
   3  -2  -4   35.00    1.70
   3  -2  -4   38.50    1.70
   3  -2  -4   40.80    1.80
   3  -2  -4   37.80    1.70
  -3   2   4   37.30    1.60
  -3   2   4   39.20    1.60
   2  -2  -4    8.80    0.80
   2  -2  -4    8.50    0.80
   2  -2  -4    9.40    0.80
   2  -2  -4    8.90    0.90
  -2   2   4   10.40    0.70
  -2   2   4    9.30    0.80
   1  -2  -4   21.20    1.00
   1  -2  -4   21.70    1.10
   1  -2  -4   19.50    1.00
  -1   2   4   20.00    1.00
  -1   2   4   21.80    1.10
  -1   2   4   22.60    0.80
  -1   2   4   19.20    1.00
   0  -2  -4   46.10    1.60
   0  -2  -4   46.90    1.60
   0  -2  -4   40.70    1.70
   0   2   4   37.70    1.60
   0   2   4   43.80    1.50
  -1  -2  -4   26.80    1.20
  -1  -2  -4   29.50    1.10
   1   2   4   30.00    1.10
   1   2   4   25.50    1.20
  -2  -2  -4  248.18    7.70
  -2  -2  -4  259.27    7.90
  -2  -2  -4  261.67    7.60
   2   2   4  259.77    7.70
   2   2   4  248.18    7.60
   2   2   4  257.87    7.80
  -3  -2  -4 3506.55  101.89
  -3  -2  -4 3519.65  101.89
  -3  -2  -4 3367.16  101.79
   3   2   4 3435.16  101.79
   3   2   4 3553.44  101.89
  -4  -2  -4   21.60    1.10
  -4  -2  -4   23.30    1.10
   4   2   4   22.20    0.90
   4   2   4   24.00    0.90
   4   2   4   22.50    1.10
   4   2   4   21.00    1.10
  -5  -2  -4   33.00    1.30
  -5  -2  -4   30.30    1.40
  -5  -2  -4   30.90    1.50
   5   2   4   31.10    1.20
   5   2   4   31.20    1.40
   5   2   4   35.30    1.50
  -6  -2  -4   32.50    1.50
  -6  -2  -4   34.90    1.70
   6   2   4   38.60    1.40
   6   2   4   35.70    1.70
   6   2   4   35.90    1.70
  -7  -2  -4  700.73   21.40
  -7  -2  -4  719.53   21.70
   7   2   4  719.03   21.60
   7   2   4  723.63   21.20
   7   2   4  721.13   21.60
  -8  -2  -4    0.50    0.70
  -8  -2  -4    1.40    1.00
   8   2   4    0.40    0.50
   8   2   4    0.60    0.90
   8   2   4    1.20    0.90
  -9  -2  -4   86.39    3.50
  -9  -2  -4   93.99    3.90
   9   2   4   92.59    3.70
   9   2   4   84.99    3.10
   9   2   4   89.09    3.70
 -10  -2  -4   -0.20    1.20
 -10  -2  -4   -0.10    1.30
  10   2   4    0.00    1.20
  10   2   4   -0.10    0.70
  10   2   4   -0.10    1.20
 -11  -2  -4   54.69    3.50
 -11  -2  -4   52.69    3.30
  11   2   4   51.79    3.30
  11   2   4   49.10    2.30
   7  -3  -4   21.50    2.40
   6  -3  -4   12.20    1.40
   6  -3  -4    9.90    1.40
   5  -3  -4  164.88    5.40
   5  -3  -4  153.78    5.60
   4  -3  -4   44.20    2.00
   4  -3  -4   40.90    2.20
  -4   3   4   43.10    2.00
   3  -3  -4  159.58    5.10
   3  -3  -4  148.49    5.30
   3  -3  -4  161.18    5.20
  -3   3   4  160.18    5.20
   2  -3  -4    4.50    0.70
   2  -3  -4    4.00    0.70
   2  -3  -4    4.10    0.70
   2  -3  -4    5.50    0.70
  -2   3   4    3.40    0.60
  -2   3   4    5.10    0.60
   1  -3  -4   26.60    1.30
   1  -3  -4   29.50    1.30
   1  -3  -4   22.60    1.30
   1  -3  -4   27.60    1.20
  -1   3   4   28.50    1.30
  -1   3   4   25.20    1.20
  -1   3   4   26.00    1.20
  -1   3   4   28.50    1.10
   0  -3  -4  356.76   10.80
   0  -3  -4  347.77   10.90
   0  -3  -4  363.86   10.80
   0  -3  -4  361.26   10.60
   0   3   4  366.06   10.80
   0   3   4  340.87   10.80
   0   3   4  355.56   10.70
   0   3   4  366.06   10.60
  -1  -3  -4   12.60    0.90
  -1  -3  -4   14.10    0.80
  -1  -3  -4   14.80    0.60
  -1  -3  -4   14.80    0.80
   1   3   4   16.00    0.90
   1   3   4   13.60    0.80
   1   3   4   14.00    0.80
  -2  -3  -4   57.49    2.10
  -2  -3  -4   59.99    2.00
  -2  -3  -4   59.09    2.00
  -2  -3  -4   59.69    1.90
   2   3   4   56.39    1.90
   2   3   4   53.99    2.10
  -3  -3  -4   36.40    1.50
  -3  -3  -4   36.50    1.40
  -3  -3  -4   40.90    1.60
  -3  -3  -4   36.70    1.40
   3   3   4   38.00    1.40
   3   3   4   35.70    1.60
  -4  -3  -4  310.47    9.50
  -4  -3  -4  306.47    9.50
  -4  -3  -4  315.97    9.40
  -4  -3  -4  310.57    9.40
   4   3   4  311.87    9.50
   4   3   4  308.17    9.30
  -5  -3  -4   19.60    1.20
  -5  -3  -4   20.80    1.20
  -5  -3  -4   20.40    1.10
   5   3   4   19.20    0.90
   5   3   4   18.50    1.10
   5   3   4   18.60    1.10
  -6  -3  -4    1.30    0.70
  -6  -3  -4    1.50    0.60
  -6  -3  -4    1.00    0.50
   6   3   4    1.40    0.40
   6   3   4    1.70    0.60
   6   3   4    1.00    0.50
  -7  -3  -4  181.28    6.00
  -7  -3  -4  176.28    5.90
  -7  -3  -4  175.98    5.80
   7   3   4  172.18    5.60
   7   3   4  181.38    6.00
   7   3   4  182.98    5.90
  -8  -3  -4   11.10    1.20
  -8  -3  -4    9.90    1.30
  -8  -3  -4   10.70    1.10
   8   3   4   10.80    1.20
   8   3   4    8.80    0.90
   8   3   4    9.90    1.20
  -9  -3  -4    0.40    0.90
  -9  -3  -4   -0.10    1.00
   9   3   4    0.00    1.00
   9   3   4    0.10    0.60
   9   3   4   -0.20    1.00
 -10  -3  -4    1.70    1.40
 -10  -3  -4    0.90    1.20
  10   3   4    1.20    1.10
  10   3   4    1.30    1.10
  10   3   4    0.70    0.70
 -11  -3  -4    1.00    2.00
  11   3   4    0.50    0.90
  11   3   4    0.30    1.60
   7  -4  -4    1.10    1.40
   6  -4  -4   22.70    2.30
   6  -4  -4   23.70    2.00
   5  -4  -4    6.50    1.40
   5  -4  -4    4.20    1.10
   4  -4  -4    0.00    0.90
   4  -4  -4   -0.20    0.80
   3  -4  -4    0.00    0.70
   3  -4  -4    0.20    0.70
  -3   4   4   -0.40    0.70
   2  -4  -4   75.39    2.80
   2  -4  -4   74.79    3.00
  -2   4   4   75.79    2.80
   1  -4  -4  160.68    5.00
   1  -4  -4  156.18    5.10
   1  -4  -4  160.08    5.00
   1  -4  -4  151.48    5.20
  -1   4   4  155.68    5.00
  -1   4   4  155.68    5.00
   0  -4  -4  193.38    6.10
   0  -4  -4  200.88    6.00
   0  -4  -4  191.88    6.30
   0  -4  -4  195.18    6.20
   0   4   4  191.48    6.10
   0   4   4  192.18    6.10
   0   4   4  193.98    6.20
   0   4   4  208.58    6.00
  -1  -4  -4   39.80    1.60
  -1  -4  -4   40.80    1.70
  -1  -4  -4   39.80    1.40
   1   4   4   42.50    1.60
   1   4   4   38.50    1.50
   1   4   4   37.10    1.60
  -2  -4  -4  101.89    3.40
  -2  -4  -4  107.09    3.30
  -2  -4  -4  106.39    3.60
  -2  -4  -4  101.59    3.40
   2   4   4  104.69    3.40
   2   4   4  100.89    3.30
   2   4   4  102.79    3.50
  -3  -4  -4   75.09    2.50
  -3  -4  -4   74.09    2.50
  -3  -4  -4   76.39    2.60
   3   4   4   71.29    2.50
   3   4   4   69.19    2.50
   3   4   4   73.49    2.60
  -4  -4  -4  281.07    8.30
  -4  -4  -4  287.77    8.40
  -4  -4  -4  268.17    8.30
  -4  -4  -4  264.47    8.30
   4   4   4  255.27    8.40
   4   4   4  263.77    8.20
  -5  -4  -4    1.70    0.60
  -5  -4  -4    1.40    0.50
  -5  -4  -4    2.00    0.60
   5   4   4    1.30    0.40
   5   4   4    1.70    0.60
  -6  -4  -4    3.80    0.70
  -6  -4  -4    3.30    0.70
  -6  -4  -4    2.60    0.60
   6   4   4    3.60    0.70
   6   4   4    2.80    0.60
   6   4   4    4.10    0.60
  -7  -4  -4    3.50    0.80
  -7  -4  -4    3.60    1.00
  -7  -4  -4    2.70    0.80
   7   4   4    4.60    0.60
   7   4   4    2.60    0.80
   7   4   4    1.40    0.70
  -8  -4  -4  268.87    8.90
  -8  -4  -4  273.07    8.70
  -8  -4  -4  279.57    8.80
   8   4   4  280.47    8.70
   8   4   4  262.67    8.40
   8   4   4  266.47    8.80
  -9  -4  -4  141.69    5.10
  -9  -4  -4  146.19    5.40
  -9  -4  -4  157.68    5.30
   9   4   4  144.09    5.40
   9   4   4  152.28    5.20
   9   4   4  143.69    4.90
 -10  -4  -4   15.60    2.10
 -10  -4  -4   16.30    2.00
 -10  -4  -4   17.30    1.90
  10   4   4   17.20    2.10
  10   4   4   22.30    2.40
  10   4   4   15.70    1.40
 -11  -4  -4    3.90    1.90
  11   4   4    3.20    1.50
  11   4   4    1.90    0.90
   6  -5  -4    0.70    1.50
   6  -5  -4    0.50    1.30
   5  -5  -4   88.29    3.60
   5  -5  -4   89.19    3.90
   4  -5  -4    2.90    1.10
   4  -5  -4    2.80    1.00
   3  -5  -4   -0.10    0.80
   3  -5  -4    0.20    0.70
   2  -5  -4    0.20    0.70
   2  -5  -4    0.60    0.70
  -2   5   4    0.30    0.70
   1  -5  -4   25.10    1.50
   1  -5  -4   22.00    1.30
  -1   5   4   20.20    1.30
   0  -5  -4   25.20    1.40
   0  -5  -4   24.50    1.40
   0  -5  -4   24.60    1.30
   0   5   4   21.90    1.20
   0   5   4   22.00    1.30
  -1  -5  -4    2.10    0.60
  -1  -5  -4    3.10    0.60
  -1  -5  -4    3.40    0.50
  -1  -5  -4    3.80    0.60
   1   5   4    2.80    0.50
   1   5   4    3.20    0.70
   1   5   4    2.60    0.50
  -2  -5  -4    0.40    0.50
  -2  -5  -4    0.90    0.50
  -2  -5  -4    0.30    0.50
  -2  -5  -4    0.60    0.40
   2   5   4    0.40    0.60
   2   5   4    0.40    0.50
   2   5   4    0.40    0.50
  -3  -5  -4   19.30    1.10
  -3  -5  -4   16.30    1.10
  -3  -5  -4   17.30    1.00
  -3  -5  -4   15.70    1.00
   3   5   4   16.60    1.00
   3   5   4   14.90    0.90
  -4  -5  -4    7.70    0.80
  -4  -5  -4    7.70    0.90
  -4  -5  -4    7.70    0.80
  -4  -5  -4    7.30    0.80
   4   5   4    7.00    0.80
   4   5   4    7.60    0.70
  -5  -5  -4   15.80    1.20
  -5  -5  -4   19.00    1.20
  -5  -5  -4   15.50    1.10
   5   5   4   14.80    1.10
   5   5   4   15.10    1.00
  -6  -5  -4   25.40    1.40
  -6  -5  -4   28.00    1.40
  -6  -5  -4   23.80    1.60
   6   5   4   23.90    1.50
   6   5   4   26.70    1.30
  -7  -5  -4   76.59    2.90
  -7  -5  -4   68.39    2.90
  -7  -5  -4   78.59    3.10
   7   5   4   76.19    2.70
   7   5   4   77.99    3.10
  -8  -5  -4   60.49    2.70
  -8  -5  -4   65.09    2.90
  -8  -5  -4   63.29    2.70
   8   5   4   62.99    2.40
   8   5   4   57.39    2.80
   8   5   4   61.49    2.60
  -9  -5  -4   31.00    2.10
  -9  -5  -4   35.10    2.10
  -9  -5  -4   35.50    2.40
   9   5   4   35.20    2.00
   9   5   4   32.50    2.10
   9   5   4   33.30    1.80
 -10  -5  -4    0.30    1.30
  10   5   4   -0.20    1.20
  10   5   4    0.30    0.70
 -11  -5  -4    0.70    1.70
  11   5   4    0.50    1.00
  11   5   4    1.20    1.60
   5  -6  -4   28.30    2.80
   5  -6  -4   28.30    2.30
   4  -6  -4  166.78    5.80
   4  -6  -4  166.68    6.20
   3  -6  -4    6.10    1.00
   3  -6  -4    7.00    1.40
   2  -6  -4    2.00    0.80
   2  -6  -4    1.70    0.90
   1  -6  -4   10.80    1.30
   1  -6  -4   10.40    1.20
  -1   6   4    9.80    1.10
   0  -6  -4   13.80    1.20
   0  -6  -4   14.20    1.20
   0   6   4   16.50    1.30
  -1  -6  -4    2.80    0.70
  -1  -6  -4    2.40    0.70
   1   6   4    2.50    0.60
   1   6   4    2.80    0.70
  -2  -6  -4   10.60    1.00
  -2  -6  -4   10.00    0.90
  -2  -6  -4   12.90    1.10
  -2  -6  -4   11.90    1.10
   2   6   4   10.30    0.90
   2   6   4   11.40    1.00
  -3  -6  -4   44.20    1.80
  -3  -6  -4   41.40    1.90
  -3  -6  -4   41.60    1.80
   3   6   4   39.80    1.80
   3   6   4   43.00    1.80
  -4  -6  -4    5.40    0.80
  -4  -6  -4    6.40    0.80
  -4  -6  -4    6.20    0.80
  -4  -6  -4    5.30    0.80
   4   6   4    4.60    0.80
   4   6   4    4.50    0.70
  -5  -6  -4   61.69    2.50
  -5  -6  -4   68.69    2.60
   5   6   4   65.79    2.40
   5   6   4   67.49    2.70
  -6  -6  -4    2.10    0.70
  -6  -6  -4    3.80    0.90
  -6  -6  -4    5.00    0.90
   6   6   4    3.50    0.80
   6   6   4    4.60    0.80
  -7  -6  -4   60.99    2.70
  -7  -6  -4   61.19    2.80
  -7  -6  -4   64.79    2.60
   7   6   4   61.59    2.50
   7   6   4   63.49    2.80
  -8  -6  -4   84.69    3.50
  -8  -6  -4   85.69    3.30
  -8  -6  -4   83.49    3.40
   8   6   4   84.49    3.60
   8   6   4   84.89    3.10
  -9  -6  -4    0.80    1.10
   9   6   4    1.70    1.20
   9   6   4    0.50    0.80
 -10  -6  -4    2.70    1.40
  10   6   4    4.40    1.00
  10   6   4    4.50    1.50
 -11  -6  -4    7.50    1.90
  11   6   4    9.20    1.80
  11   6   4    8.30    1.40
   4  -7  -4   63.59    3.00
   4  -7  -4   60.99    3.60
   3  -7  -4    3.00    1.10
   3  -7  -4    4.60    1.40
   2  -7  -4    0.90    1.00
   2  -7  -4    2.00    0.90
   1  -7  -4   15.60    1.40
   1  -7  -4   14.10    1.50
   0  -7  -4  181.68    6.20
   0  -7  -4  182.68    6.00
  -1  -7  -4   10.10    1.20
  -1  -7  -4   12.60    1.20
   1   7   4   10.70    1.20
  -2  -7  -4    1.60    0.70
  -2  -7  -4    1.00    0.70
   2   7   4    1.80    0.70
  -3  -7  -4    3.50    0.90
  -3  -7  -4    4.00    0.80
  -3  -7  -4    5.30    0.90
   3   7   4    4.10    0.80
   3   7   4    6.30    0.90
  -4  -7  -4    1.50    0.80
  -4  -7  -4    1.20    0.70
  -4  -7  -4    1.90    0.80
   4   7   4    1.60    0.70
   4   7   4    1.10    0.70
  -5  -7  -4   37.70    1.90
  -5  -7  -4   41.10    2.00
   5   7   4   42.10    1.90
   5   7   4   38.50    2.00
  -6  -7  -4   29.80    1.70
  -6  -7  -4   29.30    1.80
   6   7   4   29.90    1.60
   6   7   4   29.60    1.80
  -7  -7  -4   20.50    1.80
   7   7   4   21.80    1.50
   7   7   4   23.00    1.80
  -8  -7  -4  128.19    4.80
   8   7   4  126.39    4.50
   8   7   4  127.19    4.80
  -9  -7  -4    9.70    1.50
   9   7   4    8.60    1.40
   9   7   4   12.80    1.30
 -10  -7  -4   78.29    3.80
  10   7   4   65.59    3.10
  10   7   4   75.79    3.80
 -11  -7  -4  133.79    5.60
  11   7   4  119.39    5.50
  11   7   4  137.99    5.00
   3  -8  -4   19.80    2.00
   3  -8  -4   19.60    2.30
   2  -8  -4   24.60    1.90
   2  -8  -4   25.70    2.10
   1  -8  -4   14.60    1.50
   1  -8  -4   15.40    1.70
   0  -8  -4   40.30    2.10
   0  -8  -4   36.80    2.30
  -1  -8  -4   30.50    1.90
  -1  -8  -4   35.40    1.90
  -2  -8  -4    9.10    1.20
  -2  -8  -4   10.90    1.20
  -3  -8  -4    0.50    0.80
  -3  -8  -4    2.30    0.80
   3   8   4    1.40    0.90
  -4  -8  -4    5.00    0.90
  -4  -8  -4    8.10    1.10
  -4  -8  -4    6.20    1.10
   4   8   4    7.20    1.10
   4   8   4    7.80    1.00
  -5  -8  -4   13.40    1.30
  -5  -8  -4   11.00    1.40
   5   8   4   13.60    1.40
   5   8   4   12.30    1.40
  -6  -8  -4   32.40    1.90
  -6  -8  -4   34.30    2.00
   6   8   4   30.70    1.80
   6   8   4   30.50    1.90
  -7  -8  -4   25.60    2.10
   7   8   4   33.30    2.00
   7   8   4   28.70    1.80
  -8  -8  -4    1.70    1.10
   8   8   4    2.00    0.90
   8   8   4    1.50    1.10
  -9  -8  -4    7.30    1.70
   9   8   4    6.90    1.60
   9   8   4    7.40    1.30
 -10  -8  -4   12.00    1.90
  10   8   4   12.70    2.00
  10   8   4   10.10    1.50
   2  -9  -4    2.90    1.50
   2  -9  -4    1.90    1.20
   1  -9  -4    8.20    1.30
   1  -9  -4    9.80    1.60
   0  -9  -4   -0.40    1.20
   0  -9  -4    0.30    0.90
  -1  -9  -4   13.10    1.60
  -1  -9  -4   13.60    1.70
  -2  -9  -4   16.20    1.50
  -2  -9  -4   15.10    1.70
  -3  -9  -4   18.60    1.60
  -3  -9  -4   21.30    1.60
  -4  -9  -4    5.90    1.20
  -4  -9  -4    3.80    0.90
  -5  -9  -4   14.20    1.60
  -5  -9  -4   14.70    1.90
  -6  -9  -4    9.10    1.40
   6   9   4    9.20    1.40
   6   9   4    9.50    1.20
  -7  -9  -4   24.60    2.10
   7   9   4   25.90    1.90
   7   9   4   24.70    1.90
  -8  -9  -4   10.80    1.70
   8   9   4   10.60    1.40
   8   9   4    8.00    1.50
  -9  -9  -4   21.20    2.30
   9   9   4   20.70    2.30
   9   9   4   21.70    2.10
 -10  -9  -4    5.60    2.10
  10   9   4    4.10    1.50
  10   9   4    2.90    1.90
   1 -10  -4   45.00    3.00
   1 -10  -4   48.90    2.80
   0 -10  -4   31.90    2.20
   0 -10  -4   30.40    2.60
  -1 -10  -4   19.10    2.20
  -1 -10  -4   17.40    1.90
  -2 -10  -4   14.30    1.70
  -2 -10  -4   15.90    1.80
  -3 -10  -4    3.00    1.00
  -3 -10  -4    3.70    1.30
  -4 -10  -4   20.30    1.80
  -4 -10  -4   21.90    2.00
  -5 -10  -4    3.10    1.20
  -7 -10  -4   -0.60    1.40
   7  10   4    0.90    1.20
  -8 -10  -4   20.90    2.20
   8  10   4   17.80    2.10
  -9 -10  -4   28.30    2.60
   9  10   4   25.00    2.90
  -1 -11  -4   45.20    3.20
  -1 -11  -4   42.20    2.70
  -2 -11  -4   63.19    3.10
  -2 -11  -4   68.29    3.60
  -3 -11  -4    0.10    1.50
  -3 -11  -4   -0.10    1.20
  -4 -11  -4   69.49    3.20
  -5 -11  -4   79.09    3.50
   4  11  -5   22.10    2.20
   3  11  -5    0.70    1.20
  -3 -11   5    0.30    1.70
   2  11  -5    1.00    1.20
  -2 -11   5    0.80    1.80
   1  11  -5    0.60    1.50
   6  10  -5    0.20    1.20
  -6 -10   5   -0.10    1.70
  -6 -10   5   -0.30    0.60
   5  10  -5    4.00    1.20
  -5 -10   5    4.30    1.80
   4  10  -5    0.80    1.10
  -4 -10   5    1.10    1.30
   3  10  -5    4.10    1.00
  -3 -10   5    5.40    1.40
   2  10  -5    2.30    1.00
  -2 -10   5    2.70    1.50
   1  10  -5    1.70    1.00
  -1 -10   5    0.80    1.40
   0  10  -5    3.00    1.00
   0 -10   5    2.70    1.60
  -1  10  -5   -0.40    1.00
   1 -10   5    0.10    1.50
  -2  10  -5   39.60    2.60
   2 -10   5   49.99    5.10
   7   9  -5   10.50    2.20
   7   9  -5    7.00    1.60
  -7  -9   5    9.50    1.10
  -7  -9   5   10.70    2.10
   6   9  -5    0.30    1.10
   6   9  -5    0.50    1.40
  -6  -9   5    1.10    1.60
   5   9  -5    6.70    1.60
   5   9  -5    5.80    1.10
  -5  -9   5    7.70    0.70
  -5  -9   5    8.80    1.60
   4   9  -5   21.10    1.60
  -4  -9   5   22.00    2.20
   3   9  -5   61.39    2.60
  -3  -9   5   57.69    3.00
   2   9  -5   51.29    2.30
  -2  -9   5   51.49    2.80
   1   9  -5    3.80    0.90
  -1  -9   5    3.90    1.10
   0   9  -5   28.90    1.60
   0  -9   5   27.10    2.30
  -1   9  -5  130.99    4.50
   1  -9   5  133.59    5.20
  -2   9  -5   10.40    1.20
   2  -9   5   10.30    1.70
  -3   9  -5    5.70    1.90
  -3   9  -5    7.10    1.10
   3  -9   5   10.00    2.00
   7   8  -5   12.80    2.00
   7   8  -5   14.50    1.90
  -7  -8   5   12.50    1.40
  -7  -8   5   13.40    2.00
   6   8  -5   -0.50    1.00
   6   8  -5    0.50    1.40
  -6  -8   5    0.50    0.70
  -6  -8   5    0.10    1.40
   5   8  -5    4.80    1.00
   5   8  -5    4.70    1.40
  -5  -8   5    4.60    1.20
   4   8  -5    0.10    0.70
   4   8  -5   -0.40    1.00
  -4  -8   5   -0.30    1.00
  -4  -8   5    0.00    0.30
   3   8  -5  173.58    5.90
   3   8  -5  154.78    5.50
  -3  -8   5  173.58    5.90
   2   8  -5   19.30    1.30
  -2  -8   5   22.30    1.80
   1   8  -5    4.20    0.70
  -1  -8   5    4.90    1.10
   0   8  -5    7.70    0.90
   0  -8   5    7.90    1.30
  -1   8  -5  133.99    4.50
   1  -8   5  133.89    5.00
  -2   8  -5  142.09    4.70
   2  -8   5  143.29    5.40
  -3   8  -5    1.80    0.90
  -3   8  -5    1.20    1.40
   3  -8   5    1.80    1.20
  -4   8  -5    2.50    1.50
  -4   8  -5    2.70    1.00
   4  -8   5    2.60    1.30
   4  -8   5    2.30    1.50
  -5   8  -5    0.60    1.00
  -5   8  -5    0.10    1.80
   5  -8   5    0.80    1.70
   5  -8   5    2.10    1.70
   8   7  -5    2.10    1.60
  -8  -7   5    4.90    1.20
  -8  -7   5    5.00    1.90
   7   7  -5    0.50    1.40
   7   7  -5   -0.40    1.20
  -7  -7   5   -0.20    1.20
  -7  -7   5   -0.40    0.80
   6   7  -5    6.80    1.20
   6   7  -5    8.60    1.60
  -6  -7   5    7.90    1.40
  -6  -7   5    8.10    0.90
   5   7  -5   24.90    1.90
   5   7  -5   23.40    1.70
  -5  -7   5   22.20    2.00
  -5  -7   5   25.40    1.20
   4   7  -5    0.80    0.90
   4   7  -5    1.40    0.70
  -4  -7   5    1.30    0.90
   3   7  -5   19.60    1.60
   3   7  -5   19.10    1.30
  -3  -7   5   19.20    1.50
   2   7  -5  157.18    5.10
   2   7  -5  160.58    5.30
  -2  -7   5  152.58    5.40
   1   7  -5    1.30    0.50
  -1  -7   5    0.80    0.80
   0   7  -5   20.30    1.10
   0  -7   5   18.30    1.60
  -1   7  -5  216.48    6.80
   1  -7   5  223.08    7.30
  -2   7  -5  127.09    4.10
   2  -7   5  122.69    4.50
   2  -7   5  128.69    4.70
  -3   7  -5   38.30    1.80
   3  -7   5   37.20    2.40
   3  -7   5   40.00    2.20
  -4   7  -5    2.50    1.20
  -4   7  -5    3.40    0.80
   4  -7   5    3.80    1.20
   4  -7   5    4.30    1.20
  -5   7  -5    0.40    1.30
  -5   7  -5    1.40    0.90
   5  -7   5    2.40    1.40
   5  -7   5    0.60    1.20
  -6   7  -5    2.80    1.10
  -6   7  -5    3.90    1.90
   6  -7   5    1.10    1.50
   8   6  -5    2.30    1.60
  -8  -6   5    2.50    1.50
  -8  -6   5    2.10    1.10
   7   6  -5   13.50    1.90
   7   6  -5   10.50    1.50
  -7  -6   5   11.60    1.40
  -7  -6   5   13.40    1.80
   6   6  -5   10.10    1.30
   6   6  -5   10.40    1.50
  -6  -6   5   10.80    1.50
  -6  -6   5    7.80    0.90
   5   6  -5    7.40    1.00
   5   6  -5   11.10    1.40
  -5  -6   5   11.60    1.40
  -5  -6   5   11.00    0.90
   4   6  -5    2.10    0.70
   4   6  -5    0.90    0.90
  -4  -6   5    2.40    0.90
  -4  -6   5    1.40    0.40
   3   6  -5   34.80    1.90
   3   6  -5   33.40    1.60
  -3  -6   5   33.20    1.90
  -3  -6   5   36.30    1.20
   2   6  -5   17.40    1.00
   2   6  -5   17.10    1.40
  -2  -6   5   15.90    1.40
   1   6  -5   20.70    1.40
   1   6  -5   21.50    1.10
  -1  -6   5   19.70    1.40
   0   6  -5    0.20    0.30
   0  -6   5    0.20    0.60
  -1   6  -5  136.79    4.40
   1  -6   5  147.99    4.70
   1  -6   5  143.49    4.90
  -2   6  -5   10.20    0.80
   2  -6   5   10.90    1.20
   2  -6   5   11.30    1.30
  -3   6  -5   -0.10    0.50
   3  -6   5    0.70    0.90
   3  -6   5    0.10    0.90
  -4   6  -5    1.90    0.60
  -4   6  -5    2.40    1.00
   4  -6   5    2.30    1.00
   4  -6   5    1.80    1.10
  -5   6  -5   52.09    2.90
  -5   6  -5   52.39    2.20
   5  -6   5   50.89    2.70
   5  -6   5   54.49    2.80
  -6   6  -5    0.60    0.90
  -6   6  -5    0.30    1.30
   6  -6   5    0.60    1.30
  -7   6  -5    0.20    1.10
  -7   6  -5    0.80    1.60
   7  -6   5    1.00    1.60
   8   5  -5    0.10    1.60
  -8  -5   5    0.30    1.60
  -8  -5   5    0.60    1.00
   7   5  -5    5.30    1.40
   7   5  -5    5.70    1.30
  -7  -5   5    6.20    1.50
  -7  -5   5    4.20    0.90
   6   5  -5   25.20    1.90
   6   5  -5   21.20    1.70
  -6  -5   5   23.60    1.90
  -6  -5   5   24.20    1.40
   5   5  -5    0.20    1.00
   5   5  -5    0.50    0.70
  -5  -5   5    0.20    0.90
  -5  -5   5    0.10    0.50
   4   5  -5   24.70    1.40
   4   5  -5   26.90    1.80
  -4  -5   5   27.60    1.20
  -4  -5   5   26.00    1.70
   3   5  -5   29.00    1.80
   3   5  -5   27.30    1.40
  -3  -5   5   29.00    1.10
  -3  -5   5   27.60    1.60
   2   5  -5   29.10    1.70
   2   5  -5   32.20    1.30
  -2  -5   5   31.80    1.60
   1   5  -5  157.08    5.20
   1   5  -5  157.68    5.00
  -1  -5   5  163.58    5.30
   0   5  -5    0.00    0.50
   0   5  -5    0.20    0.30
   0  -5   5    0.00    0.50
  -1   5  -5   47.00    1.60
  -1   5  -5   47.60    1.90
   1  -5   5   47.30    2.10
   1  -5   5   50.39    1.90
  -2   5  -5   65.39    2.20
   2  -5   5   69.39    2.70
   2  -5   5   62.09    2.50
  -3   5  -5   11.90    0.80
   3  -5   5   13.40    1.40
   3  -5   5   12.50    1.10
  -4   5  -5    5.50    1.10
  -4   5  -5    5.90    0.70
   4  -5   5    4.20    0.90
  -5   5  -5    0.00    1.00
  -5   5  -5    0.10    0.50
   5  -5   5    0.00    1.00
   5  -5   5   -0.10    0.80
  -6   5  -5   65.59    3.20
  -6   5  -5   69.59    2.70
   6  -5   5   65.49    3.20
  -7   5  -5    9.20    1.90
  -7   5  -5    7.20    1.20
   7  -5   5    5.00    1.40
  -8   5  -5   58.79    4.30
   8   4  -5    0.10    1.50
  -8  -4   5    0.00    1.00
   7   4  -5   58.49    3.00
  -7  -4   5   51.39    2.80
  -7  -4   5   53.19    2.40
   6   4  -5  105.19    3.90
   6   4  -5  102.19    4.10
  -6  -4   5   97.09    3.60
  -6  -4   5  102.89    3.90
   5   4  -5   67.59    2.70
  -5  -4   5   66.79    2.50
  -5  -4   5   66.99    2.80
   4   4  -5  263.27    8.30
   4   4  -5  259.57    8.00
  -4  -4   5  258.57    8.10
  -4  -4   5  236.98    7.70
   3   4  -5    2.70    0.60
   3   4  -5    4.00    0.90
  -3  -4   5    3.20    0.40
  -3  -4   5    3.80    0.80
   2   4  -5   15.50    0.90
   2   4  -5   14.90    1.10
  -2  -4   5   16.30    1.10
   1   4  -5   55.89    2.00
   1   4  -5   63.89    2.40
  -1  -4   5   63.79    2.30
   0   4  -5  142.19    4.40
   0   4  -5  144.79    4.40
   0   4  -5  142.09    4.70
   0  -4   5  145.79    4.50
   0  -4   5  149.59    4.80
  -1   4  -5   70.19    2.20
  -1   4  -5   68.99    2.50
  -1   4  -5   70.59    2.20
   1  -4   5   73.99    2.60
   1  -4   5   69.69    2.60
   1  -4   5   75.09    2.50
  -2   4  -5  601.34   17.70
  -2   4  -5  633.94   18.00
  -2   4  -5  595.24   17.70
   2  -4   5  593.54   18.20
   2  -4   5  584.74   18.10
   2  -4   5  613.64   18.00
  -3   4  -5    0.30    0.70
  -3   4  -5    0.00    0.30
   3  -4   5   -0.30    0.60
   3  -4   5    0.30    0.60
  -4   4  -5   25.70    1.60
   4  -4   5   27.30    1.50
   4  -4   5   24.40    1.50
  -5   4  -5    8.80    1.20
  -5   4  -5    7.60    0.80
   5  -4   5    8.20    1.10
   5  -4   5    9.50    1.20
  -6   4  -5    9.40    1.00
  -6   4  -5   10.90    1.40
   6  -4   5   10.00    1.30
  -7   4  -5    4.90    1.40
  -7   4  -5    6.80    1.00
   7  -4   5    6.20    1.30
  -8   4  -5    1.30    1.10
  -8   4  -5    0.90    1.60
   8  -4   5    0.70    1.40
   8   3  -5    0.70    1.50
  -8  -3   5    0.50    1.10
   7   3  -5   28.00    2.30
  -7  -3   5   25.10    1.70
   6   3  -5   78.29    3.20
   6   3  -5   71.49    3.20
  -6  -3   5   69.09    3.10
  -6  -3   5   77.19    2.80
   5   3  -5    2.30    0.90
   5   3  -5    1.20    0.70
  -5  -3   5    1.50    0.60
  -5  -3   5    2.00    0.90
   4   3  -5   32.40    1.60
   4   3  -5   32.20    1.80
  -4  -3   5   30.90    1.40
  -4  -3   5   28.80    1.60
   3   3  -5    0.00    0.50
   3   3  -5    0.10    0.60
  -3  -3   5    0.00    0.30
  -3  -3   5   -0.10    0.60
   2   3  -5   10.60    0.80
   2   3  -5   11.90    1.10
  -2  -3   5   12.70    0.90
  -2  -3   5   11.30    0.60
  -2  -3   5   12.40    0.60
   1   3  -5    2.90    0.40
   1   3  -5    2.60    0.60
   1   3  -5    3.20    0.40
   1   3  -5    3.50    0.50
  -1  -3   5    3.60    0.50
   0   3  -5    0.00    0.20
   0   3  -5    0.00    0.20
   0   3  -5   -0.10    0.40
   0   3  -5    0.40    0.40
   0  -3   5    0.40    0.30
   0  -3   5    0.10    0.40
   0  -3   5    0.20    0.50
  -1   3  -5   11.80    0.90
   1  -3   5   14.90    0.90
   1  -3   5   14.60    0.90
   1  -3   5   13.60    0.90
   2  -3   5  249.78    7.80
   2  -3   5  248.68    7.80
   2  -3   5  253.27    7.70
  -3   3  -5  204.68    6.70
  -3   3  -5  207.78    6.20
  -3   3  -5  205.98    6.20
   3  -3   5  215.28    6.50
   3  -3   5  210.38    6.60
   3  -3   5  205.38    6.60
  -4   3  -5  136.59    4.90
  -4   3  -5  146.29    4.50
   4  -3   5  151.98    4.90
   4  -3   5  147.89    4.70
   4  -3   5  142.19    4.90
  -5   3  -5   85.19    3.30
  -5   3  -5   83.89    2.80
   5  -3   5   84.19    3.20
  -6   3  -5  145.29    5.10
  -6   3  -5  138.29    4.60
   6  -3   5  144.99    5.10
  -7   3  -5    9.70    1.50
  -7   3  -5    8.50    1.00
   7  -3   5   10.40    1.40
  -8   3  -5   18.40    1.70
  -8   3  -5   17.40    2.00
   8  -3   5   17.60    1.90
  -9   3  -5    1.80    1.80
  -9   3  -5    0.50    1.20
   9  -3   5    1.80    1.50
   8   2  -5    5.40    1.60
  -8  -2   5    4.90    1.40
   7   2  -5   12.00    1.60
  -7  -2   5    9.20    1.20
   6   2  -5   32.70    2.10
   6   2  -5   31.50    2.20
  -6  -2   5   31.00    1.70
   5   2  -5   71.59    3.10
   5   2  -5   79.19    3.00
  -5  -2   5   72.89    2.80
  -5  -2   5   78.59    3.00
   4   2  -5    3.80    0.90
   4   2  -5    3.20    0.70
  -4  -2   5    3.40    0.60
  -4  -2   5    3.30    0.80
   3   2  -5   33.10    1.50
   3   2  -5   33.70    1.70
  -3  -2   5   33.80    1.30
  -3  -2   5   33.90    1.50
   2   2  -5    1.10    0.40
   2   2  -5    1.20    0.60
   2   2  -5    1.20    0.40
  -2  -2   5    1.70    0.30
  -2  -2   5    2.00    0.30
  -2  -2   5    1.00    0.50
   1   2  -5  185.68    5.60
   1   2  -5  175.28    5.60
   1   2  -5  190.08    5.60
   1   2  -5  182.88    5.90
  -1  -2   5  185.48    5.70
   0   2  -5  232.18    7.30
   0   2  -5  232.98    7.00
   0   2  -5  236.98    7.00
   0   2  -5  231.28    7.10
   0  -2   5  241.08    7.30
   0  -2   5  234.08    7.20
  -1   2  -5  203.38    6.30
  -1   2  -5  205.38    6.30
   1  -2   5  196.08    6.20
   1  -2   5  204.28    6.30
   1  -2   5  203.18    6.30
   2  -2   5   38.80    1.60
   2  -2   5   38.20    1.60
   2  -2   5   35.90    1.50
  -3   2  -5   36.90    1.20
  -3   2  -5   36.10    1.60
  -3   2  -5   37.30    1.20
   3  -2   5   37.90    1.60
   3  -2   5   37.80    1.60
   3  -2   5   38.90    1.60
  -4   2  -5    1.30    0.60
  -4   2  -5    1.50    0.30
  -4   2  -5    1.60    0.40
   4  -2   5    1.50    0.50
   4  -2   5    1.40    0.60
   4  -2   5    2.20    0.70
  -5   2  -5   11.20    0.80
  -5   2  -5   10.70    1.20
   5  -2   5   10.00    0.90
   5  -2   5   10.90    1.10
  -6   2  -5   60.49    2.60
  -6   2  -5   60.19    2.20
   6  -2   5   60.29    2.60
  -7   2  -5   37.70    1.80
  -7   2  -5   35.00    2.10
   7  -2   5   35.50    2.10
  -8   2  -5    0.60    1.10
  -8   2  -5    0.70    0.80
   8  -2   5    1.70    1.20
  -9   2  -5   -0.40    1.00
  -9   2  -5    0.70    1.50
   9  -2   5    0.20    1.30
   8   1  -5    0.00    1.60
  -8  -1   5    0.00    1.20
   7   1  -5    1.90    1.40
  -7  -1   5    0.90    1.00
   6   1  -5   18.60    1.70
  -6  -1   5   20.50    1.50
   5   1  -5    6.80    1.10
   5   1  -5   10.10    1.20
  -5  -1   5    7.20    0.80
   4   1  -5    9.90    1.00
   4   1  -5    9.50    1.10
  -4  -1   5    9.00    0.90
  -4  -1   5    9.90    1.00
   3   1  -5   41.00    1.70
   3   1  -5   38.10    1.70
   3   1  -5   40.20    1.90
  -3  -1   5   41.10    1.60
  -3  -1   5   41.80    1.70
   2   1  -5    5.80    0.70
   2   1  -5    5.70    0.60
   2   1  -5    6.50    0.70
  -2  -1   5    6.60    0.70
  -2  -1   5    6.20    0.50
   1   1  -5    3.30    0.40
   1   1  -5    2.40    0.50
   1   1  -5    2.50    0.50
   1   1  -5    2.30    0.50
  -1  -1   5    2.30    0.30
  -1  -1   5    1.90    0.50
  -1  -1   5    3.40    0.40
   0   1  -5   38.70    1.30
   0   1  -5   39.80    1.40
   0   1  -5   36.10    1.50
   0   1  -5   34.10    1.60
   0  -1   5   41.10    1.40
   0  -1   5   40.40    1.60
  -1   1  -5    4.10    0.30
  -1   1  -5    4.70    0.50
  -1   1  -5    3.70    0.30
   1  -1   5    4.60    0.60
   1  -1   5    4.80    0.50
   1  -1   5    4.30    0.50
  -2   1  -5    0.40    0.40
  -2   1  -5    0.30    0.40
   2  -1   5    0.30    0.40
   2  -1   5    0.30    0.40
   2  -1   5    0.10    0.30
  -3   1  -5   99.49    3.10
  -3   1  -5  100.49    3.50
  -3   1  -5  103.99    3.10
   3  -1   5  108.49    3.50
   3  -1   5  110.69    3.50
   3  -1   5  106.79    3.50
  -4   1  -5   20.30    0.90
  -4   1  -5   20.40    0.80
  -4   1  -5   19.90    1.10
   4  -1   5   23.10    1.10
   4  -1   5   17.60    1.10
  -5   1  -5   47.20    2.10
  -5   1  -5   54.19    1.90
   5  -1   5   51.59    2.20
   5  -1   5   58.39    2.10
  -6   1  -5   89.79    3.10
  -6   1  -5   92.59    3.50
   6  -1   5   94.69    3.50
   6  -1   5   94.99    3.30
  -7   1  -5    0.10    0.60
  -7   1  -5    0.00    0.90
   7  -1   5   -0.30    0.80
   7  -1   5    0.20    0.70
  -8   1  -5   26.60    2.10
  -8   1  -5   26.40    1.60
   8  -1   5   22.50    1.80
  -9   1  -5    1.40    1.00
  -9   1  -5    2.10    1.30
   9  -1   5    1.20    1.30
 -10   1  -5    3.70    1.80
 -10   1  -5    3.60    1.30
  10  -1   5    3.50    1.60
  -8   0   5   19.10    2.50
   7   0  -5    3.30    1.30
  -7   0   5    3.50    1.20
   6   0  -5  179.28    6.30
  -6   0   5  180.08    6.00
   5   0  -5   61.39    2.90
  -5   0   5   69.69    2.60
   4   0  -5    2.40    0.80
   4   0  -5    1.30    0.70
   4   0  -5    1.50    0.70
  -4   0   5    1.90    0.60
   3   0  -5    5.80    0.80
   3   0  -5    6.90    0.80
   3   0  -5    5.30    0.80
  -3   0   5    6.00    0.60
  -3   0   5    6.20    0.80
   2   0  -5  286.07    8.80
   2   0  -5  278.17    8.60
   2   0  -5  281.77    8.70
  -2   0   5  287.47    8.50
  -2   0   5  277.57    8.50
   1   0  -5  215.28    6.80
   1   0  -5  214.88    6.60
  -1   0   5  227.38    6.50
  -1   0   5  210.88    6.80
  -1   0   5  209.88    6.50
  -1   0   5  220.58    6.50
   0   0  -5   10.00    0.70
   0   0  -5   11.10    0.70
   0   0  -5    9.50    0.60
   0   0  -5    9.60    0.80
   0   0   5    9.00    0.80
   0   0   5   10.60    0.50
   0   0   5   11.50    0.50
   0   0   5    9.90    0.50
  -1   0  -5    0.90    0.30
  -1   0  -5    0.70    0.30
  -1   0  -5    0.60    0.30
  -1   0  -5    0.80    0.20
   1   0   5    0.80    0.30
   1   0   5    0.90    0.40
  -2   0  -5  134.09    4.00
  -2   0  -5  132.19    4.00
  -2   0  -5  130.09    4.30
  -2   0  -5  133.59    4.10
   2   0   5  128.79    4.30
   2   0   5  132.29    4.30
   2   0   5  139.19    4.10
  -3   0  -5  217.28    6.50
  -3   0  -5  217.78    6.80
  -3   0  -5  214.68    6.50
  -3   0  -5  219.58    6.70
   3   0   5  222.18    6.80
   3   0   5  217.78    6.80
  -4   0  -5    0.00    0.20
  -4   0  -5    0.10    0.30
  -4   0  -5    0.00    0.40
   4   0   5   -0.10    0.40
   4   0   5    0.00    0.50
  -5   0  -5  126.99    4.20
  -5   0  -5  120.29    3.90
   5   0   5  128.19    4.20
   5   0   5  118.99    4.20
  -6   0  -5  870.71   26.30
  -6   0  -5  912.31   26.60
   6   0   5  879.31   26.50
   6   0   5  892.61   26.60
  -7   0  -5    1.00    0.60
  -7   0  -5    1.60    0.80
   7   0   5    1.50    0.80
   7   0   5    0.60    0.70
  -8   0  -5    0.10    0.70
  -8   0  -5    0.60    1.10
   8   0   5    0.50    0.90
   8   0   5    0.50    0.30
   8   0   5    0.90    0.90
  -9   0  -5    0.90    1.30
  -9   0  -5    0.20    0.80
   9   0   5    0.20    1.00
   9   0   5    0.40    0.40
 -10   0  -5    6.00    1.90
 -10   0  -5    6.60    1.40
  10   0   5    5.30    0.60
  10   0   5    5.20    1.50
  -7   1   5   10.70    1.50
   6  -1  -5  213.78    7.60
  -6   1   5  218.08    7.10
   5  -1  -5  194.78    6.70
   5  -1  -5  208.38    6.70
  -5   1   5  201.28    6.60
   4  -1  -5    7.50    1.00
   4  -1  -5    8.30    1.00
   4  -1  -5    7.70    1.00
  -4   1   5    5.50    0.80
   3  -1  -5    2.90    0.70
   3  -1  -5    4.10    0.70
   3  -1  -5    3.60    0.80
  -3   1   5    4.40    0.60
   2  -1  -5  398.16   11.80
   2  -1  -5  389.06   11.90
   2  -1  -5  388.36   11.90
  -2   1   5  381.06   11.70
   1  -1  -5  313.57    9.40
   1  -1  -5  310.57    9.30
   1  -1  -5  307.17    9.40
  -1   1   5  306.17    9.50
  -1   1   5  298.87    9.20
   0  -1  -5    4.80    0.50
   0  -1  -5    3.50    0.60
   0   1   5    4.50    0.40
   0   1   5    4.70    0.50
   0   1   5    4.00    0.60
  -1  -1  -5   49.90    1.90
  -1  -1  -5   50.19    1.70
  -1  -1  -5   51.49    1.90
   1   1   5   51.49    1.60
   1   1   5   50.09    2.00
   1   1   5   52.79    1.70
  -2  -1  -5  186.98    6.30
  -2  -1  -5  197.18    6.10
  -2  -1  -5  200.38    6.10
  -2  -1  -5  208.28    6.10
   2   1   5  201.78    6.30
   2   1   5  206.68    5.90
   2   1   5  206.88    5.90
  -3  -1  -5    5.70    0.70
  -3  -1  -5    7.20    0.60
  -3  -1  -5    6.50    0.50
  -3  -1  -5    6.80    0.50
   3   1   5    7.70    0.70
   3   1   5    7.00    0.80
  -4  -1  -5   -0.10    0.50
  -4  -1  -5   -0.20    0.30
  -4  -1  -5    0.30    0.40
  -4  -1  -5    0.00    0.30
   4   1   5    0.00    0.40
   4   1   5    0.00    0.40
  -5  -1  -5   14.00    1.10
  -5  -1  -5   17.30    0.90
   5   1   5   14.80    1.00
   5   1   5   13.60    1.00
   5   1   5   17.90    0.60
  -6  -1  -5  182.78    5.70
  -6  -1  -5  181.18    6.00
   6   1   5  182.28    6.00
   6   1   5  181.18    5.40
   6   1   5  182.38    5.90
   6   1   5  180.88    5.40
  -7  -1  -5  262.67    8.20
  -7  -1  -5  273.97    8.50
   7   1   5  266.27    8.40
   7   1   5  267.07    8.50
   7   1   5  253.27    7.90
  -8  -1  -5   68.99    3.00
  -8  -1  -5   65.49    2.70
   8   1   5   63.69    2.20
   8   1   5   70.89    2.90
   8   1   5   70.69    2.90
  -9  -1  -5   25.00    1.70
  -9  -1  -5   28.30    2.20
   9   1   5   26.10    1.90
   9   1   5   24.80    1.20
   9   1   5   26.60    2.00
 -10  -1  -5   35.20    2.30
 -10  -1  -5   36.60    2.90
  10   1   5   40.20    1.60
  10   1   5   43.50    2.70
 -11  -1  -5   15.60    2.00
  11   1   5   15.40    1.20
  11   1   5   14.90    2.30
   6  -2  -5   42.80    2.60
  -6   2   5   38.90    2.40
   5  -2  -5   55.59    2.70
  -5   2   5   52.39    2.50
   4  -2  -5    4.20    1.00
   4  -2  -5    5.30    1.00
  -4   2   5    5.00    0.90
   3  -2  -5    1.00    0.70
   3  -2  -5    1.20    0.70
   3  -2  -5    1.90    0.80
  -3   2   5    1.70    0.60
   2  -2  -5    3.30    0.70
   2  -2  -5    3.60    0.70
   2  -2  -5    4.20    0.70
  -2   2   5    3.70    0.60
   1  -2  -5  250.87    7.50
   1  -2  -5  240.48    7.60
   1  -2  -5  244.08    7.60
  -1   2   5  240.08    7.60
  -1   2   5  237.58    7.40
   0  -2  -5    2.50    0.50
   0  -2  -5    2.90    0.50
   0  -2  -5    3.20    0.60
   0   2   5    3.60    0.40
   0   2   5    2.50    0.50
  -1  -2  -5    8.00    0.70
  -1  -2  -5    9.10    0.60
   1   2   5    9.90    0.60
   1   2   5   11.30    0.70
   1   2   5    9.10    0.80
  -2  -2  -5   19.70    0.90
  -2  -2  -5   22.20    0.80
  -2  -2  -5   17.90    1.10
   2   2   5   23.60    0.90
   2   2   5   20.20    1.10
   2   2   5   21.50    0.80
  -3  -2  -5   48.40    1.70
  -3  -2  -5   45.70    1.70
  -3  -2  -5   44.40    1.80
   3   2   5   46.40    1.90
   3   2   5   48.90    1.60
   3   2   5   46.50    1.50
  -4  -2  -5  114.09    3.70
  -4  -2  -5  114.59    3.70
  -4  -2  -5  114.59    3.90
   4   2   5  119.09    3.50
   4   2   5  113.79    3.90
   4   2   5  110.69    3.90
   4   2   5  117.59    3.50
  -5  -2  -5   91.89    3.30
  -5  -2  -5   97.29    3.40
   5   2   5   94.99    3.40
   5   2   5   95.09    3.00
   5   2   5   97.79    3.00
   5   2   5   92.69    3.30
  -6  -2  -5  229.58    7.40
  -6  -2  -5  228.38    7.40
  -6  -2  -5  236.38    7.20
   6   2   5  232.88    7.00
   6   2   5  226.68    7.40
   6   2   5  231.38    7.40
  -7  -2  -5 1283.07   38.00
  -7  -2  -5 1289.57   37.80
   7   2   5 1267.57   38.00
   7   2   5 1281.77   37.60
   7   2   5 1269.67   38.00
  -8  -2  -5   23.20    1.70
  -8  -2  -5   23.80    1.60
   8   2   5   22.60    1.70
   8   2   5   25.50    1.20
   8   2   5   24.20    1.60
  -9  -2  -5   10.90    1.50
  -9  -2  -5   12.40    1.50
   9   2   5    9.90    1.40
   9   2   5   10.20    1.40
   9   2   5    9.50    0.90
 -10  -2  -5   26.80    2.60
 -10  -2  -5   24.20    2.10
  10   2   5   23.00    2.00
  10   2   5   24.90    2.20
  10   2   5   24.40    1.40
 -11  -2  -5  107.79    4.50
 -11  -2  -5  105.49    5.00
  11   2   5  109.89    4.70
  11   2   5  100.09    3.60
   6  -3  -5    4.60    1.60
   5  -3  -5   65.59    3.20
  -5   3   5   70.89    3.00
   4  -3  -5    6.50    1.20
  -4   3   5    6.60    1.00
   3  -3  -5    0.30    0.80
   3  -3  -5    0.30    0.70
  -3   3   5   -0.10    0.60
   2  -3  -5   81.39    3.10
   2  -3  -5   82.19    3.00
   2  -3  -5   78.49    2.90
  -2   3   5   80.79    2.90
   1  -3  -5    6.70    0.80
   1  -3  -5    5.60    0.70
   1  -3  -5    5.50    0.80
  -1   3   5    3.90    0.70
  -1   3   5    5.90    0.70
   0  -3  -5   64.39    2.50
   0  -3  -5   65.69    2.40
   0  -3  -5   66.49    2.40
   0   3   5   66.09    2.30
   0   3   5   63.29    2.40
  -1  -3  -5   61.99    2.30
  -1  -3  -5   63.39    2.20
  -1  -3  -5   61.39    2.20
   1   3   5   58.19    2.10
   1   3   5   56.59    2.20
  -2  -3  -5    0.10    0.50
  -2  -3  -5    0.30    0.40
  -2  -3  -5   -0.20    0.50
  -2  -3  -5    0.10    0.30
   2   3   5    0.10    0.30
   2   3   5    0.00    0.40
  -3  -3  -5  104.69    3.20
  -3  -3  -5  101.29    3.30
  -3  -3  -5  101.69    3.40
   3   3   5   95.19    3.10
   3   3   5   90.49    3.40
  -4  -3  -5    7.90    0.90
  -4  -3  -5    7.10    0.80
  -4  -3  -5    8.00    0.70
   4   3   5    6.10    0.50
   4   3   5    6.40    0.80
  -5  -3  -5   39.20    1.80
  -5  -3  -5   39.10    1.60
  -5  -3  -5   39.90    1.70
   5   3   5   36.50    1.70
   5   3   5   40.70    1.80
   5   3   5   39.30    1.40
  -6  -3  -5   44.20    1.80
  -6  -3  -5   45.30    2.00
  -6  -3  -5   41.20    2.00
   6   3   5   43.70    1.90
   6   3   5   43.50    1.60
   6   3   5   41.80    1.90
  -7  -3  -5   28.40    1.70
  -7  -3  -5   27.20    1.50
  -7  -3  -5   28.00    1.70
   7   3   5   27.10    1.70
   7   3   5   29.90    1.70
   7   3   5   28.20    1.30
  -8  -3  -5   44.20    2.30
  -8  -3  -5   50.09    2.20
  -8  -3  -5   44.60    2.20
   8   3   5   46.40    1.80
   8   3   5   46.40    2.20
   8   3   5   42.40    2.20
  -9  -3  -5   22.80    1.90
  -9  -3  -5   25.30    2.00
  -9  -3  -5   22.10    1.80
   9   3   5   22.70    1.70
   9   3   5   19.90    1.70
   9   3   5   23.40    1.30
 -10  -3  -5    5.70    1.40
 -10  -3  -5    6.20    1.50
 -10  -3  -5    3.70    1.60
  10   3   5    7.40    1.50
  10   3   5    6.10    1.40
  10   3   5    5.80    0.90
 -11  -3  -5   -0.30    1.60
 -11  -3  -5   -0.10    1.60
 -11  -3  -5    0.40    1.80
  11   3   5    1.10    1.60
  11   3   5    0.00    1.40
  11   3   5    0.40    0.90
   6  -4  -5   10.80    2.00
   5  -4  -5   20.00    2.10
   4  -4  -5    3.90    1.10
  -4   4   5    3.70    1.00
   3  -4  -5   10.20    1.30
  -3   4   5    9.90    1.10
   2  -4  -5   15.10    1.40
  -2   4   5   16.10    1.30
   1  -4  -5   81.39    3.20
   1  -4  -5   88.99    3.00
   1  -4  -5   83.39    3.10
  -1   4   5   83.89    3.00
  -1   4   5   79.99    3.00
   0  -4  -5   66.89    2.50
   0  -4  -5   66.09    2.60
   0  -4  -5   67.69    2.60
   0   4   5   62.89    2.40
   0   4   5   65.49    2.40
  -1  -4  -5   53.89    2.30
  -1  -4  -5   62.59    2.30
  -1  -4  -5   62.49    2.20
   1   4   5   58.49    2.10
   1   4   5   55.09    2.20
  -2  -4  -5   27.60    1.40
  -2  -4  -5   26.30    1.30
   2   4   5   24.30    1.20
   2   4   5   25.40    1.30
  -3  -4  -5    5.70    0.70
  -3  -4  -5    5.40    0.80
  -3  -4  -5    5.40    0.60
   3   4   5    4.20    0.70
   3   4   5    4.10    0.50
  -4  -4  -5    0.20    0.50
  -4  -4  -5    0.30    0.40
  -4  -4  -5    0.10    0.60
   4   4   5    0.10    0.50
   4   4   5    0.20    0.40
  -5  -4  -5  197.48    6.20
  -5  -4  -5  193.38    6.30
  -5  -4  -5  192.28    6.20
   5   4   5  192.78    6.00
   5   4   5  193.38    6.30
  -6  -4  -5    4.50    0.80
  -6  -4  -5    4.50    0.90
  -6  -4  -5    3.20    0.70
   6   4   5    5.10    0.60
   6   4   5    3.70    0.80
  -7  -4  -5    1.50    0.80
  -7  -4  -5    1.50    0.90
  -7  -4  -5    2.00    0.70
   7   4   5    2.30    0.80
   7   4   5    2.40    0.80
   7   4   5    1.80    0.50
  -8  -4  -5    2.90    1.00
  -8  -4  -5    1.70    0.80
  -8  -4  -5    3.80    1.10
   8   4   5    3.20    1.00
   8   4   5    3.40    1.00
   8   4   5    2.50    0.60
  -9  -4  -5    5.10    1.40
  -9  -4  -5    3.30    0.90
  -9  -4  -5    3.80    1.10
   9   4   5    5.40    1.20
   9   4   5    4.70    0.80
   9   4   5    2.70    1.10
 -10  -4  -5   20.00    1.90
 -10  -4  -5   22.80    2.20
  10   4   5   21.30    1.50
  10   4   5   19.30    2.00
  10   4   5   22.10    2.00
 -11  -4  -5    0.00    1.80
  11   4   5    0.10    1.60
  11   4   5    0.70    0.90
   5  -5  -5   11.50    2.00
   4  -5  -5   28.60    2.30
   3  -5  -5    3.70    1.10
  -3   5   5    5.10    1.20
   2  -5  -5    4.30    1.10
  -2   5   5    2.00    0.80
   1  -5  -5   90.29    3.60
  -1   5   5   94.59    3.30
   0  -5  -5    8.50    0.90
   0  -5  -5    8.60    1.10
   0  -5  -5    8.20    1.00
   0   5   5    6.40    0.80
   0   5   5    8.40    1.00
  -1  -5  -5   71.29    2.70
  -1  -5  -5   69.39    2.50
  -1  -5  -5   59.19    3.00
   1   5   5   68.49    2.50
   1   5   5   62.79    2.50
  -2  -5  -5   13.10    1.00
  -2  -5  -5   12.50    1.10
   2   5   5    9.10    0.90
   2   5   5   10.70    0.90
  -3  -5  -5 1201.18   35.70
   3   5   5 1207.08   35.70
   3   5   5 1210.88   35.60
  -4  -5  -5  174.18    5.50
  -4  -5  -5  172.78    5.30
  -4  -5  -5  167.38    5.40
   4   5   5  160.18    5.30
   4   5   5  161.18    5.50
  -5  -5  -5    7.00    0.90
  -5  -5  -5    8.10    0.90
  -5  -5  -5    8.70    0.90
   5   5   5    6.90    0.80
   5   5   5    7.50    0.90
  -6  -5  -5    8.90    1.10
  -6  -5  -5    8.30    1.00
  -6  -5  -5   10.10    1.00
   6   5   5   10.10    1.10
   6   5   5   10.00    0.90
  -7  -5  -5   -0.30    0.70
  -7  -5  -5    0.10    0.90
  -7  -5  -5   -0.10    0.70
   7   5   5    0.30    0.50
   7   5   5    0.30    0.70
  -8  -5  -5   24.10    1.90
  -8  -5  -5   22.90    1.70
  -8  -5  -5   20.80    1.60
   8   5   5   22.60    1.70
   8   5   5   21.60    1.30
  -9  -5  -5   67.69    3.00
  -9  -5  -5   67.49    3.10
  -9  -5  -5   67.89    3.10
   9   5   5   63.89    3.10
   9   5   5   66.99    3.00
   9   5   5   67.69    2.60
 -10  -5  -5   66.19    3.50
 -10  -5  -5   73.69    3.20
 -10  -5  -5   59.89    3.20
  10   5   5   62.79    2.70
  10   5   5   56.39    3.20
  10   5   5   70.39    3.50
 -11  -5  -5    1.80    1.90
  11   5   5    2.10    1.70
  11   5   5    1.20    1.10
   5  -6  -5   59.69    4.00
   4  -6  -5   -0.80    1.30
   3  -6  -5   -0.60    1.00
   2  -6  -5   97.29    4.00
   1  -6  -5    0.90    0.90
   1  -6  -5    0.80    0.80
  -1   6   5    1.10    0.80
   0  -6  -5   18.40    1.70
   0  -6  -5   20.20    1.60
   0   6   5   21.60    1.40
  -1  -6  -5    0.10    0.70
   1   6   5    0.30    0.60
   1   6   5   -0.20    0.80
  -2  -6  -5   39.40    1.90
  -2  -6  -5   41.50    2.00
   2   6   5   41.90    1.80
   2   6   5   40.90    1.80
  -3  -6  -5  901.01   27.20
  -3  -6  -5  915.01   27.10
   3   6   5  908.31   26.90
   3   6   5  908.01   27.10
  -4  -6  -5  291.27    9.00
  -4  -6  -5  281.37    9.10
   4   6   5  289.97    9.00
   4   6   5  287.87    8.90
  -5  -6  -5    0.30    0.70
  -5  -6  -5   -0.40    0.60
  -5  -6  -5    0.20    0.70
   5   6   5    0.40    0.70
   5   6   5    0.00    0.50
  -6  -6  -5   -0.10    0.80
  -6  -6  -5   -0.10    0.70
  -6  -6  -5    0.20    0.80
   6   6   5    0.00    0.60
   6   6   5    0.30    0.80
  -7  -6  -5   37.90    1.90
  -7  -6  -5   35.00    1.90
  -7  -6  -5   35.50    1.90
   7   6   5   34.40    1.70
   7   6   5   33.60    1.90
  -8  -6  -5    3.90    1.00
  -8  -6  -5    4.40    1.10
  -8  -6  -5    3.90    1.20
   8   6   5    4.30    1.10
   8   6   5    3.60    0.80
  -9  -6  -5   26.20    2.20
  -9  -6  -5   33.10    2.40
  -9  -6  -5   30.10    2.10
   9   6   5   31.90    1.70
   9   6   5   32.90    2.20
 -10  -6  -5   12.50    1.80
  10   6   5   13.60    1.50
  10   6   5   13.40    1.90
 -11  -6  -5   80.89    4.30
  11   6   5   82.39    3.40
  11   6   5   80.89    4.00
   4  -7  -5    9.60    2.50
   4  -7  -5   12.40    1.80
   3  -7  -5   21.00    2.20
   3  -7  -5   23.20    2.10
   2  -7  -5    6.70    1.30
   2  -7  -5    6.50    1.50
   1  -7  -5    4.20    1.00
   1  -7  -5    4.40    1.10
   0  -7  -5    2.80    1.00
   0  -7  -5    2.20    1.00
   0   7   5    3.10    0.90
  -1  -7  -5    3.70    1.00
  -1  -7  -5    5.30    1.60
   1   7   5    3.80    0.90
  -2  -7  -5    2.40    0.80
   2   7   5    4.00    0.90
  -3  -7  -5  286.47    9.40
   3   7   5  302.97    9.30
   3   7   5  298.77    9.20
  -4  -7  -5  563.44   17.50
   4   7   5  581.84   17.50
   4   7   5  580.54   17.30
  -5  -7  -5   85.89    3.40
  -5  -7  -5   88.39    3.30
   5   7   5   81.29    3.10
   5   7   5   86.59    3.30
  -6  -7  -5    3.60    0.90
  -6  -7  -5    4.10    1.00
  -6  -7  -5    2.50    1.00
   6   7   5    4.40    0.80
   6   7   5    3.30    1.00
  -7  -7  -5    0.50    0.90
  -7  -7  -5    0.90    1.00
   7   7   5    0.00    0.70
   7   7   5    0.60    0.80
  -8  -7  -5    9.30    1.50
  -8  -7  -5   12.20    1.50
   8   7   5    9.70    1.40
   8   7   5   10.20    1.10
  -9  -7  -5    0.80    1.30
   9   7   5    1.80    1.30
   9   7   5    1.10    0.90
 -10  -7  -5    6.20    1.70
  10   7   5    8.10    1.20
  10   7   5    8.00    1.60
 -11  -7  -5   29.30    2.90
  11   7   5   29.00    2.20
   3  -8  -5    0.90    1.50
   2  -8  -5    1.50    1.20
   2  -8  -5    1.20    1.50
   1  -8  -5    0.30    1.30
   1  -8  -5   -0.60    1.00
   0  -8  -5    6.20    1.20
   0  -8  -5    8.30    1.40
  -1  -8  -5   17.60    1.70
  -1  -8  -5   13.80    1.70
  -2  -8  -5    1.90    0.90
   2   8   5    1.90    0.90
  -3  -8  -5    7.80    1.20
   3   8   5    8.30    1.10
  -4  -8  -5    0.30    0.80
   4   8   5    0.40    0.90
   4   8   5    0.90    0.80
  -5  -8  -5   12.00    1.40
   5   8   5   12.60    1.30
   5   8   5   12.40    1.30
  -6  -8  -5    3.50    1.10
   6   8   5    1.80    1.00
   6   8   5    4.50    1.00
  -7  -8  -5    1.10    1.20
  -7  -8  -5    4.50    1.20
   7   8   5    1.30    1.10
   7   8   5    2.30    0.90
  -8  -8  -5    1.70    1.30
   8   8   5    1.00    1.10
   8   8   5    1.80    0.90
  -9  -8  -5    3.40    1.40
   9   8   5    3.70    1.30
   9   8   5    5.40    1.20
 -10  -8  -5    2.80    1.60
  10   8   5    4.20    1.60
  10   8   5    2.30    1.20
   1  -9  -5    4.80    1.70
   1  -9  -5    4.30    1.40
   0  -9  -5   41.00    2.60
   0  -9  -5   46.20    2.50
  -1  -9  -5   10.20    1.50
  -1  -9  -5   10.90    1.40
  -2  -9  -5   18.60    1.90
  -3  -9  -5    8.70    1.40
  -4  -9  -5   20.00    1.70
   4   9   5   19.50    1.80
  -5  -9  -5    4.00    1.10
   5   9   5    4.40    1.20
  -6  -9  -5    0.30    1.20
   6   9   5    0.30    1.00
   6   9   5    0.40    1.10
   7   9   5   26.80    2.00
   7   9   5   27.30    2.00
   8   9   5    0.90    1.10
   8   9   5    1.60    1.20
  -9  -9  -5    2.60    1.70
   9   9   5    2.40    1.50
   9   9   5    3.40    1.30
 -10  -9  -5    6.90    2.10
  10   9   5    6.10    1.50
  10   9   5    6.90    2.00
   0 -10  -5   45.50    3.20
   0 -10  -5   52.09    2.90
  -1 -10  -5    2.90    1.30
  -1 -10  -5    2.30    1.50
  -2 -10  -5    2.80    1.20
  -2 -10  -5    3.00    1.40
  -3 -10  -5   17.20    2.10
  -4 -10  -5   40.30    2.60
  -5 -10  -5   12.70    1.70
   7  10   5   66.79    3.40
   8  10   5   18.10    1.80
   8  10   5   14.50    2.00
   9  10   5   19.90    2.40
   9  10   5   21.20    2.40
  -2 -11  -5   53.99    3.10
  -2 -11  -5   50.19    3.40
  -3 -11  -5    1.40    1.40
  -3 -11  -5    0.20    1.50
  -4 -11  -5    1.30    1.50
   5  10  -6   16.50    2.00
  -5 -10   6   15.10    2.10
   4  10  -6    2.00    1.10
  -4 -10   6    2.60    1.60
   3  10  -6    2.90    1.10
  -3 -10   6    4.10    1.70
   2  10  -6    2.30    1.10
  -2 -10   6    2.80    1.40
   1  10  -6   33.70    2.10
  -1 -10   6   35.70    2.80
   0  10  -6   72.79    3.10
   0 -10   6   69.09    3.60
  -1  10  -6   89.09    3.50
   1 -10   6   85.19    4.20
   6   9  -6   24.40    2.20
   6   9  -6   24.30    3.10
  -6  -9   6   20.80    2.50
   5   9  -6    2.70    1.10
   5   9  -6    5.20    1.80
  -5  -9   6    3.00    1.50
   4   9  -6   21.30    1.80
  -4  -9   6   21.60    2.10
   3   9  -6    0.50    0.80
  -3  -9   6    0.70    1.30
   2   9  -6    3.70    0.90
  -2  -9   6    2.50    1.30
   1   9  -6   31.20    1.80
   0   9  -6   99.79    3.60
   0  -9   6  100.99    4.20
  -1   9  -6  257.77    8.00
   1  -9   6  249.18    8.70
  -2   9  -6   12.80    1.50
   2  -9   6    9.70    1.80
  -3   9  -6    3.30    1.10
  -3   9  -6    2.10    2.00
   3  -9   6    2.10    1.80
   7   8  -6   51.09    3.50
   7   8  -6   47.40    3.20
  -7  -8   6   46.90    3.40
  -7  -8   6   47.40    2.10
   6   8  -6    0.30    1.40
   6   8  -6    1.10    1.30
  -6  -8   6    0.80    1.60
  -6  -8   6    1.20    0.70
   5   8  -6    1.80    1.10
   5   8  -6    1.90    1.40
  -5  -8   6    2.00    1.40
   4   8  -6    1.10    0.90
   4   8  -6    0.90    1.30
  -4  -8   6    2.00    1.30
   3   8  -6   11.90    1.30
   3   8  -6   12.40    1.60
  -3  -8   6   12.80    1.60
   2   8  -6   17.20    1.30
  -2  -8   6   14.80    1.60
   1   8  -6    2.80    0.70
  -1  -8   6    3.10    1.00
   0   8  -6    6.60    0.80
   0  -8   6    6.70    1.40
  -1   8  -6  257.17    8.00
   1  -8   6  259.17    8.60
  -2   8  -6    0.30    0.70
   2  -8   6   -0.20    1.20
  -3   8  -6    6.20    1.00
  -3   8  -6    7.90    1.70
   3  -8   6    5.60    1.50
  -4   8  -6    6.50    1.80
  -4   8  -6    5.30    1.00
   4  -8   6    4.50    1.50
   7   7  -6    0.50    1.20
   7   7  -6   -0.50    1.80
  -7  -7   6   -0.10    1.60
  -7  -7   6    0.40    0.90
   6   7  -6   10.40    1.40
   6   7  -6   11.00    1.90
  -6  -7   6   12.10    1.70
  -6  -7   6   11.60    1.10
   5   7  -6    0.20    0.80
   5   7  -6   -0.30    1.10
  -5  -7   6    0.40    0.50
  -5  -7   6    0.00    1.10
   4   7  -6    2.60    0.80
   4   7  -6    2.70    1.10
  -4  -7   6    3.60    1.10
   3   7  -6   68.79    3.10
   3   7  -6   68.69    2.70
  -3  -7   6   65.49    3.00
   2   7  -6    2.00    0.60
   2   7  -6    2.30    1.00
  -2  -7   6    1.90    1.00
   1   7  -6   14.10    1.00
  -1  -7   6   14.20    1.40
   0   7  -6    8.00    0.80
   0  -7   6    8.20    1.20
  -1   7  -6    2.40    0.60
   1  -7   6    1.70    1.00
  -2   7  -6   39.90    1.70
   2  -7   6   38.70    2.30
  -3   7  -6    0.00    1.10
  -3   7  -6    0.20    0.60
   3  -7   6    0.00    1.10
   3  -7   6   -0.40    1.70
  -4   7  -6    0.30    1.30
  -4   7  -6    0.40    0.60
   4  -7   6    0.20    1.00
   4  -7   6    0.30    1.10
  -5   7  -6   19.10    1.60
  -5   7  -6   20.80    2.20
   5  -7   6   16.70    1.90
   5  -7   6   16.20    2.10
   6  -7   6    4.40    1.60
   7   6  -6    0.30    1.70
   7   6  -6    0.50    1.10
  -7  -6   6    0.00    0.80
  -7  -6   6    1.50    2.70
   6   6  -6   10.10    1.70
   6   6  -6    6.20    1.20
  -6  -6   6    7.70    0.90
  -6  -6   6    7.70    1.40
   5   6  -6    2.70    1.20
   5   6  -6    1.30    0.80
  -5  -6   6    2.20    0.60
  -5  -6   6    2.10    1.10
   4   6  -6   -0.10    0.60
   4   6  -6   -0.50    1.00
  -4  -6   6    0.70    1.00
  -4  -6   6    0.00    0.30
   3   6  -6  250.47    8.00
   3   6  -6  264.87    8.40
  -3  -6   6  253.57    8.30
   2   6  -6    0.90    0.50
   2   6  -6    2.20    0.90
  -2  -6   6    1.30    0.80
   1   6  -6    5.00    1.00
   1   6  -6    4.50    0.60
  -1  -6   6    4.70    1.00
   0   6  -6    0.40    0.40
   0   6  -6    0.40    0.80
   0  -6   6    0.30    0.80
  -1   6  -6    2.80    0.50
   1  -6   6    3.00    0.90
  -2   6  -6    0.00    0.40
   2  -6   6    0.40    0.80
   2  -6   6    0.20    1.00
  -3   6  -6   48.80    1.80
   3  -6   6   49.40    2.40
   3  -6   6   45.90    2.30
  -4   6  -6    1.50    1.10
  -4   6  -6    1.20    0.50
   4  -6   6    1.50    1.00
   4  -6   6    1.90    1.10
  -5   6  -6   30.80    2.30
  -5   6  -6   31.10    1.60
   5  -6   6   34.70    2.30
   5  -6   6   28.10    2.20
  -6   6  -6    2.00    1.40
  -6   6  -6    3.20    1.00
   6  -6   6    3.00    1.30
   7  -6   6    4.50    1.60
   8   5  -6    0.50    1.70
  -8  -5   6    0.20    1.20
   7   5  -6   33.80    2.50
   7   5  -6   25.30    2.50
  -7  -5   6   28.90    1.80
   6   5  -6    4.50    1.30
   6   5  -6    6.40    1.20
  -6  -5   6    6.90    0.90
  -6  -5   6    5.50    1.40
   5   5  -6    1.90    1.10
   5   5  -6    2.00    0.80
  -5  -5   6    1.40    1.10
  -5  -5   6    2.00    0.60
   4   5  -6    1.60    0.90
   4   5  -6    1.10    0.60
  -4  -5   6    2.10    1.00
  -4  -5   6    1.70    0.50
   3   5  -6  293.37    9.40
   3   5  -6  285.67    9.00
  -3  -5   6  295.97    9.20
   2   5  -6  324.17   10.00
   2   5  -6  339.87   10.40
  -2  -5   6  323.47   10.20
   1   5  -6    6.10    0.60
   1   5  -6    9.10    1.00
  -1  -5   6    6.30    0.90
   0   5  -6    4.80    0.80
   0   5  -6    4.20    0.50
   0  -5   6    4.00    0.80
  -1   5  -6    8.40    1.00
  -1   5  -6    9.90    0.60
   1  -5   6    9.40    1.20
  -2   5  -6   51.79    1.70
   2  -5   6   51.69    2.40
   2  -5   6   51.59    2.20
  -3   5  -6  270.07    8.00
  -3   5  -6  258.97    8.60
   3  -5   6  269.17    8.50
   3  -5   6  259.47    8.50
  -4   5  -6    0.50    1.00
  -4   5  -6    0.10    0.40
   4  -5   6    0.40    0.90
   4  -5   6   -0.20    0.90
  -5   5  -6   28.60    2.10
  -5   5  -6   23.60    1.30
   5  -5   6   26.30    2.00
   5  -5   6   23.50    1.90
  -6   5  -6    6.40    1.40
  -6   5  -6    5.30    0.90
   6  -5   6    7.00    1.40
  -7   5  -6   22.50    1.80
  -7   5  -6   27.70    2.50
   7  -5   6   25.60    2.20
   8   4  -6    1.10    1.60
  -8  -4   6    1.10    1.10
   7   4  -6    2.60    1.40
  -7  -4   6    2.10    0.90
   6   4  -6   35.80    2.60
   6   4  -6   40.90    2.30
  -6  -4   6   39.50    1.80
   5   4  -6   18.50    1.80
   5   4  -6   18.20    1.60
  -5  -4   6   19.90    1.60
  -5  -4   6   18.90    1.20
   4   4  -6    0.70    0.70
   4   4  -6    0.50    0.80
  -4  -4   6    0.20    0.40
  -4  -4   6    0.90    0.90
   3   4  -6  683.83   21.50
   3   4  -6  733.93   21.80
  -3  -4   6  729.33   21.20
  -3  -4   6  732.13   21.60
   2   4  -6 1308.17   40.10
   2   4  -6 1367.96   39.80
  -2  -4   6 1374.96   40.00
   1   4  -6   23.50    1.10
   1   4  -6   22.60    1.40
  -1  -4   6   23.30    1.30
   0   4  -6    9.90    0.60
   0   4  -6    9.30    1.00
   0  -4   6    8.30    1.00
  -1   4  -6   59.19    2.30
  -1   4  -6   59.09    1.90
  -1   4  -6   61.19    1.90
   1  -4   6   61.99    2.40
   1  -4   6   61.09    2.40
   1  -4   6   61.39    2.30
  -2   4  -6  296.27    9.10
   2  -4   6  301.37    9.20
   2  -4   6  283.47    9.10
   2  -4   6  293.97    9.10
  -3   4  -6   84.49    2.60
  -3   4  -6   80.09    3.20
   3  -4   6   79.09    3.00
   3  -4   6   82.09    3.20
  -4   4  -6   -0.20    0.90
   4  -4   6    0.10    0.70
   4  -4   6   -0.30    0.80
  -5   4  -6   57.09    2.70
  -5   4  -6   61.59    2.20
   5  -4   6   59.49    2.70
   5  -4   6   57.69    2.70
  -6   4  -6   22.00    1.80
  -6   4  -6   21.70    1.30
   6  -4   6   21.90    1.80
  -7   4  -6    9.90    1.10
  -7   4  -6   11.60    1.80
   7  -4   6    9.80    1.50
  -8   4  -6    0.40    1.10
  -8   4  -6    0.00    1.50
   8  -4   6   -0.90    1.50
   8   3  -6    5.80    1.80
  -8  -3   6    3.70    1.30
   7   3  -6    1.20    1.50
  -7  -3   6    0.60    0.90
   6   3  -6    4.80    1.30
   6   3  -6    4.20    1.20
  -6  -3   6    3.70    0.80
   5   3  -6   34.10    2.10
   5   3  -6   36.90    2.00
  -5  -3   6   33.30    1.60
   4   3  -6    8.50    1.20
   4   3  -6    7.20    0.90
  -4  -3   6    9.00    1.10
  -4  -3   6    6.60    0.80
   3   3  -6  101.99    3.80
   3   3  -6  104.89    3.60
  -3  -3   6  105.29    3.40
  -3  -3   6  109.39    3.70
   2   3  -6  266.57    8.30
   2   3  -6  259.17    8.00
  -2  -3   6  257.37    8.10
   1   3  -6    0.20    0.50
   1   3  -6    0.70    0.40
  -1  -3   6    0.60    0.50
   0   3  -6  173.08    5.10
   0   3  -6  165.68    5.00
   0   3  -6  165.38    5.40
   0   3  -6  161.18    5.20
   0  -3   6  169.38    5.30
   0  -3   6  164.88    5.40
  -1   3  -6   34.10    1.50
  -1   3  -6   33.50    1.60
   1  -3   6   37.20    1.60
   1  -3   6   34.60    1.50
   1  -3   6   37.80    1.60
  -2   3  -6    0.80    0.60
   2  -3   6    1.70    0.60
   2  -3   6    1.00    0.60
   2  -3   6    1.00    0.60
  -3   3  -6    8.40    1.00
   3  -3   6    9.20    0.90
   3  -3   6    8.50    0.90
   3  -3   6    8.10    1.00
  -4   3  -6   30.50    1.10
  -4   3  -6   34.40    1.80
   4  -3   6   29.90    1.60
   4  -3   6   31.60    1.60
   4  -3   6   29.90    1.70
  -5   3  -6   46.40    2.20
  -5   3  -6   45.00    1.70
   5  -3   6   47.50    2.20
   5  -3   6   46.80    2.30
  -6   3  -6    9.80    1.00
  -6   3  -6   11.20    1.40
   6  -3   6    9.40    1.20
  -7   3  -6    3.50    1.20
  -7   3  -6    3.40    0.80
   7  -3   6    3.20    1.10
  -8   3  -6   24.60    1.80
  -8   3  -6   24.40    2.20
   8  -3   6   23.00    2.10
  -9   3  -6   51.99    3.50
  -9   3  -6   52.99    2.80
   9  -3   6   49.99    3.10
   8   2  -6    1.70    1.70
  -8  -2   6    4.10    1.50
   7   2  -6   12.00    1.80
  -7  -2   6   16.10    1.70
   6   2  -6   13.70    1.70
   6   2  -6   14.50    2.50
  -6  -2   6   13.90    1.30
   5   2  -6   11.10    1.40
   5   2  -6   11.90    1.50
  -5  -2   6   12.00    1.10
   4   2  -6    1.60    0.70
   4   2  -6    1.50    0.90
  -4  -2   6    2.50    0.60
   3   2  -6   35.50    1.90
   3   2  -6   37.70    1.70
  -3  -2   6   34.90    1.40
   2   2  -6    0.40    0.40
   2   2  -6    0.50    0.60
  -2  -2   6    0.60    0.60
  -2  -2   6    0.40    0.30
   1   2  -6    0.80    0.50
   1   2  -6    1.00    0.60
   1   2  -6    0.60    0.30
  -1  -2   6    0.70    0.50
   0   2  -6    5.70    0.50
   0   2  -6    5.80    0.70
   0   2  -6    7.20    0.60
   0   2  -6    5.20    0.70
   0  -2   6    8.40    0.80
   0  -2   6    7.30    0.70
  -1   2  -6  126.29    3.70
  -1   2  -6  117.29    3.60
  -1   2  -6  120.19    4.10
  -1   2  -6  117.79    4.00
   1  -2   6  123.99    4.00
   1  -2   6  122.39    4.10
   1  -2   6  123.79    3.90
  -2   2  -6    0.40    0.50
   2  -2   6    0.10    0.50
   2  -2   6    0.10    0.50
   2  -2   6    0.70    0.50
  -3   2  -6   17.90    1.20
   3  -2   6   21.80    1.20
   3  -2   6   19.20    1.20
   3  -2   6   20.00    1.20
  -4   2  -6  134.29    4.20
  -4   2  -6  136.79    4.70
  -4   2  -6  136.49    4.20
   4  -2   6  145.59    4.70
   4  -2   6  135.19    4.70
   4  -2   6  146.09    4.60
  -5   2  -6  324.57    9.70
  -5   2  -6  329.47   10.20
   5  -2   6  322.97   10.20
   5  -2   6  322.57   10.00
  -6   2  -6   68.19    2.90
  -6   2  -6   71.69    2.50
   6  -2   6   72.39    3.00
  -7   2  -6    1.40    0.60
  -7   2  -6    1.90    1.00
   7  -2   6    1.70    1.00
  -8   2  -6    0.10    1.20
  -8   2  -6    0.30    0.80
   8  -2   6    0.60    1.10
  -9   2  -6    2.80    1.10
  -9   2  -6    3.50    1.70
   9  -2   6    3.20    1.60
   7   1  -6    1.00    1.60
  -7  -1   6    0.50    1.00
   6   1  -6  107.49    4.30
  -6  -1   6  102.39    3.80
   5   1  -6   10.00    1.20
   5   1  -6   11.70    1.50
  -5  -1   6   10.40    1.20
   4   1  -6    3.00    0.80
   4   1  -6    1.00    0.90
  -4  -1   6    2.40    0.60
   3   1  -6   17.30    1.20
   3   1  -6   15.60    1.30
  -3  -1   6   16.70    1.00
   2   1  -6   70.39    2.60
   2   1  -6   72.49    2.80
   2   1  -6   75.49    2.60
  -2  -1   6   72.39    2.40
   1   1  -6   -0.10    0.50
   1   1  -6    0.40    0.60
   1   1  -6    0.00    0.30
  -1  -1   6    0.00    0.40
  -1  -1   6   -0.10    0.60
  -1  -1   6    0.20    0.20
  -1  -1   6    0.10    0.20
   0   1  -6    8.10    0.60
   0   1  -6    8.80    0.90
   0   1  -6    9.50    0.80
   0  -1   6    7.90    0.80
   0  -1   6   10.10    0.70
  -1   1  -6    7.30    0.50
  -1   1  -6    7.10    0.40
  -1   1  -6    7.70    0.80
   1  -1   6    8.00    0.60
   1  -1   6    8.20    0.80
  -2   1  -6   16.30    0.60
  -2   1  -6   14.70    0.90
  -2   1  -6   16.80    1.10
  -2   1  -6   16.80    0.60
   2  -1   6   18.80    1.00
   2  -1   6   16.00    1.00
   2  -1   6   17.30    0.90
  -3   1  -6    6.70    0.90
  -3   1  -6    7.70    0.80
  -3   1  -6    6.80    0.40
  -3   1  -6    8.50    0.40
   3  -1   6    8.40    0.80
   3  -1   6    8.20    0.90
   3  -1   6    8.90    0.90
  -4   1  -6  139.49    4.20
  -4   1  -6  132.59    4.60
  -4   1  -6  144.59    4.20
   4  -1   6  140.39    4.60
   4  -1   6  135.69    4.70
  -5   1  -6   22.70    1.00
  -5   1  -6   21.70    1.40
   5  -1   6   23.60    1.30
   5  -1   6   25.10    1.40
  -6   1  -6    1.10    0.50
  -6   1  -6    0.60    0.70
   6  -1   6    1.30    0.70
   6  -1   6    1.10    0.80
  -7   1  -6    6.60    0.80
  -7   1  -6    9.00    1.30
   7  -1   6    7.40    1.10
   7  -1   6    6.40    1.10
  -8   1  -6    2.00    1.10
  -8   1  -6    1.50    0.70
   8  -1   6    2.10    1.00
  -9   1  -6   44.80    2.80
  -9   1  -6   43.00    2.30
   9  -1   6   42.20    2.60
 -10   1  -6    0.50    1.70
 -10   1  -6    1.00    1.20
  10  -1   6    2.30    1.80
   7   0  -6   34.50    2.90
  -7   0   6   29.90    2.30
   6   0  -6  157.38    5.80
  -6   0   6  155.18    5.40
   5   0  -6   43.30    2.40
  -5   0   6   42.50    2.10
   4   0  -6   16.30    1.50
   4   0  -6   15.70    1.40
  -4   0   6   17.80    1.20
   3   0  -6    0.40    0.80
   3   0  -6    0.70    0.60
   3   0  -6    0.60    0.60
  -3   0   6    0.50    0.50
   2   0  -6   54.69    2.30
   2   0  -6   56.89    2.20
   2   0  -6   57.39    2.20
  -2   0   6   59.49    2.00
   1   0  -6   79.59    2.70
   1   0  -6   72.69    2.70
   1   0  -6   79.09    2.90
  -1   0   6   76.09    2.90
  -1   0   6   79.49    2.50
   0   0  -6   30.00    1.40
   0   0  -6   28.30    1.40
   0   0  -6   28.00    1.20
   0   0   6   26.30    1.40
   0   0   6   29.40    1.00
   0   0   6   29.60    1.00
  -1   0  -6   26.20    1.10
  -1   0  -6   29.30    1.30
  -1   0  -6   27.30    1.10
  -1   0  -6   27.10    1.10
   1   0   6   29.90    1.00
   1   0   6   25.60    1.30
  -2   0  -6  660.43   19.80
  -2   0  -6  656.43   19.50
  -2   0  -6  671.63   19.60
  -2   0  -6  660.63   19.50
   2   0   6  663.53   19.60
   2   0   6  664.63   19.90
  -3   0  -6   43.50    1.50
  -3   0  -6   41.70    1.40
  -3   0  -6   42.90    1.70
  -3   0  -6   44.40    1.80
   3   0   6   44.10    1.80
   3   0   6   41.00    1.80
  -4   0  -6    0.00    0.30
  -4   0  -6   -0.10    0.50
  -4   0  -6    0.10    0.50
  -4   0  -6    0.10    0.30
   4   0   6   -0.10    0.40
   4   0   6   -0.10    0.50
  -5   0  -6   13.70    1.10
  -5   0  -6   14.70    0.80
   5   0   6   15.40    1.10
   5   0   6   16.20    1.20
  -6   0  -6   18.20    1.00
  -6   0  -6   20.30    1.40
   6   0   6   17.70    1.30
   6   0   6   18.20    1.30
  -7   0  -6  155.88    5.40
  -7   0  -6  151.58    5.00
   7   0   6  149.59    5.30
   7   0   6  157.38    5.20
  -8   0  -6   38.60    2.20
  -8   0  -6   38.90    1.90
   8   0   6   41.00    2.20
   8   0   6   37.00    2.20
  -9   0  -6    1.10    1.20
  -9   0  -6    0.90    0.90
   9   0   6   -0.20    1.20
 -10   0  -6  141.59    5.20
 -10   0  -6  141.19    5.80
  10   0   6  142.09    5.60
  -7   1   6   24.00    2.50
  -6   1   6   89.59    3.60
   5  -1  -6  151.18    5.40
  -5   1   6  154.78    5.20
   4  -1  -6  117.99    4.30
   4  -1  -6  112.09    4.20
   4  -1  -6  118.69    4.20
  -4   1   6  116.39    4.00
   3  -1  -6    0.90    0.80
   3  -1  -6    0.50    0.70
   3  -1  -6    0.70    0.70
  -3   1   6    0.60    0.50
   2  -1  -6   40.20    1.80
   2  -1  -6   39.40    1.90
   2  -1  -6   46.40    2.00
  -2   1   6   42.60    1.70
   1  -1  -6    1.60    0.50
   1  -1  -6    1.50    0.60
   1  -1  -6    1.80    0.70
  -1   1   6    3.60    0.40
  -1   1   6    1.30    0.60
   0  -1  -6   29.00    1.40
   0  -1  -6   24.10    1.30
   0  -1  -6   29.10    1.20
   0   1   6   27.50    1.40
   0   1   6   26.90    1.00
  -1  -1  -6    9.70    0.60
  -1  -1  -6    6.90    0.80
   1   1   6    9.00    0.50
   1   1   6    9.90    0.50
   1   1   6    7.50    0.80
  -2  -1  -6  462.95   14.20
  -2  -1  -6  487.85   14.10
  -2  -1  -6  475.05   14.40
   2   1   6  482.15   14.50
  -3  -1  -6  195.58    6.20
  -3  -1  -6  193.28    5.90
  -3  -1  -6  196.08    5.90
  -3  -1  -6  187.58    6.20
   3   1   6  195.78    6.20
  -4  -1  -6   21.50    1.00
  -4  -1  -6   19.40    1.20
  -4  -1  -6   22.10    1.10
   4   1   6   22.60    1.20
   4   1   6   22.40    1.20
  -5  -1  -6    0.10    0.50
  -5  -1  -6    0.20    0.50
  -5  -1  -6    0.20    0.40
   5   1   6    0.30    0.60
   5   1   6    0.30    0.60
  -6  -1  -6  858.71   25.40
  -6  -1  -6  829.62   25.80
  -6  -1  -6  902.01   25.70
   6   1   6  841.92   25.70
   6   1   6  857.11   25.70
  -7  -1  -6    4.00    1.00
  -7  -1  -6    4.00    0.70
   7   1   6    5.70    1.00
   7   1   6    4.60    1.00
  -8  -1  -6    2.20    0.70
  -8  -1  -6    2.00    1.10
   8   1   6    2.20    1.00
   8   1   6    1.60    0.90
  -9  -1  -6    3.70    1.30
  -9  -1  -6    4.40    1.00
   9   1   6    5.20    1.20
   9   1   6    4.30    1.30
 -10  -1  -6   -0.60    1.40
 -10  -1  -6    0.70    1.10
  10   1   6   -0.20    1.40
  -6   2   6   40.00    2.50
   5  -2  -6   12.40    1.60
  -5   2   6   10.00    1.20
   4  -2  -6    2.30    1.00
   4  -2  -6    0.90    1.00
  -4   2   6    0.70    0.80
   3  -2  -6    6.40    1.00
   3  -2  -6    5.40    1.00
   3  -2  -6    6.90    1.00
  -3   2   6    6.50    0.80
   2  -2  -6   29.00    1.60
   2  -2  -6   26.20    1.50
   2  -2  -6   30.40    1.60
  -2   2   6   28.00    1.40
   1  -2  -6    6.80    0.90
   1  -2  -6    9.10    0.90
   1  -2  -6    8.00    1.00
  -1   2   6    7.60    0.90
  -1   2   6    7.70    0.70
   0  -2  -6    1.40    0.60
   0  -2  -6    1.10    0.50
   0  -2  -6    1.00    0.60
   0   2   6    1.00    0.60
   0   2   6    0.90    0.40
  -1  -2  -6   13.60    1.00
  -1  -2  -6   15.10    0.90
   1   2   6   13.60    1.00
   1   2   6   15.00    0.70
  -2  -2  -6  368.06   11.20
  -2  -2  -6  369.56   11.40
   2   2   6  392.76   11.10
   2   2   6  372.16   11.00
   2   2   6  356.06   11.40
  -3  -2  -6  343.47   10.30
  -3  -2  -6  332.87   10.50
  -3  -2  -6  355.26   10.20
   3   2   6  339.07   10.10
   3   2   6  353.46   10.10
   3   2   6  325.27   10.50
  -4  -2  -6  106.99    3.80
  -4  -2  -6  104.99    3.50
  -4  -2  -6  105.19    3.50
   4   2   6  110.89    3.30
   4   2   6  113.69    3.30
   4   2   6  101.39    3.70
  -5  -2  -6   45.20    2.00
  -5  -2  -6   44.10    1.80
  -5  -2  -6   45.30    1.90
   5   2   6   47.70    1.50
   5   2   6   47.70    1.50
   5   2   6   42.20    2.00
  -6  -2  -6   40.90    2.00
  -6  -2  -6   46.10    2.10
  -6  -2  -6   38.70    1.70
   6   2   6   45.00    2.00
   6   2   6   42.60    1.40
   6   2   6   42.30    2.00
  -7  -2  -6  163.78    5.80
  -7  -2  -6  169.88    5.70
  -7  -2  -6  172.28    5.50
   7   2   6  168.18    5.70
   7   2   6  171.78    5.10
   7   2   6  169.28    5.80
  -8  -2  -6  108.49    4.20
  -8  -2  -6  113.09    4.20
  -8  -2  -6  115.49    4.00
   8   2   6  111.59    4.20
   8   2   6  112.09    3.50
   8   2   6  110.39    4.20
  -9  -2  -6   11.00    1.60
  -9  -2  -6    7.10    1.30
  -9  -2  -6   11.70    1.40
   9   2   6   12.00    1.50
   9   2   6   10.40    0.80
   9   2   6   11.20    1.40
 -10  -2  -6   16.10    2.00
 -10  -2  -6   17.10    2.20
 -10  -2  -6   17.60    2.00
  10   2   6   17.00    1.90
  10   2   6   16.60    1.00
  10   2   6   15.50    1.90
 -11  -2  -6   21.30    2.70
 -11  -2  -6   22.10    2.50
 -11  -2  -6   15.90    2.30
  11   2   6   20.40    1.20
  11   2   6   21.60    2.70
   5  -3  -6   -0.10    1.10
  -5   3   6    0.70    1.00
   4  -3  -6    5.70    1.30
  -4   3   6    3.00    0.90
   3  -3  -6    2.10    0.90
   3  -3  -6    2.10    0.90
  -3   3   6    2.10    0.80
   2  -3  -6   40.50    2.00
   2  -3  -6   45.90    2.00
   2  -3  -6   42.20    2.00
  -2   3   6   37.00    1.80
   1  -3  -6    0.50    0.60
   1  -3  -6   -0.20    0.60
   1  -3  -6    0.10    0.50
  -1   3   6    0.00    0.70
  -1   3   6    0.50    0.50
   0  -3  -6    2.50    0.70
   0  -3  -6    2.80    0.70
   0  -3  -6    1.90    0.60
   0   3   6    2.70    0.50
   0   3   6    1.80    0.70
  -1  -3  -6   22.20    1.20
  -1  -3  -6   22.00    1.30
   1   3   6   23.40    1.10
   1   3   6   23.50    1.30
  -2  -3  -6  385.76   11.80
  -2  -3  -6  406.16   12.00
   2   3   6  383.76   12.00
   2   3   6  392.16   11.70
  -3  -3  -6   13.00    0.90
  -3  -3  -6   12.40    1.00
   3   3   6   12.60    1.00
   3   3   6   13.00    0.70
  -4  -3  -6    8.40    0.90
  -4  -3  -6    8.40    0.80
  -4  -3  -6   11.40    0.80
   4   3   6    8.60    0.60
   4   3   6    7.70    0.90
  -5  -3  -6   27.90    1.40
  -5  -3  -6   31.40    1.60
  -5  -3  -6   30.20    1.50
   5   3   6   30.00    1.20
   5   3   6   30.10    1.60
  -6  -3  -6   65.99    2.50
  -6  -3  -6   63.59    2.60
  -6  -3  -6   68.39    2.80
   6   3   6   67.19    2.20
   6   3   6   64.19    2.70
   6   3   6   65.69    2.70
  -7  -3  -6    7.90    0.90
  -7  -3  -6    8.30    1.10
  -7  -3  -6    9.30    1.20
   7   3   6    7.70    0.70
   7   3   6    8.20    1.00
   7   3   6    8.40    1.10
  -8  -3  -6    3.90    0.90
  -8  -3  -6    4.30    1.10
  -8  -3  -6    4.70    1.00
   8   3   6    4.50    1.00
   8   3   6    5.70    1.10
   8   3   6    5.70    0.60
  -9  -3  -6   89.79    3.90
  -9  -3  -6   87.59    3.70
  -9  -3  -6   87.19    3.50
   9   3   6   84.99    3.70
   9   3   6   96.09    3.70
   9   3   6   87.99    3.00
 -10  -3  -6    3.80    1.30
 -10  -3  -6    4.40    1.70
 -10  -3  -6    2.30    1.20
  10   3   6    3.60    0.70
  10   3   6    3.30    1.30
  10   3   6    3.40    1.30
 -11  -3  -6   39.70    3.20
 -11  -3  -6   41.50    3.00
  11   3   6   35.60    2.90
  11   3   6   38.20    2.90
  11   3   6   37.80    1.80
   5  -4  -6   38.30    2.60
   4  -4  -6    1.50    1.30
  -4   4   6    1.80    1.00
   3  -4  -6   67.29    3.10
  -3   4   6   70.09    2.80
   2  -4  -6   16.90    1.40
  -2   4   6   14.30    1.30
   1  -4  -6   12.00    1.20
   1  -4  -6   11.70    1.20
   1  -4  -6   12.30    1.20
  -1   4   6   11.50    1.20
  -1   4   6   12.80    1.10
   0  -4  -6   37.60    1.90
   0  -4  -6   39.90    1.80
   0  -4  -6   40.10    1.80
   0   4   6   38.60    1.70
   0   4   6   36.60    1.80
  -1  -4  -6   55.69    2.30
  -1  -4  -6   54.49    2.20
   1   4   6   56.69    2.10
   1   4   6   56.89    2.30
  -2  -4  -6   -0.30    0.60
  -2  -4  -6    0.30    0.50
   2   4   6   -0.20    0.60
   2   4   6    0.00    0.40
  -3  -4  -6   21.60    1.20
  -3  -4  -6   21.20    1.30
   3   4   6   19.80    1.30
   3   4   6   23.00    1.10
  -4  -4  -6    6.00    0.90
  -4  -4  -6    4.10    0.60
   4   4   6    4.60    0.50
   4   4   6    4.30    0.80
  -5  -4  -6   13.30    1.10
  -5  -4  -6   12.30    1.10
  -5  -4  -6   12.60    1.00
   5   4   6   12.60    1.20
   5   4   6   14.00    0.80
  -6  -4  -6   45.90    2.10
  -6  -4  -6   45.50    2.00
  -6  -4  -6   47.30    2.10
   6   4   6   45.80    1.70
   6   4   6   41.80    2.10
  -7  -4  -6   24.50    1.70
  -7  -4  -6   24.40    1.40
  -7  -4  -6   23.20    1.70
   7   4   6   23.20    1.60
   7   4   6   24.30    1.20
  -8  -4  -6   26.50    1.70
  -8  -4  -6   26.90    2.00
  -8  -4  -6   25.40    1.80
   8   4   6   27.00    1.80
   8   4   6   26.50    1.80
   8   4   6   27.70    1.30
  -9  -4  -6   43.90    2.50
  -9  -4  -6   40.90    2.30
  -9  -4  -6   38.70    2.30
   9   4   6   38.10    2.30
   9   4   6   40.80    1.70
   9   4   6   40.10    2.40
 -10  -4  -6    4.30    1.30
 -10  -4  -6    6.00    1.60
 -10  -4  -6    6.10    1.40
  10   4   6    5.10    1.40
  10   4   6    5.10    1.50
  10   4   6    4.90    0.80
 -11  -4  -6   18.40    2.40
 -11  -4  -6   15.20    2.10
  11   4   6   14.20    1.40
  11   4   6   12.40    1.90
  11   4   6   15.60    2.10
   5  -5  -6   66.89    3.80
   4  -5  -6   -0.30    1.20
   3  -5  -6   20.50    1.90
  -3   5   6   18.10    1.80
   2  -5  -6   26.90    1.90
  -2   5   6   26.90    1.80
   1  -5  -6  151.88    5.40
  -1   5   6  155.88    5.10
   0  -5  -6   14.60    1.30
   0  -5  -6   14.70    1.40
   0  -5  -6   14.90    1.30
   0   5   6   13.50    1.30
   0   5   6   12.40    1.10
  -1  -5  -6   84.39    3.30
  -1  -5  -6   86.49    3.20
   1   5   6   83.49    3.10
   1   5   6   86.79    3.00
  -2  -5  -6    3.80    0.80
  -2  -5  -6    4.40    0.80
   2   5   6    4.60    0.70
   2   5   6    2.80    0.80
  -3  -5  -6  220.28    7.10
  -3  -5  -6  214.28    6.90
   3   5   6  217.18    6.80
   3   5   6  222.38    7.00
  -4  -5  -6    8.40    0.90
  -4  -5  -6    8.40    1.00
   4   5   6   10.10    1.10
   4   5   6    8.60    0.80
  -5  -5  -6  101.79    3.70
  -5  -5  -6   99.39    3.50
   5   5   6  100.79    3.30
   5   5   6   98.69    3.70
  -6  -5  -6   28.60    1.60
  -6  -5  -6   28.10    1.70
  -6  -5  -6   28.40    1.60
   6   5   6   27.30    1.70
   6   5   6   26.00    1.30
  -7  -5  -6  300.97    9.10
  -7  -5  -6  279.87    9.00
  -7  -5  -6  278.97    9.10
   7   5   6  282.17    8.70
   7   5   6  281.67    9.20
  -8  -5  -6   26.30    1.90
  -8  -5  -6   26.50    1.80
  -8  -5  -6   23.30    1.80
   8   5   6   26.60    1.40
   8   5   6   25.60    1.80
  -9  -5  -6   25.90    2.00
  -9  -5  -6   24.40    2.00
  -9  -5  -6   26.70    2.10
   9   5   6   22.40    1.90
   9   5   6   26.70    1.50
 -10  -5  -6    1.90    1.30
 -10  -5  -6    1.50    1.30
 -10  -5  -6    1.60    1.40
  10   5   6    2.40    0.80
  10   5   6    2.50    1.30
  10   5   6    1.30    1.20
 -11  -5  -6   31.90    3.10
 -11  -5  -6   28.20    3.60
 -11  -5  -6   23.80    3.10
  11   5   6   24.80    2.40
  11   5   6   28.40    1.80
   4  -6  -6   26.80    2.50
   3  -6  -6    1.70    1.30
   2  -6  -6    0.10    1.10
  -2   6   6   -0.10    1.00
   1  -6  -6   49.90    2.60
  -1   6   6   52.99    2.40
   0  -6  -6    0.60    0.90
   0   6   6    0.60    0.80
  -1  -6  -6    0.40    0.80
   1   6   6    0.20    0.60
  -2  -6  -6   71.69    3.00
  -2  -6  -6   76.89    2.90
   2   6   6   71.49    2.70
   2   6   6   78.09    2.90
  -3  -6  -6   65.19    2.70
  -3  -6  -6   57.59    2.50
   3   6   6   61.59    2.50
   3   6   6   62.39    2.30
  -4  -6  -6  141.09    4.90
  -4  -6  -6  144.29    5.10
   4   6   6  146.79    4.70
   4   6   6  149.49    5.00
  -5  -6  -6    0.30    0.70
  -5  -6  -6   -0.30    0.80
   5   6   6    0.30    0.70
   5   6   6    0.00    0.60
  -6  -6  -6   16.20    1.50
  -6  -6  -6   13.30    1.30
   6   6   6   13.30    1.30
   6   6   6   13.80    1.10
  -7  -6  -6   57.49    2.60
  -7  -6  -6   64.69    2.70
  -7  -6  -6   51.89    2.60
   7   6   6   59.69    2.70
   7   6   6   58.09    2.30
  -8  -6  -6    1.50    1.00
  -8  -6  -6    2.20    0.90
  -8  -6  -6    2.00    1.20
   8   6   6    0.80    1.10
   8   6   6    1.40    0.70
  -9  -6  -6    4.70    1.20
  -9  -6  -6    2.90    1.20
  -9  -6  -6    3.40    1.40
   9   6   6    3.30    0.80
   9   6   6    3.50    1.20
 -10  -6  -6   30.80    2.40
 -10  -6  -6   31.00    2.50
  10   6   6   30.10    1.80
  10   6   6   27.20    2.50
 -11  -6  -6   24.50    2.70
  11   6   6   21.10    2.10
  11   6   6   21.40    2.40
   3  -7  -6    5.90    1.80
   2  -7  -6    0.00    1.20
   1  -7  -6   20.70    1.90
  -1   7   6   17.70    1.80
   0  -7  -6  112.59    4.50
   0   7   6  126.29    4.30
  -1  -7  -6   36.50    2.10
   1   7   6   35.40    1.90
  -2  -7  -6    0.00    0.90
   2   7   6    1.10    0.80
  -3  -7  -6    3.30    0.90
   3   7   6    5.30    1.00
   3   7   6    6.80    0.90
  -4  -7  -6   20.00    1.60
  -4  -7  -6   21.20    1.60
   4   7   6   20.70    1.40
   4   7   6   22.10    1.60
  -5  -7  -6   22.00    1.70
  -5  -7  -6   22.20    1.70
   5   7   6   24.40    1.50
   5   7   6   20.90    1.60
  -6  -7  -6   -0.50    0.90
  -6  -7  -6    0.10    1.00
   6   7   6    0.20    0.90
   6   7   6    0.30    0.70
  -7  -7  -6   10.70    1.30
  -7  -7  -6    9.90    1.40
   7   7   6    7.90    1.00
   7   7   6    8.10    1.30
  -8  -7  -6    1.40    1.20
   8   7   6    1.40    1.00
   8   7   6    1.90    0.80
  -9  -7  -6    4.30    1.40
  -9  -7  -6    4.60    1.50
   9   7   6    5.00    1.00
   9   7   6    3.90    1.30
 -10  -7  -6    0.00    1.60
  10   7   6    0.30    1.40
  10   7   6   -0.10    1.00
   2  -8  -6    4.60    1.90
   1  -8  -6   21.20    2.20
   0  -8  -6    2.20    1.30
  -1  -8  -6    0.90    1.20
   1   8   6    0.60    1.00
  -2  -8  -6   -0.40    0.90
   2   8   6    0.00    0.90
  -3  -8  -6   12.30    1.50
   3   8   6   12.50    1.40
  -4  -8  -6   20.90    1.70
   4   8   6   23.20    1.60
   4   8   6   24.50    1.80
  -5  -8  -6   54.09    2.70
   5   8   6   52.89    2.40
   5   8   6   54.19    2.60
  -6  -8  -6   76.09    3.40
   6   8   6   78.49    3.30
   6   8   6   83.59    3.10
  -7  -8  -6    8.10    1.40
   7   8   6    8.10    1.40
   7   8   6    8.20    1.10
  -8  -8  -6   27.30    2.20
   8   8   6   26.50    1.80
   8   8   6   30.40    2.30
   9   8   6   10.50    1.30
   9   8   6   11.20    1.70
  10   8   6    0.20    1.20
  10   8   6   -0.50    1.60
   0  -9  -6   32.40    2.80
  -1  -9  -6    1.80    1.40
  -2  -9  -6    2.70    1.40
  -3  -9  -6   75.49    3.50
   3   9   6   83.59    3.30
  -4  -9  -6   49.99    2.70
   4   9   6   53.19    2.50
  -5  -9  -6   63.79    3.10
   5   9   6   60.89    2.70
  -6  -9  -6   34.80    2.40
   6   9   6   34.90    2.10
   6   9   6   36.50    2.40
  -7  -9  -6   21.70    2.20
   7   9   6   25.80    2.30
   7   9   6   24.00    1.90
   8   9   6   13.70    1.50
   8   9   6   14.80    1.80
   9   9   6    3.00    1.50
   9   9   6    3.10    1.30
  -1 -10  -6    6.70    1.70
  -2 -10  -6    6.40    1.60
  -3 -10  -6   25.30    2.30
  -4 -10  -6   62.69    3.30
  -5 -10  -6    2.70    1.30
   5  10   6    1.00    1.30
  -6 -10  -6   12.70    1.90
   6  10   6   12.00    1.50
   7  10   6    1.80    1.30
   8  10   6    6.60    1.50
   8  10   6    4.40    1.80
  -4 -11  -6   43.10    3.00
  -5 -11  -6    0.50    1.50
  -3 -10   7   30.10    2.90
  -2 -10   7    1.20    1.70
   1  10  -7   87.89    4.40
  -1 -10   7   73.69    4.10
   5   9  -7    0.00    2.00
   5   9  -7    0.10    1.20
  -5  -9   7    0.70    1.70
   4   9  -7   48.30    2.60
  -4  -9   7   47.60    3.10
   3   9  -7   31.80    2.00
  -3  -9   7   31.50    2.40
   2   9  -7    7.70    1.10
   1   9  -7    2.80    0.90
  -1  -9   7    3.40    1.40
   0   9  -7  261.67    8.10
   0  -9   7  249.78    8.70
  -1   9  -7   40.90    2.00
   1  -9   7   36.00    2.90
  -2   9  -7    3.00    1.00
   2  -9   7    1.60    1.80
   6   8  -7    0.70    1.30
   6   8  -7    0.40    1.80
  -6  -8   7   -0.30    1.70
   5   8  -7    0.20    1.20
   5   8  -7    0.40    1.50
  -5  -8   7   -0.30    1.50
   4   8  -7   20.10    2.10
   4   8  -7   16.20    1.70
  -4  -8   7   17.10    2.20
   3   8  -7   48.40    2.80
   3   8  -7   39.90    2.20
  -3  -8   7   45.30    2.70
   2   8  -7    0.10    0.70
  -2  -8   7    0.30    1.10
   1   8  -7    6.70    0.80
  -1  -8   7    6.90    1.30
   0   8  -7    5.70    0.80
   0  -8   7    4.80    1.40
  -1   8  -7   46.40    2.00
   1  -8   7   40.50    2.50
  -2   8  -7    9.60    1.00
   2  -8   7    7.20    1.60
  -3   8  -7    0.50    0.80
  -3   8  -7   -0.20    1.50
   3  -8   7   -0.80    1.30
  -4   8  -7   -0.60    1.60
  -4   8  -7    0.00    0.80
   4  -8   7    1.10    1.40
   6   7  -7    4.80    1.80
   6   7  -7    4.30    1.30
  -6  -7   7    5.30    0.70
   5   7  -7    0.10    1.30
   5   7  -7    0.00    1.00
  -5  -7   7    0.30    1.40
   4   7  -7   15.30    1.50
   4   7  -7   18.30    2.00
  -4  -7   7   19.40    1.80
   3   7  -7   -0.20    1.00
   3   7  -7   -0.20    0.60
  -3  -7   7   -0.10    1.00
   2   7  -7   24.10    1.40
   2   7  -7   24.10    2.00
  -2  -7   7   22.30    1.70
   1   7  -7    0.70    0.60
  -1  -7   7    0.90    0.90
   0   7  -7   39.00    1.60
   0  -7   7   40.30    2.30
  -1   7  -7   46.40    1.80
   1  -7   7   46.30    2.60
  -2   7  -7   47.30    1.80
   2  -7   7   46.30    2.50
  -3   7  -7    0.90    0.60
  -3   7  -7   -0.30    1.20
   3  -7   7    0.40    1.20
  -4   7  -7   14.70    2.10
  -4   7  -7   13.60    1.20
   4  -7   7   12.00    1.80
  -5   7  -7   15.50    2.20
  -5   7  -7   13.60    1.50
   5  -7   7   11.60    2.00
   5  -7   7   15.30    2.00
   7   6  -7   11.30    1.70
  -7  -6   7   14.80    1.50
   6   6  -7    1.10    1.50
   6   6  -7    1.20    1.10
  -6  -6   7    1.40    0.70
   5   6  -7   30.70    2.00
   5   6  -7   30.70    2.40
  -5  -6   7   31.90    1.30
   4   6  -7    3.80    0.90
   4   6  -7    4.10    1.20
  -4  -6   7    6.90    1.30
   3   6  -7   26.10    1.50
   3   6  -7   31.40    2.20
  -3  -6   7   28.20    1.80
   2   6  -7    4.00    1.20
   2   6  -7    1.40    0.60
  -2  -6   7    2.40    1.00
   1   6  -7   31.20    1.40
   1   6  -7   28.80    1.90
  -1  -6   7   32.50    1.90
   0   6  -7   27.30    1.30
   0   6  -7   29.40    1.80
   0  -6   7   25.70    1.80
  -1   6  -7  540.45   16.20
   1  -6   7  548.55   16.70
  -2   6  -7   55.69    1.90
   2  -6   7   54.29    2.70
  -3   6  -7    2.50    0.50
  -3   6  -7    3.50    1.30
   3  -6   7    3.70    1.20
  -4   6  -7   13.70    1.70
  -4   6  -7   12.90    1.00
   4  -6   7   11.70    1.50
   4  -6   7   12.20    1.50
  -5   6  -7   10.20    1.60
  -5   6  -7    9.60    1.10
   5  -6   7    9.70    1.60
   5  -6   7   12.10    1.70
  -6   6  -7   17.60    2.30
  -6   6  -7   14.60    1.50
   6  -6   7   17.40    2.10
   7   5  -7   32.40    3.50
   7   5  -7   33.00    2.90
  -7  -5   7   28.60    1.90
   6   5  -7   10.60    1.40
   6   5  -7   11.60    1.80
  -6  -5   7   12.90    1.20
   5   5  -7    4.00    1.00
   5   5  -7    2.80    1.20
  -5  -5   7    4.00    0.70
   4   5  -7    6.40    1.00
   4   5  -7    7.20    1.40
  -4  -5   7    5.90    0.50
   3   5  -7   10.20    1.30
   3   5  -7    8.10    0.90
  -3  -5   7    8.20    1.10
   2   5  -7    3.90    1.10
   2   5  -7    3.70    0.70
  -2  -5   7    3.10    0.90
   1   5  -7    3.10    0.60
   1   5  -7    2.70    0.80
  -1  -5   7    2.60    0.90
   0   5  -7    0.50    0.70
   0   5  -7    0.00    0.30
   0  -5   7   -0.20    0.70
  -1   5  -7   56.99    1.90
  -1   5  -7   56.09    2.40
   1  -5   7   52.39    2.40
  -2   5  -7   29.90    1.10
   2  -5   7   29.30    2.30
   2  -5   7   28.30    1.80
  -3   5  -7    0.70    1.10
  -3   5  -7    0.10    0.30
   3  -5   7    0.10    0.70
   3  -5   7   -0.20    1.00
  -4   5  -7   25.30    1.90
  -4   5  -7   25.10    1.10
   4  -5   7   26.20    1.90
   4  -5   7   22.60    1.70
  -5   5  -7  107.69    3.60
  -5   5  -7  108.99    4.30
   5  -5   7  109.99    4.30
   5  -5   7  106.59    4.20
  -6   5  -7   58.69    3.20
  -6   5  -7   58.59    2.40
   6  -5   7   61.69    3.10
  -7   5  -7   81.79    3.30
  -7   5  -7   84.99    4.30
   7  -5   7   80.89    3.80
   7   4  -7   89.59    4.40
  -7  -4   7   79.39    3.30
   6   4  -7   16.50    2.10
   6   4  -7   19.60    2.00
  -6  -4   7   19.60    1.40
   5   4  -7   24.70    2.20
   5   4  -7   26.80    1.90
  -5  -4   7   22.20    1.20
   4   4  -7   10.30    1.40
   4   4  -7   11.50    1.30
  -4  -4   7   10.40    0.80
   3   4  -7   25.70    1.90
   3   4  -7   26.20    1.50
   2   4  -7    0.70    0.80
   2   4  -7    0.20    0.50
  -2  -4   7    0.40    0.70
   1   4  -7   82.79    2.80
   1   4  -7   83.69    3.30
  -1  -4   7   86.29    3.10
   0   4  -7    3.20    0.40
   0   4  -7    2.40    0.70
   0  -4   7    2.50    0.80
  -1   4  -7  159.68    4.80
  -1   4  -7  166.48    5.40
   1  -4   7  159.68    5.30
   1  -4   7  154.38    5.30
  -2   4  -7  154.48    5.40
   2  -4   7  167.88    5.40
   2  -4   7  161.78    5.40
   2  -4   7  171.58    5.50
  -3   4  -7   66.79    2.70
  -3   4  -7   66.69    2.00
   3  -4   7   61.39    2.70
   3  -4   7   66.79    2.70
   3  -4   7   66.09    2.70
  -4   4  -7  140.39    5.00
   4  -4   7  137.69    4.90
   4  -4   7  138.69    4.90
  -5   4  -7    4.50    1.10
   5  -4   7    4.60    1.10
   5  -4   7    5.20    1.10
  -6   4  -7    4.60    0.70
  -6   4  -7    4.30    1.20
   6  -4   7    4.50    1.20
  -7   4  -7    0.90    1.30
  -7   4  -7    2.30    0.90
   7  -4   7    2.30    1.30
  -8   4  -7    1.40    1.10
  -8   4  -7    2.00    1.70
   8  -4   7    0.90    1.60
   7   3  -7   32.20    2.80
  -7  -3   7   28.90    2.00
   6   3  -7   14.70    1.80
   6   3  -7   19.40    2.00
  -6  -3   7   14.90    1.40
   5   3  -7   -0.10    0.90
   5   3  -7    0.20    1.00
  -5  -3   7    0.00    0.60
   4   3  -7    2.30    0.80
   4   3  -7    1.40    1.00
  -4  -3   7    1.80    0.50
   3   3  -7   31.60    1.90
   3   3  -7   29.70    1.60
  -3  -3   7   30.70    1.20
   2   3  -7    0.10    0.70
   2   3  -7    0.30    0.50
   1   3  -7   14.30    0.90
   1   3  -7   12.70    1.30
  -1  -3   7   14.20    1.10
   0   3  -7   63.49    2.60
   0   3  -7   62.49    2.10
   0  -3   7   64.49    2.60
   0  -3   7   60.09    2.40
  -1   3  -7    3.50    0.40
  -1   3  -7    4.30    0.70
  -1   3  -7    3.80    0.80
  -1   3  -7    4.10    0.40
   1  -3   7    4.50    0.70
   1  -3   7    3.90    0.70
   1  -3   7    4.60    0.80
  -2   3  -7   37.10    1.80
  -2   3  -7   33.90    1.80
   2  -3   7   39.80    1.80
   2  -3   7   37.30    1.80
   2  -3   7   38.00    1.70
  -3   3  -7    5.00    0.90
   3  -3   7    5.20    0.80
   3  -3   7    7.00    1.00
   3  -3   7    6.30    0.90
  -4   3  -7  111.69    3.40
  -4   3  -7  111.39    4.00
   4  -3   7  108.99    3.90
   4  -3   7  107.79    4.00
   4  -3   7  111.49    4.00
  -5   3  -7  124.79    3.90
  -5   3  -7  132.49    4.60
   5  -3   7  120.69    4.60
  -6   3  -7   56.49    2.70
  -6   3  -7   57.19    2.10
   6  -3   7   50.29    2.60
  -7   3  -7    0.00    0.70
  -7   3  -7   -0.60    1.30
   7  -3   7    0.50    1.10
  -8   3  -7    6.10    1.10
  -8   3  -7    7.10    1.70
   8  -3   7    6.90    1.60
   7   2  -7   28.80    3.00
  -7  -2   7   23.10    2.00
   6   2  -7    0.20    1.20
  -6  -2   7    0.60    0.90
   5   2  -7   14.80    1.80
   5   2  -7   13.30    1.70
  -5  -2   7   13.50    1.20
   4   2  -7    0.60    0.90
   4   2  -7    0.40    0.80
  -4  -2   7    0.20    0.50
   3   2  -7   29.70    1.90
   3   2  -7   34.20    1.70
  -3  -2   7   32.60    1.30
   2   2  -7   35.20    1.90
   2   2  -7   34.60    1.60
  -2  -2   7   34.90    1.20
   1   2  -7   32.40    1.40
   1   2  -7   32.70    1.70
   0   2  -7    1.20    0.60
   0   2  -7    1.50    0.40
   0   2  -7    1.20    0.60
   0  -2   7    1.70    0.60
   0  -2   7    1.30    0.60
  -1   2  -7    5.60    0.90
  -1   2  -7    6.00    0.50
  -1   2  -7    5.20    0.50
  -1   2  -7    6.10    0.80
   1  -2   7    7.00    0.70
   1  -2   7    6.80    0.90
  -2   2  -7   89.39    3.20
  -2   2  -7   92.99    3.30
   2  -2   7   88.39    3.20
   2  -2   7   95.49    3.20
   2  -2   7   92.69    3.30
  -3   2  -7    1.00    0.70
  -3   2  -7    1.30    0.60
   3  -2   7    0.90    0.70
   3  -2   7    1.00    0.60
   3  -2   7    1.60    0.70
  -4   2  -7   25.20    0.90
  -4   2  -7   24.10    1.50
   4  -2   7   23.80    1.50
   4  -2   7   26.90    1.50
   4  -2   7   23.40    1.50
  -5   2  -7   20.40    1.00
  -5   2  -7   22.00    1.50
   5  -2   7   21.80    1.50
   5  -2   7   20.80    1.40
  -6   2  -7   17.70    1.50
  -6   2  -7   17.50    1.00
   6  -2   7   16.70    1.50
  -7   2  -7    0.10    0.60
  -7   2  -7    0.20    1.10
   7  -2   7   -0.20    1.00
  -8   2  -7    4.40    0.90
  -8   2  -7    4.20    1.40
   8  -2   7    3.50    1.40
  -9   2  -7    8.10    2.00
  -9   2  -7    9.20    1.30
   9  -2   7    9.10    1.70
   7   1  -7   58.29    3.70
  -7  -1   7   58.19    2.90
   6   1  -7  164.78    6.20
  -6  -1   7  162.58    5.50
   5   1  -7    0.40    1.00
   5   1  -7    0.10    1.20
  -5  -1   7    0.50    0.70
   4   1  -7   11.90    1.40
   4   1  -7   10.70    1.40
  -4  -1   7   10.30    1.00
   3   1  -7   53.59    2.30
   3   1  -7   52.79    2.50
  -3  -1   7   53.29    2.00
   2   1  -7  476.15   14.80
   2   1  -7  488.35   14.50
  -2  -1   7  479.55   14.30
   1   1  -7   11.10    0.90
   1   1  -7   11.10    1.00
   1   1  -7   12.80    1.10
  -1  -1   7   12.20    0.50
  -1  -1   7   12.60    0.50
  -1  -1   7   13.70    1.20
   0   1  -7    4.00    0.50
   0   1  -7    3.30    0.70
   0   1  -7    4.60    0.80
   0  -1   7    3.80    0.80
  -1   1  -7    3.20    0.60
  -1   1  -7    3.80    0.50
  -1   1  -7    2.60    0.70
   1  -1   7    3.00    0.70
  -2   1  -7   27.90    1.30
  -2   1  -7   26.60    1.00
  -2   1  -7   27.00    1.00
  -2   1  -7   26.00    1.40
   2  -1   7   28.50    1.50
   2  -1   7   29.10    1.20
  -3   1  -7    5.30    0.80
  -3   1  -7    6.80    0.80
  -3   1  -7    7.40    0.40
  -3   1  -7    6.30    0.50
   3  -1   7    9.80    1.00
   3  -1   7    7.40    0.80
   3  -1   7    8.60    0.90
  -4   1  -7   62.19    1.90
  -4   1  -7   55.49    2.40
  -4   1  -7   61.09    2.40
   4  -1   7   54.99    2.30
   4  -1   7   60.19    2.40
  -5   1  -7  520.75   15.50
  -5   1  -7  505.45   15.10
   5  -1   7  492.25   15.40
   5  -1   7  515.05   15.60
  -6   1  -7   42.80    2.20
  -6   1  -7   43.90    1.70
   6  -1   7   44.50    2.30
   6  -1   7   44.70    2.10
  -7   1  -7   41.40    2.20
  -7   1  -7   43.30    1.80
   7  -1   7   41.80    2.10
   7  -1   7   42.50    2.40
  -8   1  -7   19.60    1.80
  -8   1  -7   16.40    1.40
   8  -1   7   20.10    1.80
  -9   1  -7   53.09    2.50
  -9   1  -7   55.09    3.10
   9  -1   7   53.49    3.10
 -10   1  -7    4.20    2.00
   6   0  -7   89.69    3.90
  -6   0   7   83.89    3.50
   5   0  -7   25.50    2.30
  -5   0   7   30.20    1.80
   4   0  -7   26.40    2.00
   4   0  -7   29.30    1.90
  -4   0   7   25.80    1.50
   3   0  -7   47.90    2.10
   3   0  -7   42.10    2.20
  -3   0   7   42.10    1.80
   2   0  -7  148.29    5.10
   2   0  -7  157.18    5.00
   2   0  -7  149.69    4.90
  -2   0   7  140.29    4.70
   1   0  -7    7.60    0.80
   1   0  -7    6.40    0.80
   1   0  -7    5.70    0.90
  -1   0   7    7.80    0.60
  -1   0   7    6.10    0.90
   0   0  -7    0.90    0.60
   0   0  -7    1.80    0.70
   0   0  -7    1.10    0.40
   0   0   7    1.30    0.20
   0   0   7    1.40    0.20
   0   0   7    1.10    0.60
  -1   0  -7    1.30    0.50
  -1   0  -7    3.10    0.40
   1   0   7    2.40    0.70
  -2   0  -7    8.90    0.90
  -2   0  -7    9.40    0.60
   2   0   7    9.90    0.90
  -3   0  -7    0.80    0.50
  -3   0  -7    0.80    0.60
  -3   0  -7    0.90    0.30
   3   0   7    0.70    0.60
   3   0   7    0.80    0.60
  -4   0  -7   66.59    2.20
  -4   0  -7   60.39    2.60
  -4   0  -7   65.49    2.40
   4   0   7   66.69    2.60
   4   0   7   66.89    2.60
  -5   0  -7  122.59    4.20
  -5   0  -7  125.69    3.90
  -5   0  -7  125.69    4.40
   5   0   7  119.59    4.30
   5   0   7  123.69    4.30
  -6   0  -7  927.71   27.00
  -6   0  -7  902.81   27.20
  -6   0  -7  881.61   26.70
   6   0   7  884.21   27.00
   6   0   7  916.81   27.10
  -7   0  -7    1.40    0.60
  -7   0  -7    1.00    1.00
   7   0   7    1.60    0.90
   7   0   7    0.90    0.80
  -8   0  -7    0.40    1.10
  -8   0  -7    0.20    0.60
   8   0   7    0.00    1.00
   8   0   7    0.30    0.90
  -9   0  -7   12.50    1.40
  -9   0  -7   13.10    1.70
   9   0   7   14.50    1.80
 -10   0  -7   25.90    3.00
 -10   0  -7   27.60    2.20
  10   0   7   26.10    2.50
  -6   1   7   40.70    2.60
   5  -1  -7    0.30    1.30
  -5   1   7   -0.40    0.90
   4  -1  -7    0.10    1.10
   4  -1  -7    0.40    1.00
  -4   1   7    0.30    0.70
   3  -1  -7   10.80    1.20
   3  -1  -7    7.00    1.10
   3  -1  -7    6.80    1.10
  -3   1   7    7.00    0.80
   2  -1  -7   31.00    1.90
   2  -1  -7   35.00    1.70
   2  -1  -7   32.00    1.70
  -2   1   7   36.80    1.50
   1  -1  -7   11.50    1.10
   1  -1  -7   11.60    1.20
   1  -1  -7   12.30    1.00
  -1   1   7   12.50    0.80
  -1   1   7   10.70    1.10
   0  -1  -7  213.68    6.90
   0  -1  -7  200.78    6.70
   0  -1  -7  208.98    6.60
   0   1   7  219.38    6.90
   0   1   7  209.58    6.40
  -1  -1  -7  212.68    7.10
  -1  -1  -7  220.08    6.90
   1   1   7  232.08    6.60
   1   1   7  210.58    7.10
   1   1   7  233.88    6.60
  -2  -1  -7   13.40    1.10
  -2  -1  -7   13.50    0.80
   2   1   7   14.40    1.10
  -3  -1  -7    2.20    0.60
  -3  -1  -7    3.50    0.40
   3   1   7    2.60    0.60
  -4  -1  -7   16.30    1.00
  -4  -1  -7   18.40    0.90
  -4  -1  -7   16.80    1.20
   4   1   7   14.00    1.10
   4   1   7   16.20    1.20
  -5  -1  -7   23.70    1.50
  -5  -1  -7   22.50    1.40
  -5  -1  -7   24.10    1.10
   5   1   7   24.80    1.40
   5   1   7   25.70    1.50
  -6  -1  -7  197.68    6.30
  -6  -1  -7  207.28    6.80
  -6  -1  -7  208.08    6.60
   6   1   7  201.68    6.70
   6   1   7  202.58    6.70
  -7  -1  -7   11.80    1.40
  -7  -1  -7   16.40    1.40
  -7  -1  -7    9.90    1.10
   7   1   7    9.10    1.20
   7   1   7   17.90    1.40
  -8  -1  -7   18.80    1.40
  -8  -1  -7   18.10    1.80
  -8  -1  -7   18.50    1.70
   8   1   7   16.70    1.70
   8   1   7   19.50    1.60
  -9  -1  -7    0.60    1.40
  -9  -1  -7    0.50    1.10
  -9  -1  -7    0.70    0.90
   9   1   7    0.00    1.10
   9   1   7    0.40    1.10
 -10  -1  -7   85.69    4.00
 -10  -1  -7   82.89    3.60
  10   1   7   80.59    3.80
  -6   2   7    0.00    1.40
  -5   2   7    1.30    1.10
   4  -2  -7    1.40    1.20
   4  -2  -7    1.50    1.20
  -4   2   7    1.10    0.90
   3  -2  -7    8.80    1.20
   3  -2  -7    9.10    1.30
   3  -2  -7    9.90    1.20
  -3   2   7    7.30    0.90
   2  -2  -7   13.20    1.40
   2  -2  -7   12.40    1.20
   2  -2  -7   10.90    1.20
  -2   2   7   11.60    1.00
   1  -2  -7   40.60    2.00
   1  -2  -7   42.50    1.90
   1  -2  -7   41.80    2.00
  -1   2   7   40.90    1.70
  -1   2   7   43.50    2.00
   0  -2  -7   95.79    3.50
   0  -2  -7   98.29    3.40
   0  -2  -7  104.39    3.70
   0   2   7   95.99    3.20
   0   2   7   96.79    3.60
  -1  -2  -7   20.10    1.10
   1   2   7   24.50    1.40
   1   2   7   21.90    0.90
  -2  -2  -7   37.00    1.70
  -2  -2  -7   36.20    1.50
   2   2   7   35.60    1.20
   2   2   7   35.80    1.70
  -3  -2  -7    0.60    0.40
  -3  -2  -7    0.40    0.60
   3   2   7    0.60    0.20
   3   2   7    0.50    0.60
   3   2   7    0.60    0.20
  -4  -2  -7   10.00    1.10
  -4  -2  -7   11.00    0.80
   4   2   7    9.10    1.00
  -5  -2  -7    0.20    0.70
  -5  -2  -7   -0.10    0.60
  -5  -2  -7    0.30    0.40
   5   2   7    0.10    0.70
   5   2   7   -0.10    0.50
  -6  -2  -7   42.50    2.10
  -6  -2  -7   44.00    1.80
  -6  -2  -7   42.90    2.00
   6   2   7   47.40    2.10
   6   2   7   44.50    2.10
  -7  -2  -7   15.30    1.50
  -7  -2  -7   14.70    1.40
   7   2   7   16.60    1.50
   7   2   7   14.50    1.40
  -8  -2  -7   29.10    2.10
  -8  -2  -7   30.50    2.00
  -8  -2  -7   26.70    1.60
   8   2   7   23.50    1.90
   8   2   7   31.20    2.00
  -9  -2  -7   -0.10    0.90
  -9  -2  -7    0.50    1.00
  -9  -2  -7    0.90    1.30
   9   2   7    0.70    1.00
   9   2   7    0.40    1.10
 -10  -2  -7    0.20    1.20
 -10  -2  -7   -0.20    1.60
 -10  -2  -7    0.50    1.40
  10   2   7   -0.40    1.40
  10   2   7   -0.40    1.30
  -5   3   7    1.40    1.30
   4  -3  -7   -0.40    1.20
  -4   3   7   -0.40    0.90
   3  -3  -7    2.60    1.10
   3  -3  -7    3.10    1.10
  -3   3   7    1.60    0.80
   2  -3  -7   33.60    1.90
   2  -3  -7   34.80    1.90
   2  -3  -7   31.80    1.90
  -2   3   7   31.00    1.60
   1  -3  -7   13.10    1.30
   1  -3  -7   13.40    1.30
   1  -3  -7   12.60    1.20
  -1   3   7   13.40    1.30
  -1   3   7   13.20    1.00
   0  -3  -7    1.80    0.80
   0  -3  -7    1.70    0.70
   0  -3  -7    1.70    0.80
   0   3   7    1.30    0.50
   0   3   7    1.90    0.80
  -1  -3  -7    4.60    0.70
  -1  -3  -7    4.80    0.90
   1   3   7    4.50    0.60
   1   3   7    4.20    0.80
  -2  -3  -7   49.80    2.30
  -2  -3  -7   50.69    2.00
   2   3   7   54.19    2.20
   2   3   7   51.99    1.80
  -3  -3  -7   49.00    1.90
  -3  -3  -7   52.69    2.20
   3   3   7   47.40    2.10
   3   3   7   50.09    1.70
  -4  -3  -7   16.40    1.20
  -4  -3  -7   14.10    1.00
   4   3   7   13.20    1.20
   4   3   7   13.80    0.70
  -5  -3  -7    1.40    0.70
  -5  -3  -7    1.30    0.50
   5   3   7    1.70    0.80
   5   3   7    2.50    0.40
  -6  -3  -7   66.99    2.60
  -6  -3  -7   67.69    2.80
  -6  -3  -7   69.79    2.80
   6   3   7   65.39    2.80
   6   3   7   72.09    2.20
  -7  -3  -7   43.20    2.10
  -7  -3  -7   39.70    1.90
  -7  -3  -7   40.20    2.10
   7   3   7   38.60    2.00
   7   3   7   40.20    1.40
   7   3   7   40.70    2.10
  -8  -3  -7    9.30    1.30
  -8  -3  -7    8.80    1.10
  -8  -3  -7    9.60    1.40
   8   3   7    9.30    1.30
   8   3   7   10.00    1.30
   8   3   7    8.60    0.60
  -9  -3  -7   15.30    1.80
  -9  -3  -7   12.30    1.60
   9   3   7   12.70    1.60
   9   3   7   14.00    1.80
   9   3   7   13.90    0.80
 -10  -3  -7    2.40    1.10
 -10  -3  -7    2.20    1.50
 -10  -3  -7    2.70    1.30
  10   3   7    3.20    0.50
  10   3   7    2.80    1.30
  10   3   7    2.30    1.40
 -11  -3  -7    1.30    1.50
 -11  -3  -7    2.10    1.70
 -11  -3  -7    2.40    2.20
  11   3   7    3.20    1.80
  11   3   7    2.80    1.60
   5  -4  -7    2.40    1.90
  -5   4   7    2.40    1.60
   4  -4  -7   -0.70    1.40
  -4   4   7    0.00    1.00
   3  -4  -7    2.70    1.20
  -3   4   7    2.40    0.90
   2  -4  -7    2.00    1.00
  -2   4   7    1.30    0.80
   1  -4  -7    0.10    0.80
   1  -4  -7    0.30    0.90
   1  -4  -7   -0.20    0.80
  -1   4   7    0.10    0.70
  -1   4   7    0.40    0.90
   0  -4  -7   31.00    1.80
   0  -4  -7   30.40    1.70
   0  -4  -7   28.20    1.80
   0   4   7   31.20    1.80
   0   4   7   30.60    1.50
  -1  -4  -7   66.49    2.80
  -1  -4  -7   63.39    2.60
   1   4   7   67.19    2.40
   1   4   7   67.59    2.70
  -2  -4  -7 1162.28   33.80
  -2  -4  -7 1116.89   33.50
   2   4   7 1106.59   33.30
   2   4   7 1135.19   33.60
  -3  -4  -7   86.89    3.20
  -3  -4  -7   84.29    3.00
   3   4   7   82.99    2.80
   3   4   7   82.69    3.20
  -4  -4  -7  140.89    4.70
   4   4   7  140.69    4.40
   4   4   7  141.79    4.80
  -5  -4  -7    5.70    0.90
  -5  -4  -7    7.80    0.80
   5   4   7    7.30    0.70
   5   4   7    7.70    1.00
  -6  -4  -7   16.40    1.50
  -6  -4  -7   14.70    1.20
   6   4   7   17.40    0.90
   6   4   7   14.70    1.30
  -7  -4  -7   12.20    1.30
  -7  -4  -7   12.30    1.20
   7   4   7   11.80    1.40
   7   4   7   11.50    0.80
  -8  -4  -7   14.50    1.50
  -8  -4  -7   14.90    1.40
  -8  -4  -7   14.90    1.80
   8   4   7   13.70    1.40
   8   4   7   14.30    1.50
   8   4   7   12.50    0.90
  -9  -4  -7    1.60    1.10
  -9  -4  -7    2.10    1.40
  -9  -4  -7    1.10    0.90
   9   4   7    2.40    1.20
   9   4   7    1.30    0.60
   9   4   7    1.10    1.00
 -10  -4  -7   37.80    2.80
 -10  -4  -7   37.60    2.50
 -10  -4  -7   40.70    2.90
  10   4   7   35.40    2.60
  10   4   7   38.50    2.60
  10   4   7   35.60    1.60
 -11  -4  -7    8.00    1.80
 -11  -4  -7    9.80    2.50
 -11  -4  -7    8.10    2.10
  11   4   7    6.90    1.80
  11   4   7    7.00    1.90
  11   4   7    9.10    0.90
   4  -5  -7    0.10    1.50
  -4   5   7   -0.10    1.30
   3  -5  -7    0.30    1.40
  -3   5   7    0.10    1.00
   2  -5  -7   35.90    2.30
  -2   5   7   37.70    2.10
   1  -5  -7  101.99    4.10
  -1   5   7  103.89    3.80
   0  -5  -7    0.40    0.90
   0  -5  -7    0.40    0.90
   0  -5  -7    0.60    0.90
   0   5   7    0.30    0.60
   0   5   7    0.70    1.00
  -1  -5  -7   40.80    2.00
  -1  -5  -7   35.60    2.00
   1   5   7   37.60    1.70
   1   5   7   38.80    2.00
  -2  -5  -7  438.56   13.50
  -2  -5  -7  457.15   13.80
   2   5   7  427.56   13.30
   2   5   7  442.96   13.60
  -3  -5  -7 1191.38   35.80
  -3  -5  -7 1209.28   36.00
   3   5   7 1231.28   35.90
   3   5   7 1195.18   35.60
  -4  -5  -7   62.79    2.50
  -4  -5  -7   60.39    2.60
   4   5   7   59.89    2.20
   4   5   7   60.29    2.60
  -5  -5  -7   68.19    2.90
  -5  -5  -7   68.19    2.70
   5   5   7   69.99    2.50
   5   5   7   71.89    2.90
  -6  -5  -7   30.90    1.70
  -6  -5  -7   32.10    1.90
   6   5   7   31.50    1.40
   6   5   7   32.00    1.80
  -7  -5  -7    0.20    0.70
  -7  -5  -7    0.60    0.80
   7   5   7    0.50    0.50
   7   5   7    0.10    0.80
  -8  -5  -7    2.60    1.00
  -8  -5  -7    4.00    1.00
   8   5   7    5.30    1.10
   8   5   7    4.90    0.70
  -9  -5  -7   21.90    2.00
  -9  -5  -7   19.50    1.80
  -9  -5  -7   18.70    1.80
   9   5   7   16.70    1.80
   9   5   7   20.40    1.30
 -10  -5  -7   44.00    2.50
 -10  -5  -7   40.00    2.90
 -10  -5  -7   35.60    2.70
  10   5   7   37.20    1.80
  10   5   7   36.30    2.50
 -11  -5  -7   19.10    2.60
 -11  -5  -7   14.40    2.00
 -11  -5  -7   17.90    2.10
  11   5   7   19.00    1.70
  11   5   7   15.40    2.40
   3  -6  -7   26.50    2.80
  -3   6   7   28.80    2.40
   2  -6  -7    3.90    1.40
  -2   6   7    5.30    1.30
   1  -6  -7   10.50    1.60
  -1   6   7    8.60    1.20
   0  -6  -7    0.80    0.90
   0   6   7    0.50    0.80
  -1  -6  -7    1.30    0.90
   1   6   7    1.50    0.70
  -2  -6  -7   40.30    2.20
  -2  -6  -7   37.60    2.00
   2   6   7   34.40    1.80
   2   6   7   37.90    2.10
  -3  -6  -7  102.29    3.90
  -3  -6  -7   98.29    3.60
   3   6   7   94.99    3.40
   3   6   7   99.49    3.70
  -4  -6  -7   52.09    2.40
  -4  -6  -7   52.59    2.30
   4   6   7   44.10    2.20
   4   6   7   49.80    2.00
  -5  -6  -7   14.20    1.60
  -5  -6  -7   17.20    1.50
   5   6   7   15.70    1.10
   5   6   7   16.10    1.40
  -6  -6  -7    2.90    0.90
  -6  -6  -7    3.10    1.00
   6   6   7    4.10    1.00
   6   6   7    4.60    0.70
  -7  -6  -7    9.00    1.30
  -7  -6  -7    7.30    1.10
   7   6   7    9.00    1.00
   7   6   7    8.70    1.30
  -8  -6  -7   21.20    1.90
  -8  -6  -7   21.00    1.90
   8   6   7   20.60    1.30
   8   6   7   22.10    1.80
  -9  -6  -7    2.10    1.20
  -9  -6  -7    1.60    1.10
   9   6   7    2.20    0.80
   9   6   7    2.50    1.20
 -10  -6  -7    3.30    1.40
 -10  -6  -7    4.20    1.40
  10   6   7    3.70    1.00
  10   6   7    1.40    1.50
   2  -7  -7    7.90    1.80
   1  -7  -7    2.00    1.50
  -1   7   7    0.90    1.10
   0  -7  -7    7.90    1.40
   0   7   7    5.50    1.10
  -1  -7  -7    6.50    1.30
   1   7   7    8.80    1.10
  -2  -7  -7   13.40    1.50
   2   7   7   12.50    1.40
  -3  -7  -7    1.60    1.00
   3   7   7    1.90    1.00
   3   7   7    1.40    0.80
  -4  -7  -7   77.49    3.10
  -4  -7  -7   76.29    3.20
   4   7   7   75.39    3.10
   4   7   7   76.39    2.90
  -5  -7  -7   75.39    3.10
  -5  -7  -7   67.39    3.10
   5   7   7   71.89    3.20
   5   7   7   75.59    2.80
  -6  -7  -7   50.79    2.50
  -6  -7  -7   49.30    2.50
   6   7   7   50.09    2.10
   6   7   7   47.90    2.50
  -7  -7  -7    0.00    1.00
  -7  -7  -7   -0.20    0.90
   7   7   7   -0.30    1.10
   7   7   7    0.10    0.70
  -8  -7  -7    1.30    1.10
  -8  -7  -7    1.60    1.30
   8   7   7    1.80    0.80
   8   7   7    1.50    1.20
  -9  -7  -7   -0.10    1.40
   9   7   7   -0.70    1.30
   9   7   7   -0.10    0.90
 -10  -7  -7    3.80    1.50
  10   7   7    4.00    1.10
  10   7   7    5.80    1.60
   1  -8  -7   11.80    2.10
   0  -8  -7    5.40    1.50
   0   8   7    7.70    1.40
  -1  -8  -7    0.80    1.20
   1   8   7    0.10    1.00
  -2  -8  -7    1.20    1.20
   2   8   7    1.20    1.00
  -3  -8  -7   40.40    2.60
   3   8   7   46.60    2.30
  -4  -8  -7   46.30    2.60
   4   8   7   51.39    2.30
  -5  -8  -7   61.49    3.10
   5   8   7   62.39    3.00
   5   8   7   65.29    2.70
  -6  -8  -7    2.70    1.30
   6   8   7    2.50    0.90
   6   8   7    2.90    1.10
  -7  -8  -7    3.60    1.40
   7   8   7    5.40    1.00
   7   8   7    3.40    1.20
  -8  -8  -7    4.70    1.60
   8   8   7    5.20    1.10
   8   8   7    5.90    1.60
  -9  -8  -7    0.70    1.30
   9   8   7    0.50    1.00
   9   8   7    1.80    1.60
  10   8   7   23.80    2.90
  -1  -9  -7    5.10    1.60
  -2  -9  -7    3.20    1.40
   2   9   7    5.10    1.30
  -3  -9  -7   15.20    1.90
   3   9   7   13.00    1.50
  -4  -9  -7    9.00    1.70
   4   9   7    7.00    1.30
  -5  -9  -7    0.30    1.10
   5   9   7    0.60    1.10
  -6  -9  -7   36.70    2.70
   6   9   7   39.40    2.20
   6   9   7   38.60    2.60
  -7  -9  -7   20.40    2.10
   7   9   7   19.90    2.20
   7   9   7   21.10    1.80
  -8  -9  -7   16.80    2.10
   8   9   7   15.70    2.10
   8   9   7   16.40    1.80
   9   9   7   20.80    2.00
   9   9   7   17.80    2.20
  -2 -10  -7    1.90    2.00
  -3 -10  -7    6.80    1.90
   3  10   7    8.80    2.30
  -4 -10  -7    9.30    1.90
   4  10   7   16.00    1.80
  -5 -10  -7    4.50    1.60
   5  10   7    4.10    1.40
  -6 -10  -7    1.20    1.60
   6  10   7    0.60    1.20
  -7 -10  -7  207.38    7.50
   7  10   7  210.58    7.10
   8  10   7   11.70    2.20
   8  10   7   12.80    1.70
  -3  -9   8    3.30    1.80
   2   9  -8   -0.40    0.90
  -2  -9   8   -0.40    1.60
   1   9  -8    2.30    1.00
  -1  -9   8    2.00    1.50
   0   9  -8   73.59    3.00
   0  -9   8   71.69    3.70
  -1   9  -8    0.80    1.00
   1  -9   8    0.10    1.90
   4   8  -8    0.00    1.70
   4   8  -8    0.00    1.00
   3   8  -8    0.20    1.90
   3   8  -8   -0.10    1.00
  -3  -8   8   -0.50    1.40
   2   8  -8    2.10    0.90
  -2  -8   8    2.20    1.50
   1   8  -8    0.70    0.80
  -1  -8   8    0.20    1.40
   0   8  -8   59.89    2.40
   0  -8   8   61.99    3.30
  -1   8  -8   36.00    1.80
   1  -8   8   37.70    2.80
  -2   8  -8   19.90    1.40
   2  -8   8   19.50    2.50
  -3   8  -8    4.00    1.80
  -3   8  -8    2.70    0.90
   3  -8   8    2.70    1.60
   5   7  -8    1.90    1.20
   5   7  -8    1.50    1.90
   4   7  -8   46.70    3.10
   4   7  -8   43.00    2.40
   3   7  -8   68.79    2.90
   3   7  -8   70.39    3.50
   2   7  -8   13.50    1.20
   2   7  -8   16.80    2.10
  -2  -7   8   13.80    1.70
   1   7  -8    1.60    0.70
  -1  -7   8    0.60    1.20
   0   7  -8    4.40    0.70
   0  -7   8    5.50    1.30
  -1   7  -8    7.10    0.90
   1  -7   8    8.80    1.40
  -2   7  -8   28.10    1.40
   2  -7   8   36.70    2.50
  -3   7  -8    0.70    0.60
  -3   7  -8    0.50    1.40
   3  -7   8    0.30    1.30
  -4   7  -8    3.40    1.70
  -4   7  -8    3.30    0.70
   4  -7   8    3.30    1.40
  -5   7  -8   16.70    1.40
  -5   7  -8   17.00    2.20
   5  -7   8   12.90    2.20
   6   6  -8    1.00    1.30
  -6  -6   8    0.00    0.60
   5   6  -8    9.40    1.40
   5   6  -8   10.30    1.90
   4   6  -8  408.76   13.10
   4   6  -8  436.66   13.70
   3   6  -8  357.16   11.30
   3   6  -8  335.67   10.80
   2   6  -8    0.00    0.60
   2   6  -8    0.70    1.20
  -2  -6   8   -0.20    1.10
   1   6  -8   17.00    1.10
   1   6  -8   20.40    1.90
   0   6  -8   11.60    0.90
   0   6  -8   13.60    1.50
   0  -6   8   12.00    1.50
  -1   6  -8    1.70    0.50
   1  -6   8    2.50    1.20
  -2   6  -8    9.90    0.80
   2  -6   8   10.30    1.40
  -3   6  -8   19.20    1.90
  -3   6  -8   19.30    1.00
   3  -6   8   20.70    1.80
  -4   6  -8    5.80    0.70
  -4   6  -8    4.40    1.40
   4  -6   8    5.50    1.50
  -5   6  -8    1.50    1.50
  -5   6  -8    1.80    0.70
   5  -6   8    0.80    1.30
   5  -6   8    2.40    1.50
  -6   6  -8   35.80    1.90
  -6   6  -8   34.30    2.90
   6  -6   8   33.40    2.80
   6   5  -8    0.70    1.30
   6   5  -8    0.50    1.60
  -6  -5   8    0.50    0.80
   5   5  -8    8.90    1.70
   5   5  -8    8.90    1.30
  -5  -5   8   12.60    0.90
   4   5  -8   26.80    1.80
   4   5  -8   26.10    2.40
   3   5  -8  334.17   10.60
   3   5  -8  347.87   11.10
   2   5  -8    6.90    0.90
   2   5  -8    6.50    1.20
   1   5  -8    2.20    1.00
   1   5  -8    3.40    0.60
  -1  -5   8    5.60    1.10
   0   5  -8    0.50    0.90
   0   5  -8    0.50    0.40
   0  -5   8    0.70    0.90
  -1   5  -8   34.80    2.00
  -1   5  -8   33.40    1.30
   1  -5   8   33.70    2.00
  -2   5  -8    2.50    0.40
   2  -5   8    2.70    1.10
  -3   5  -8   75.69    2.40
  -3   5  -8   75.19    3.20
   3  -5   8   73.09    3.10
  -4   5  -8   52.59    2.70
   4  -5   8   49.90    2.60
   4  -5   8   53.89    2.60
  -5   5  -8   93.89    3.90
  -5   5  -8   91.49    3.10
   5  -5   8   89.49    3.80
   5  -5   8   90.39    3.90
  -6   5  -8    6.40    0.90
  -6   5  -8    5.40    1.60
   6  -5   8    6.30    1.60
  -7   5  -8    6.80    1.20
  -7   5  -8    6.30    2.00
   7  -5   8    8.40    1.80
   6   4  -8    4.50    1.50
   6   4  -8    5.20    1.70
  -6  -4   8    4.20    0.90
   5   4  -8    0.10    1.30
   5   4  -8    0.20    1.10
  -5  -4   8    0.00    0.60
   4   4  -8    0.00    0.90
   4   4  -8   -0.30    1.10
  -4  -4   8    0.00    0.40
   3   4  -8  239.18    8.10
   3   4  -8  237.88    7.60
   2   4  -8    0.60    0.90
   2   4  -8    0.10    0.60
   1   4  -8   26.00    1.30
   1   4  -8   25.80    1.80
   0   4  -8    1.70    0.40
   0   4  -8    1.40    0.80
   0  -4   8    2.50    1.50
  -1   4  -8   17.40    1.50
  -1   4  -8   18.10    0.80
   1  -4   8   16.70    1.40
   1  -4   8   16.30    1.40
  -2   4  -8    1.00    0.80
   2  -4   8    1.40    0.90
   2  -4   8    1.00    0.90
  -3   4  -8   65.29    3.20
  -3   4  -8   67.19    2.80
  -3   4  -8   72.29    2.90
   3  -4   8   68.09    2.80
   3  -4   8   67.99    2.80
   3  -4   8   65.09    2.80
  -4   4  -8    0.40    0.30
  -4   4  -8    1.00    1.10
   4  -4   8    0.30    1.00
   4  -4   8    0.40    1.00
  -5   4  -8    1.40    1.20
  -5   4  -8    2.30    0.50
   5  -4   8    2.80    1.20
   5  -4   8    2.70    1.00
  -6   4  -8    6.30    0.80
  -6   4  -8    4.30    1.50
   6  -4   8    5.30    1.40
  -7   4  -8    3.10    1.60
  -7   4  -8    3.60    0.90
   7  -4   8    3.40    1.60
  -8   4  -8   18.90    2.40
   6   3  -8    1.20    1.70
   6   3  -8    2.30    1.50
  -6  -3   8    0.40    0.90
   5   3  -8   11.60    1.50
   5   3  -8   10.30    1.70
  -5  -3   8    7.10    0.90
   4   3  -8    0.10    1.10
   4   3  -8    0.00    0.90
  -4  -3   8   -0.10    0.50
   3   3  -8  220.08    7.40
   3   3  -8  214.38    7.00
   2   3  -8   22.00    1.70
   2   3  -8   20.70    1.30
   1   3  -8   21.90    1.20
   1   3  -8   22.80    1.70
   0   3  -8   54.59    2.40
   0   3  -8   48.70    1.80
  -1   3  -8   41.90    2.10
  -1   3  -8   40.90    1.40
   1  -3   8   37.80    2.10
  -2   3  -8    1.70    0.80
  -2   3  -8    1.20    0.80
   2  -3   8    1.50    0.70
   2  -3   8    1.50    0.80
   2  -3   8    2.20    0.80
  -3   3  -8    5.70    1.00
  -3   3  -8    5.10    0.90
  -3   3  -8    6.70    1.10
   3  -3   8    7.30    1.00
   3  -3   8    5.80    1.00
   3  -3   8    7.00    1.00
  -4   3  -8  132.29    4.90
  -4   3  -8  141.89    4.90
   4  -3   8  141.89    4.80
   4  -3   8  139.69    4.90
  -5   3  -8    3.70    0.50
  -5   3  -8    4.30    1.10
   5  -3   8    3.60    1.10
  -6   3  -8   11.00    0.90
  -6   3  -8   10.90    1.60
   6  -3   8    8.60    1.30
  -7   3  -8    1.90    1.30
  -7   3  -8    2.00    0.70
   7  -3   8    2.10    1.20
  -8   3  -8   75.99    3.10
  -8   3  -8   78.99    4.00
   8  -3   8   76.19    3.70
   6   2  -8   10.80    2.00
  -6  -2   8    9.00    1.20
   5   2  -8   10.60    1.80
   5   2  -8   13.60    1.60
  -5  -2   8   12.60    1.20
   4   2  -8   20.00    1.90
   4   2  -8   14.90    1.60
  -4  -2   8   17.60    1.10
   3   2  -8    6.50    1.00
   3   2  -8    5.90    1.20
  -3  -2   8    4.50    0.50
   2   2  -8    9.30    1.10
   2   2  -8    9.00    1.20
   1   2  -8   49.80    2.40
   1   2  -8   53.29    2.00
   0   2  -8   -0.10    0.80
   0   2  -8    0.30    0.40
   0  -2   8    0.60    0.70
  -1   2  -8   84.79    3.30
  -1   2  -8   85.39    2.70
  -1   2  -8   82.19    3.10
   1  -2   8   81.09    3.20
  -2   2  -8  114.39    4.10
  -2   2  -8  116.49    4.20
  -2   2  -8  114.89    3.60
   2  -2   8  122.09    4.20
  -3   2  -8    1.50    0.80
  -3   2  -8    2.00    0.80
  -3   2  -8    2.00    0.30
  -3   2  -8    1.60    0.30
   3  -2   8    1.10    0.70
   3  -2   8    0.90    0.70
   3  -2   8    1.00    0.80
  -4   2  -8    2.20    0.90
  -4   2  -8    1.00    0.80
  -4   2  -8    1.60    0.30
   4  -2   8    2.20    0.80
   4  -2   8    1.70    0.80
   4  -2   8    2.00    0.80
  -5   2  -8    9.10    0.70
  -5   2  -8    9.10    1.30
  -5   2  -8   10.00    1.30
   5  -2   8    9.20    1.20
   5  -2   8    9.40    1.30
  -6   2  -8   57.19    2.10
  -6   2  -8   58.99    2.70
   6  -2   8   54.59    2.70
  -7   2  -8    1.40    1.20
  -7   2  -8    0.80    0.60
   7  -2   8    0.50    1.00
  -8   2  -8    0.50    1.40
  -8   2  -8   -0.10    0.80
   8  -2   8    0.00    1.20
  -9   2  -8   41.60    3.30
  -9   2  -8   34.10    2.20
   9  -2   8   37.90    3.00
   6   1  -8  119.89    5.00
  -6  -1   8  113.79    4.30
   5   1  -8   36.30    2.50
   5   1  -8   36.20    2.80
   4   1  -8   19.60    1.80
   4   1  -8   19.90    1.90
  -4  -1   8   22.60    1.30
   3   1  -8    3.40    0.90
   3   1  -8    2.80    1.00
  -3  -1   8    3.00    0.60
   2   1  -8   46.20    2.40
   2   1  -8   47.50    2.10
  -2  -1   8   46.20    1.60
   1   1  -8   19.10    1.10
   1   1  -8   18.80    1.50
   0   1  -8  179.68    5.50
   0   1  -8  169.58    5.90
   0   1  -8  175.58    5.70
   0  -1   8  177.98    6.00
  -1   1  -8  152.88    4.90
  -1   1  -8  161.38    5.30
  -1   1  -8  160.48    5.40
   1  -1   8  158.58    5.40
  -2   1  -8   48.80    1.70
  -2   1  -8   49.99    2.10
   2  -1   8   50.79    2.20
  -3   1  -8    2.80    0.40
  -3   1  -8    3.20    0.80
   3  -1   8    3.40    0.80
   3  -1   8    3.00    0.80
  -4   1  -8   16.70    1.30
  -4   1  -8   15.20    1.30
  -4   1  -8   16.70    0.80
   4  -1   8   17.40    1.30
   4  -1   8   16.50    1.40
  -5   1  -8  142.29    5.20
  -5   1  -8  147.79    4.60
  -5   1  -8  153.18    5.00
   5  -1   8  151.58    5.10
   5  -1   8  140.09    5.10
  -6   1  -8  101.79    3.50
  -6   1  -8  113.19    4.00
  -6   1  -8  102.19    4.10
   6  -1   8  108.89    4.00
   6  -1   8  102.49    4.00
  -7   1  -8   20.50    1.30
  -7   1  -8   24.50    2.00
   7  -1   8   22.30    1.80
   7  -1   8   21.10    1.80
  -8   1  -8    5.30    0.90
  -8   1  -8    5.90    1.50
   8  -1   8    6.20    1.40
  -9   1  -8   66.79    2.90
  -9   1  -8   62.09    3.40
   9  -1   8   63.19    3.40
   6   0  -8   29.10    2.90
  -6   0   8   23.00    2.20
   5   0  -8   13.30    1.90
  -5   0   8   12.00    1.30
   4   0  -8    0.40    1.10
   4   0  -8    0.30    1.00
  -4   0   8   -0.20    0.70
   3   0  -8   23.70    1.80
   3   0  -8   20.60    1.60
  -3   0   8   21.00    1.30
   2   0  -8    1.60    0.70
   2   0  -8    0.50    0.80
  -2   0   8    1.00    0.50
   1   0  -8  120.09    3.90
   1   0  -8  116.19    4.20
   1   0  -8  113.79    4.00
  -1   0   8  113.89    4.20
  -1   0   8  110.49    3.60
   0   0  -8  112.19    4.00
   0   0  -8  105.79    4.10
   0   0  -8  115.99    3.70
   0   0   8  115.59    4.10
  -1   0  -8  273.07    8.90
  -1   0  -8  274.17    8.50
  -1   0  -8  287.37    8.80
   1   0   8  280.57    8.90
  -2   0  -8  144.39    4.60
  -2   0  -8  142.59    4.90
   2   0   8  150.68    5.00
  -3   0  -8    1.20    0.40
  -3   0  -8    1.70    0.70
   3   0   8    1.30    0.80
  -4   0  -8   21.20    1.00
  -4   0  -8   18.70    1.40
   4   0   8   22.50    1.50
   4   0   8   17.70    1.30
  -5   0  -8  125.59    3.90
  -5   0  -8  124.69    4.50
  -5   0  -8  119.79    4.50
   5   0   8  117.89    4.30
   5   0   8  125.29    4.40
  -6   0  -8  117.99    4.30
  -6   0  -8  119.39    4.00
  -6   0  -8  120.49    4.50
   6   0   8  123.49    4.50
   6   0   8  128.59    4.40
  -7   0  -8    9.90    1.10
  -7   0  -8   10.20    1.50
  -7   0  -8   13.50    1.50
   7   0   8   12.00    1.40
   7   0   8   12.10    1.50
  -8   0  -8    3.50    0.90
  -8   0  -8    3.90    1.30
  -8   0  -8    3.40    1.30
   8   0   8    2.30    1.20
   8   0   8    3.40    1.20
  -9   0  -8    1.00    1.50
  -9   0  -8    1.20    1.40
  -9   0  -8    1.60    1.00
   9   0   8    1.60    1.50
 -10   0  -8   23.80    3.10
   5  -1  -8    0.60    1.60
  -5   1   8    0.10    1.00
   4  -1  -8    6.90    1.50
   4  -1  -8    9.30    1.60
  -4   1   8    6.20    1.00
   3  -1  -8   44.40    2.50
   3  -1  -8   42.40    2.30
  -3   1   8   39.80    1.90
   2  -1  -8   -0.30    0.90
   2  -1  -8    0.00    0.80
   2  -1  -8    0.10    0.80
  -2   1   8    0.10    0.50
   1  -1  -8   16.10    1.40
   1  -1  -8   15.00    1.40
   1  -1  -8   17.70    1.30
  -1   1   8   18.00    1.00
  -1   1   8   17.10    1.60
   0  -1  -8    8.00    0.90
   0  -1  -8    9.70    1.20
   0  -1  -8    9.80    1.10
   0   1   8    8.30    0.60
   0   1   8    6.60    1.00
  -1  -1  -8    4.70    0.90
  -1  -1  -8    6.40    1.00
  -1  -1  -8    5.30    0.60
   1   1   8    5.50    0.90
  -2  -1  -8   49.00    1.90
   2   1   8   49.70    2.20
  -3  -1  -8    3.20    0.50
  -3  -1  -8    2.30    0.70
   3   1   8    2.10    0.80
  -4  -1  -8   10.20    1.10
  -4  -1  -8   10.90    0.80
   4   1   8    8.10    1.10
  -5  -1  -8   24.30    1.20
  -5  -1  -8   25.20    1.60
   5   1   8   24.70    1.60
   5   1   8   25.60    1.60
  -6  -1  -8   37.40    1.70
  -6  -1  -8   38.80    2.10
   6   1   8   38.50    2.00
   6   1   8   40.60    2.10
  -7  -1  -8    0.10    0.60
  -7  -1  -8   -0.10    0.90
  -7  -1  -8    0.10    1.00
   7   1   8   -0.10    0.80
   7   1   8   -0.10    0.80
  -8  -1  -8   10.90    1.50
  -8  -1  -8   11.80    1.30
  -8  -1  -8   13.10    1.60
   8   1   8   12.20    1.50
   8   1   8   12.40    1.50
  -9  -1  -8   17.00    1.70
  -9  -1  -8   16.50    1.90
  -9  -1  -8   15.70    1.90
   9   1   8   16.90    2.10
   9   1   8   17.00    1.80
 -10  -1  -8    3.80    1.80
 -10  -1  -8    7.60    1.80
 -10  -1  -8    6.30    1.40
  10   1   8    3.30    1.60
  -5   2   8    2.70    1.30
   4  -2  -8    0.50    1.30
  -4   2   8    0.50    0.90
   3  -2  -8   -0.60    1.00
   3  -2  -8   -0.10    1.10
   3  -2  -8    0.20    1.10
  -3   2   8    0.10    0.70
   2  -2  -8    4.50    1.00
   2  -2  -8    3.10    1.00
   2  -2  -8    3.90    1.10
  -2   2   8    3.20    0.70
   1  -2  -8    6.70    1.10
   1  -2  -8    3.50    1.00
   1  -2  -8    3.90    0.80
  -1   2   8    6.30    1.10
  -1   2   8    4.90    0.70
   0  -2  -8    7.80    0.90
   0  -2  -8    4.60    0.90
   0  -2  -8    6.60    1.00
   0   2   8    6.40    0.70
   0   2   8    5.60    1.00
  -1  -2  -8  201.18    6.60
  -1  -2  -8  212.38    6.80
   1   2   8  212.68    6.90
   1   2   8  209.18    6.30
  -2  -2  -8  107.29    3.90
  -2  -2  -8  109.89    3.60
   2   2   8  103.19    3.90
   2   2   8  109.69    3.30
  -3  -2  -8    2.20    0.50
  -3  -2  -8    5.60    0.90
   3   2   8    3.30    0.90
  -4  -2  -8   13.70    1.20
  -4  -2  -8   13.00    0.90
   4   2   8   12.70    1.30
  -5  -2  -8   82.39    2.90
  -5  -2  -8   85.69    3.40
   5   2   8   86.89    3.30
  -6  -2  -8    2.20    0.60
  -6  -2  -8    1.80    0.90
   6   2   8    1.70    0.90
   6   2   8    3.10    0.90
  -7  -2  -8   10.10    1.10
  -7  -2  -8   10.00    1.40
   7   2   8   10.00    1.30
   7   2   8    9.40    1.30
  -8  -2  -8    1.20    1.20
  -8  -2  -8    0.90    1.00
  -8  -2  -8    1.60    0.80
   8   2   8    0.70    1.00
   8   2   8    1.10    1.00
  -9  -2  -8   12.80    1.70
  -9  -2  -8   11.30    1.60
   9   2   8   13.40    1.70
   9   2   8   11.40    1.60
 -10  -2  -8    1.40    1.20
 -10  -2  -8    1.40    1.50
 -10  -2  -8    2.50    1.80
  10   2   8    2.70    1.60
  10   2   8    1.40    1.50
  -4   3   8    0.20    1.10
   3  -3  -8    5.10    1.40
  -3   3   8    3.50    1.00
   2  -3  -8   10.20    1.40
   2  -3  -8   12.70    1.50
   2  -3  -8   11.30    1.30
  -2   3   8    8.00    0.90
   1  -3  -8    4.20    1.00
   1  -3  -8    5.80    1.00
   1  -3  -8    4.10    1.10
  -1   3   8    5.30    0.70
  -1   3   8    5.30    1.10
   0  -3  -8   -0.20    0.80
   0  -3  -8    0.60    0.90
   0  -3  -8    1.00    0.70
   0   3   8    0.50    0.90
   0   3   8    0.30    0.50
  -1  -3  -8    3.70    0.70
  -1  -3  -8    5.00    1.10
   1   3   8    5.00    1.00
   1   3   8    3.70    0.50
  -2  -3  -8  296.57    9.10
   2   3   8  290.07    8.80
   2   3   8  290.57    9.30
  -3  -3  -8   17.90    1.20
  -3  -3  -8   20.00    1.40
   3   3   8   16.70    1.30
   3   3   8   19.30    0.80
  -4  -3  -8    5.30    0.70
  -4  -3  -8    4.10    0.90
   4   3   8    2.90    0.80
   4   3   8    4.30    0.40
  -5  -3  -8   72.29    3.00
  -5  -3  -8   70.49    2.60
   5   3   8   73.59    3.00
  -6  -3  -8  106.69    4.10
  -6  -3  -8  109.49    3.70
   6   3   8  106.09    4.00
  -7  -3  -8    0.40    0.70
  -7  -3  -8    0.80    0.90
   7   3   8    0.80    0.90
  -8  -3  -8   40.70    2.00
  -8  -3  -8   39.10    2.40
   8   3   8   37.20    2.30
   8   3   8   40.40    2.40
  -9  -3  -8    0.50    1.00
  -9  -3  -8   -0.10    2.30
  -9  -3  -8    0.20    1.20
   9   3   8    0.30    1.10
   9   3   8    0.10    1.20
 -10  -3  -8   15.20    2.20
 -10  -3  -8   13.40    2.00
 -10  -3  -8   12.00    1.60
  10   3   8   13.60    1.90
  10   3   8   14.80    1.90
   4  -4  -8   24.80    2.50
  -4   4   8   24.80    2.30
   3  -4  -8   22.70    2.10
  -3   4   8   18.90    1.80
   2  -4  -8   80.19    3.50
  -2   4   8   82.39    3.20
   1  -4  -8    5.40    1.20
   1  -4  -8    5.50    1.10
   1  -4  -8    5.30    1.20
  -1   4   8    5.90    1.30
  -1   4   8    3.60    0.80
   0  -4  -8    2.10    1.00
   0  -4  -8    3.10    1.10
   0  -4  -8    2.40    0.90
   0   4   8    2.20    0.70
   0   4   8    1.00    1.00
  -1  -4  -8    5.30    0.90
  -1  -4  -8    3.20    1.00
   1   4   8    3.70    0.70
   1   4   8    2.60    1.00
  -2  -4  -8    9.30    1.00
  -2  -4  -8   10.30    1.30
   2   4   8    9.40    0.90
   2   4   8    9.30    1.20
  -3  -4  -8    1.50    0.60
  -3  -4  -8    2.10    1.00
   3   4   8    1.60    0.90
   3   4   8    1.60    0.50
  -4  -4  -8  103.69    3.80
  -4  -4  -8  101.19    3.60
   4   4   8   98.89    3.80
   4   4   8  100.39    3.30
  -5  -4  -8    5.80    0.80
  -5  -4  -8    6.90    1.10
   5   4   8    6.20    1.00
   5   4   8    5.40    0.60
  -6  -4  -8  139.29    4.90
  -6  -4  -8  146.79    5.20
   6   4   8  143.79    5.20
   6   4   8  150.08    4.50
  -7  -4  -8    0.60    0.70
  -7  -4  -8    0.50    0.80
   7   4   8    0.60    0.40
   7   4   8    0.40    0.90
  -8  -4  -8   21.10    1.60
  -8  -4  -8   23.40    1.90
   8   4   8   23.00    1.90
   8   4   8   24.30    1.00
  -9  -4  -8    1.90    1.00
  -9  -4  -8    3.00    1.40
   9   4   8    2.30    0.40
   9   4   8    1.90    1.20
 -10  -4  -8   89.89    4.20
 -10  -4  -8   90.49    3.80
  10   4   8   85.59    4.10
   3  -5  -8    3.70    1.80
  -3   5   8    2.00    1.30
   2  -5  -8   63.99    3.30
  -2   5   8   59.19    2.80
   1  -5  -8   14.40    1.70
  -1   5   8   13.50    1.40
   0  -5  -8   32.30    2.10
   0  -5  -8   35.40    2.10
   0  -5  -8   37.30    2.10
   0   5   8   34.90    1.80
  -1  -5  -8    5.80    1.20
  -1  -5  -8    3.40    1.00
   1   5   8    6.70    1.20
   1   5   8    5.10    0.80
  -2  -5  -8    2.80    1.00
  -2  -5  -8    3.20    0.90
   2   5   8    2.40    0.90
   2   5   8    2.10    0.60
  -3  -5  -8  124.99    4.40
  -3  -5  -8  126.69    4.60
   3   5   8  122.59    4.10
   3   5   8  126.19    4.50
  -4  -5  -8    0.80    0.70
  -4  -5  -8    1.40    0.90
   4   5   8    0.90    0.50
   4   5   8    0.80    0.80
  -5  -5  -8    0.10    0.70
  -5  -5  -8    0.10    0.80
   5   5   8   -0.30    0.80
   5   5   8    0.20    0.50
  -6  -5  -8   82.89    3.20
  -6  -5  -8   90.09    3.60
   6   5   8   84.39    3.50
   6   5   8   83.49    2.90
  -7  -5  -8   68.09    3.10
  -7  -5  -8   72.09    2.90
   7   5   8   69.89    2.40
   7   5   8   68.49    3.10
  -8  -5  -8   23.10    1.90
  -8  -5  -8   23.50    1.80
   8   5   8   23.60    1.20
   8   5   8   24.70    1.90
  -9  -5  -8    0.60    1.10
  -9  -5  -8    0.80    1.20
   9   5   8    0.50    1.30
   9   5   8    0.20    0.60
 -10  -5  -8   21.70    2.20
 -10  -5  -8   16.20    2.10
  10   5   8   18.40    2.20
  10   5   8   19.40    1.20
   2  -6  -8    3.40    1.80
  -2   6   8    5.00    1.30
   1  -6  -8    5.80    1.60
  -1   6   8    5.80    1.20
   0  -6  -8    3.10    1.20
   0   6   8    3.20    0.90
  -1  -6  -8   29.30    2.20
   1   6   8   25.10    1.60
  -2  -6  -8    3.10    1.10
  -2  -6  -8    2.20    1.00
   2   6   8    3.60    1.10
   2   6   8    2.60    0.80
  -3  -6  -8   94.79    3.60
  -3  -6  -8   89.39    3.80
   3   6   8   90.69    3.60
   3   6   8   90.39    3.20
  -4  -6  -8   13.30    1.50
  -4  -6  -8   14.70    1.60
   4   6   8   15.30    1.20
   4   6   8   15.50    1.60
  -5  -6  -8   32.00    1.90
  -5  -6  -8   32.60    2.00
   5   6   8   32.00    1.90
   5   6   8   32.60    1.60
  -6  -6  -8   -0.20    0.90
  -6  -6  -8    0.20    0.90
   6   6   8    0.30    0.60
   6   6   8   -0.20    1.00
  -7  -6  -8   36.60    2.10
  -7  -6  -8   29.70    2.30
   7   6   8   32.90    1.60
   7   6   8   33.40    2.10
  -8  -6  -8    8.10    1.30
  -8  -6  -8    7.90    1.50
   8   6   8    6.30    1.40
   8   6   8    6.00    0.80
  -9  -6  -8   12.30    1.60
  -9  -6  -8   10.10    1.60
   9   6   8   13.90    1.80
   9   6   8   10.50    1.20
 -10  -6  -8    7.90    1.60
 -10  -6  -8    5.50    1.70
  10   6   8    9.40    1.70
  10   6   8    6.90    1.00
   1  -7  -8   14.80    2.20
  -1   7   8   15.60    1.70
   0  -7  -8    2.00    1.40
   0   7   8    5.30    1.10
  -1  -7  -8   26.10    2.30
   1   7   8   25.80    1.80
  -2  -7  -8    8.70    1.40
   2   7   8   12.00    1.40
  -3  -7  -8    5.90    1.40
   3   7   8    5.40    0.90
   3   7   8    5.10    1.30
  -4  -7  -8    0.80    1.00
  -4  -7  -8    0.60    1.20
   4   7   8    0.00    0.80
   4   7   8    0.80    0.90
  -5  -7  -8    0.40    0.90
  -5  -7  -8    1.20    1.10
   5   7   8    1.50    0.80
   5   7   8    1.00    1.00
  -6  -7  -8    0.60    1.10
  -6  -7  -8    0.60    1.20
   6   7   8    0.40    0.80
   6   7   8    0.00    1.00
  -7  -7  -8   10.50    1.50
  -7  -7  -8    9.70    1.40
   7   7   8   12.80    1.70
   7   7   8   12.10    1.20
  -8  -7  -8   22.90    2.10
  -8  -7  -8   23.20    2.10
   8   7   8   22.50    1.50
   8   7   8   21.40    2.10
  -9  -7  -8    2.40    1.60
  -9  -7  -8    2.40    1.40
   9   7   8    2.90    0.90
   9   7   8    1.80    1.50
 -10  -7  -8    1.50    1.80
   0  -8  -8    1.60    1.70
   0   8   8    2.30    1.30
  -1  -8  -8   -0.40    1.30
   1   8   8   -0.20    1.10
  -2  -8  -8   72.59    3.70
   2   8   8   75.89    3.20
  -3  -8  -8   59.79    3.20
   3   8   8   67.89    2.80
  -4  -8  -8    0.60    1.10
   4   8   8   -0.10    0.90
  -5  -8  -8    0.10    1.20
   5   8   8   -0.20    1.20
   5   8   8   -0.10    0.90
  -6  -8  -8   19.10    2.00
   6   8   8   21.60    1.90
   6   8   8   20.40    1.60
  -7  -8  -8    4.80    1.40
   7   8   8    7.10    1.10
   7   8   8    6.90    1.50
  -8  -8  -8    0.20    1.50
   8   8   8    0.70    0.90
   8   8   8    1.10    1.40
  -9  -8  -8   21.30    2.60
   9   8   8   26.30    2.90
   9   8   8   24.60    1.80
  -2  -9  -8   24.30    2.40
   2   9   8   21.50    2.20
  -3  -9  -8   95.59    4.40
   3   9   8  105.39    4.10
  -4  -9  -8    2.00    1.60
   4   9   8    1.90    1.30
  -5  -9  -8    9.20    1.80
   5   9   8   12.00    1.50
  -6  -9  -8    1.90    1.50
   6   9   8    2.00    1.50
   6   9   8    3.40    1.20
  -7  -9  -8   -0.60    1.60
   7   9   8    0.10    1.10
   7   9   8    0.30    1.60
  -8  -9  -8    7.50    1.90
   8   9   8    8.50    1.40
   8   9   8    8.70    1.80
   4  10   8    0.10    1.50
  -5 -10  -8    6.80    2.00
   5  10   8    7.60    1.60
  -6 -10  -8    0.10    1.80
   6  10   8    0.50    1.30
   2   8  -9    1.80    1.00
   1   8  -9    9.70    1.10
  -1  -8   9   13.40    3.10
   0   8  -9   28.60    1.70
   0  -8   9   30.90    2.50
  -1   8  -9    0.00    0.80
   1  -8   9    0.10    1.80
  -2   8  -9    2.50    0.90
   2  -8   9    2.40    1.90
   4   7  -9   22.40    2.30
   3   7  -9    2.30    1.70
   3   7  -9    2.70    1.10
   2   7  -9    3.10    0.90
   2   7  -9    4.50    1.60
   1   7  -9    1.10    0.80
   0   7  -9   68.79    2.60
   0  -7   9   72.59    3.50
  -1   7  -9    3.00    0.70
   1  -7   9    3.60    1.60
  -2   7  -9    8.60    1.00
   2  -7   9    9.60    1.80
  -3   7  -9    5.60    0.80
  -3   7  -9    3.70    1.80
   3  -7   9    3.70    1.50
  -4   7  -9    4.10    1.90
   4  -7   9    6.20    1.70
   4   6  -9    3.00    1.10
   4   6  -9    5.00    1.90
   3   6  -9    0.10    0.80
   3   6  -9    0.00    1.60
   2   6  -9    7.00    1.70
   2   6  -9    6.70    0.90
   1   6  -9    9.60    1.10
   1   6  -9   13.10    1.70
   0   6  -9  151.88    5.50
   0   6  -9  152.68    4.90
  -1   6  -9   58.09    2.10
   1  -6   9   60.29    3.00
  -2   6  -9    8.10    0.80
   2  -6   9    8.30    1.40
  -3   6  -9    1.80    0.50
  -3   6  -9    1.30    1.30
   3  -6   9    1.00    1.20
  -4   6  -9   44.10    3.00
  -5   6  -9   42.40    1.80
  -5   6  -9   36.70    2.90
   5  -6   9   38.90    2.80
   5   5  -9    4.90    1.80
   5   5  -9    5.10    1.40
   4   5  -9   30.10    2.60
   4   5  -9   31.10    2.10
   3   5  -9   12.10    1.50
   3   5  -9   15.40    1.90
   2   5  -9   16.40    1.40
   2   5  -9   18.70    1.90
   1   5  -9   -0.10    1.00
   1   5  -9    0.50    0.60
   0   5  -9    0.80    0.50
   0   5  -9    0.50    1.10
  -1   5  -9    3.60    0.50
  -1   5  -9    3.80    1.20
  -2   5  -9    3.00    0.40
   2  -5   9    2.70    1.10
  -3   5  -9   15.50    1.90
   3  -5   9   13.90    1.80
  -4   5  -9   62.49    2.00
  -4   5  -9   59.39    3.20
  -5   5  -9   23.10    2.20
  -5   5  -9   24.90    1.20
   5  -5   9   26.40    2.30
   5  -5   9   24.70    2.10
  -6   5  -9    0.30    1.70
  -6   5  -9    0.50    0.80
   6  -5   9    0.40    1.50
   5   4  -9   10.40    2.10
   5   4  -9    8.80    1.60
  -5  -4   9    8.70    0.90
   4   4  -9   24.10    2.00
   4   4  -9   24.30    2.60
   3   4  -9   30.20    1.90
   3   4  -9   31.90    2.50
   2   4  -9   34.00    2.40
   2   4  -9   32.70    1.80
   1   4  -9    0.60    1.10
   1   4  -9    0.20    0.60
   0   4  -9   10.70    1.40
   0   4  -9    9.30    0.90
  -1   4  -9    4.70    1.10
  -1   4  -9    6.20    0.70
  -2   4  -9    2.00    0.40
  -2   4  -9    2.10    1.00
   2  -4   9    3.00    1.10
  -3   4  -9    0.60    1.10
   3  -4   9    0.30    1.00
   3  -4   9    0.30    1.00
  -4   4  -9   13.30    1.60
  -4   4  -9   14.70    1.80
   4  -4   9   16.10    1.70
   4  -4   9   12.80    1.50
  -5   4  -9    5.10    1.40
  -5   4  -9    5.00    0.60
   5  -4   9    3.50    1.20
   5  -4   9    5.00    1.30
  -6   4  -9    0.00    1.50
  -6   4  -9    0.70    0.60
   6  -4   9    0.50    1.20
  -7   4  -9    7.10    2.00
  -7   4  -9    6.20    1.00
   7  -4   9    7.00    1.70
   5   3  -9    0.60    1.80
   5   3  -9    0.20    1.30
  -5  -3   9    0.80    0.70
   4   3  -9   30.40    2.50
   4   3  -9   30.70    2.20
  -4  -3   9   32.70    1.20
   3   3  -9   36.90    2.40
   3   3  -9   36.70    2.00
   2   3  -9   -0.20    1.00
   2   3  -9    1.00    0.70
   1   3  -9   37.10    1.70
   1   3  -9   31.50    2.00
   0   3  -9    7.10    0.80
   0   3  -9    4.60    1.00
  -1   3  -9   93.69    3.60
  -1   3  -9   89.59    2.90
   1  -3   9   88.99    3.60
  -2   3  -9    0.60    0.30
  -2   3  -9    0.50    0.80
   2  -3   9    0.60    0.90
  -3   3  -9    1.20    1.00
  -3   3  -9    1.00    0.90
   3  -3   9    0.50    1.00
   3  -3   9    0.80    0.90
  -4   3  -9   19.30    1.80
   4  -3   9   22.10    1.70
   4  -3   9   20.70    1.80
  -5   3  -9   30.00    2.20
  -5   3  -9   33.50    2.20
  -5   3  -9   33.70    1.30
   5  -3   9   30.70    2.20
  -6   3  -9    6.80    1.60
  -6   3  -9    5.40    0.70
   6  -3   9    7.50    1.50
  -7   3  -9    6.80    1.70
  -7   3  -9    6.10    0.90
   7  -3   9    6.10    1.50
  -8   3  -9    1.50    1.90
  -8   3  -9    2.00    1.00
   8  -3   9    0.90    1.60
   5   2  -9    0.30    1.70
   5   2  -9   -0.70    1.40
  -5  -2   9   -0.10    0.80
   4   2  -9    2.20    1.40
   4   2  -9    1.70    1.10
  -4  -2   9    1.80    0.60
   3   2  -9  125.09    4.80
   3   2  -9  117.79    4.30
  -3  -2   9  115.79    3.60
   2   2  -9   10.50    1.20
   2   2  -9    9.80    1.30
   1   2  -9  124.29    4.80
   1   2  -9  134.19    4.30
   0   2  -9    1.10    0.50
   0   2  -9    1.10    0.90
   0  -2   9    1.70    0.90
  -1   2  -9    2.30    0.50
  -1   2  -9    1.30    0.80
   1  -2   9    1.60    0.90
  -2   2  -9    0.70    0.40
  -2   2  -9    0.30    0.80
  -2   2  -9    1.20    1.00
   2  -2   9    0.70    0.90
  -3   2  -9  133.99    4.60
  -3   2  -9  125.19    3.90
   3  -2   9  125.69    4.60
   3  -2   9  128.79    4.50
  -4   2  -9  104.69    3.20
  -4   2  -9  101.49    4.00
   4  -2   9   97.29    3.80
   4  -2   9  103.99    3.90
  -5   2  -9  403.86   12.30
  -5   2  -9  402.56   13.10
   5  -2   9  432.66   13.00
   5  -2   9  420.76   13.00
  -6   2  -9   42.90    2.30
  -6   2  -9   41.60    1.70
  -6   2  -9   43.00    2.40
   6  -2   9   42.00    2.40
  -7   2  -9   17.50    1.90
  -7   2  -9   20.60    2.20
  -7   2  -9   20.90    1.30
   7  -2   9   20.70    2.20
  -8   2  -9   30.10    1.80
  -8   2  -9   28.70    2.70
   8  -2   9   26.40    2.40
   5   1  -9    0.30    1.80
   5   1  -9    1.50    1.50
  -5  -1   9    0.60    0.90
   4   1  -9    3.50    1.60
   4   1  -9    5.20    1.30
  -4  -1   9    3.50    0.80
   3   1  -9  123.59    4.30
   3   1  -9  110.89    4.60
  -3  -1   9  115.59    3.80
   2   1  -9  107.09    4.20
   2   1  -9  106.99    3.80
  -2  -1   9  101.89    3.20
   1   1  -9   80.39    3.00
   1   1  -9   79.99    3.40
   0   1  -9    4.60    0.70
   0   1  -9    2.80    1.00
   0  -1   9    3.20    1.00
  -1   1  -9    0.50    0.80
  -1   1  -9   -0.10    0.80
  -1   1  -9    0.00    0.50
   1  -1   9    0.30    0.80
  -2   1  -9    3.90    0.50
  -2   1  -9    2.90    0.90
  -2   1  -9    3.50    0.90
   2  -1   9    2.80    0.90
  -3   1  -9   32.10    1.30
  -3   1  -9   33.40    1.90
   3  -1   9   30.90    1.90
  -4   1  -9  122.89    3.80
  -4   1  -9  118.49    4.50
   4  -1   9  128.09    4.50
   4  -1   9  123.69    4.40
  -5   1  -9  292.07    9.70
  -5   1  -9  309.77    9.00
   5  -1   9  286.17    9.60
   5  -1   9  304.17    9.60
  -6   1  -9   84.59    2.90
  -6   1  -9   84.69    3.60
   6  -1   9   86.29    3.50
   6  -1   9   87.69    3.60
  -7   1  -9   16.60    1.90
  -7   1  -9   15.70    1.20
  -7   1  -9   15.90    1.80
   7  -1   9   16.60    1.80
   7  -1   9   16.50    1.90
  -8   1  -9    2.20    1.40
  -8   1  -9    2.20    1.30
  -8   1  -9    2.00    0.90
   8  -1   9    1.30    1.30
  -9   1  -9   56.89    2.80
  -9   1  -9   59.99    3.50
  -9   1  -9   66.99    3.50
   9  -1   9   57.49    3.40
   5   0  -9   14.60    2.30
  -5   0   9   12.40    1.60
   4   0  -9   13.40    1.70
   4   0  -9   13.60    1.90
  -4   0   9   13.70    1.30
   3   0  -9    0.00    1.00
   3   0  -9   -0.10    1.20
  -3   0   9   -0.10    0.60
   2   0  -9   10.60    1.40
   2   0  -9    8.40    1.10
  -2   0   9   10.60    0.80
   1   0  -9   15.20    1.30
   1   0  -9   17.20    1.70
  -1   0   9   17.30    0.70
   0   0  -9   32.90    2.00
   0   0  -9   36.40    2.00
   0   0  -9   34.70    1.60
   0   0   9   34.90    2.00
  -1   0  -9    7.60    1.20
  -1   0  -9    5.30    0.70
  -1   0  -9    5.80    1.00
   1   0   9    4.20    1.10
  -2   0  -9   21.90    1.60
  -2   0  -9   20.10    1.10
   2   0   9   20.10    1.60
  -3   0  -9    1.40    0.50
  -3   0  -9    1.90    0.80
   3   0   9    2.60    0.90
  -4   0  -9   29.30    1.30
  -4   0  -9   28.10    1.90
   4   0   9   30.60    1.90
  -5   0  -9  174.38    6.00
  -5   0  -9  175.38    5.30
   5   0   9  161.18    5.90
   5   0   9  170.28    5.90
  -6   0  -9    0.40    0.90
  -6   0  -9    0.10    0.50
   6   0   9    0.00    1.00
   6   0   9    0.30    0.90
  -7   0  -9    5.00    1.30
   7   0   9    6.70    1.30
   7   0   9    5.40    1.10
  -8   0  -9    0.30    1.20
  -8   0  -9    0.80    0.90
   8   0   9    0.80    1.10
   8   0   9    0.60    1.10
  -9   0  -9    6.60    1.90
  -9   0  -9    5.60    1.30
  -9   0  -9    4.70    1.60
   9   0   9    4.80    1.50
   4  -1  -9    0.80    1.40
  -4   1   9    1.50    0.90
   3  -1  -9    0.60    1.20
   3  -1  -9    0.50    1.10
  -3   1   9    0.20    0.70
   2  -1  -9   -0.40    0.90
   2  -1  -9    1.00    0.90
  -2   1   9    0.80    0.60
   1  -1  -9    2.40    1.10
   1  -1  -9    3.60    1.10
   1  -1  -9    3.60    0.90
  -1   1   9    3.00    0.50
  -1   1   9    4.70    1.30
   0  -1  -9   10.90    1.10
   0  -1  -9   11.30    1.40
   0  -1  -9   13.50    1.50
   0   1   9   13.10    0.70
   0   1   9   17.00    1.50
  -1  -1  -9   30.60    1.50
  -1  -1  -9   29.20    1.90
  -1  -1  -9   32.50    1.80
   1   1   9   26.70    1.80
  -2  -1  -9   15.90    1.40
  -2  -1  -9   17.60    1.10
   2   1   9   16.20    1.50
  -3  -1  -9    2.00    0.50
  -3  -1  -9    2.30    0.90
   3   1   9    2.30    0.80
  -4  -1  -9    0.00    0.70
  -4  -1  -9    0.40    0.50
   4   1   9    0.20    0.80
  -5  -1  -9    7.70    0.90
  -5  -1  -9   10.50    1.30
   5   1   9    9.20    1.20
  -6  -1  -9    0.10    0.50
  -6  -1  -9    0.70    1.00
   6   1   9    0.40    0.90
   6   1   9    0.60    0.90
  -7  -1  -9    1.40    0.70
  -7  -1  -9    1.40    1.20
   7   1   9    1.20    1.00
   7   1   9    3.50    1.20
  -8  -1  -9    1.30    1.20
  -8  -1  -9    1.60    0.80
   8   1   9    2.50    1.20
   8   1   9    1.80    1.10
  -9  -1  -9    8.40    1.80
   9   1   9    7.70    1.70
   9   1   9    8.60    1.60
  -4   2   9    8.60    1.30
   3  -2  -9   12.20    1.60
   3  -2  -9   15.90    1.90
  -3   2   9   13.00    1.50
   2  -2  -9    4.50    1.30
   2  -2  -9    4.20    1.30
   2  -2  -9    4.10    1.20
  -2   2   9    4.40    0.80
   1  -2  -9   10.90    1.50
   1  -2  -9   10.70    1.30
  -1   2   9   10.70    1.50
  -1   2   9   10.70    1.00
   0  -2  -9   12.30    1.30
   0  -2  -9   12.40    1.50
   0  -2  -9   11.40    1.40
   0   2   9   11.30    1.40
   0   2   9   11.90    0.80
  -1  -2  -9  319.37   10.10
  -1  -2  -9  321.57    9.80
  -1  -2  -9  311.37   10.20
   1   2   9  309.87    9.40
   1   2   9  322.57   10.20
  -2  -2  -9  108.09    4.00
  -2  -2  -9  106.09    3.70
   2   2   9  105.09    4.00
  -3  -2  -9    4.90    1.00
  -3  -2  -9    5.20    0.70
   3   2   9    4.20    1.00
  -4  -2  -9    0.20    0.90
  -4  -2  -9    0.10    0.50
   4   2   9    0.00    0.80
  -5  -2  -9    9.10    1.00
  -5  -2  -9    7.40    1.10
   5   2   9    7.30    1.10
  -6  -2  -9   11.60    1.40
  -6  -2  -9   10.90    1.10
   6   2   9   10.30    1.30
  -7  -2  -9    9.40    1.10
  -7  -2  -9    6.90    1.30
   7   2   9    8.40    1.20
   7   2   9    8.60    1.30
  -8  -2  -9   15.80    1.80
  -8  -2  -9   15.20    1.50
   8   2   9   16.10    1.90
   8   2   9   15.10    1.70
  -9  -2  -9   49.20    2.50
  -9  -2  -9   50.89    3.00
   9   2   9   48.20    2.80
   9   2   9   48.60    2.90
 -10  -2  -9    7.20    1.50
 -10  -2  -9    7.80    1.80
  10   2   9    9.80    2.20
  10   2   9    9.30    2.00
  -3   3   9   48.90    2.50
   2  -3  -9   20.20    1.90
   2  -3  -9   21.20    2.10
   2  -3  -9   20.70    2.00
  -2   3   9   19.40    1.50
   1  -3  -9   -0.40    1.10
   1  -3  -9   -0.20    0.90
   1  -3  -9   -0.20    1.00
  -1   3   9   -0.10    0.60
  -1   3   9   -0.20    1.00
   0  -3  -9    0.50    0.80
   0  -3  -9    0.60    1.00
   0  -3  -9    1.50    1.00
   0   3   9    0.90    0.50
   0   3   9    1.70    1.10
  -1  -3  -9  406.46   12.20
  -1  -3  -9  369.66   11.80
  -1  -3  -9  380.36   12.10
   1   3   9  376.16   11.50
   1   3   9  381.96   12.10
  -2  -3  -9  362.36   11.00
   2   3   9  350.06   10.60
   2   3   9  357.26   11.30
  -3  -3  -9    6.70    0.90
  -3  -3  -9    6.40    1.10
   3   3   9    8.20    1.30
   3   3   9    6.70    0.50
  -4  -3  -9    7.80    1.00
  -4  -3  -9    6.30    1.10
   4   3   9    7.80    1.10
  -5  -3  -9   18.20    1.30
  -5  -3  -9   16.50    1.50
   5   3   9   15.20    1.50
  -6  -3  -9   18.40    1.70
  -6  -3  -9   18.90    1.30
   6   3   9   19.40    1.60
  -7  -3  -9   11.50    1.20
  -7  -3  -9   12.70    1.60
   7   3   9   10.50    1.40
  -8  -3  -9    5.00    1.30
  -8  -3  -9    5.30    1.00
   8   3   9    5.40    1.30
  -9  -3  -9    0.70    1.30
  -9  -3  -9    1.50    1.00
   9   3   9    1.00    1.30
   9   3   9    0.90    1.20
 -10  -3  -9   27.50    2.30
 -10  -3  -9   25.90    2.80
  10   3   9   27.30    2.80
   3  -4  -9    0.40    1.80
  -3   4   9    0.70    1.20
   2  -4  -9    5.40    1.50
  -2   4   9    4.30    1.00
   1  -4  -9   -0.30    1.10
   1  -4  -9    0.60    1.10
   1  -4  -9    0.20    1.10
  -1   4   9   -0.30    0.70
   0  -4  -9    7.10    1.30
   0  -4  -9   10.50    1.50
   0  -4  -9   12.30    1.40
   0   4   9   11.10    1.50
   0   4   9    8.80    1.10
  -1  -4  -9  132.49    4.90
  -1  -4  -9  130.99    4.60
  -1  -4  -9  129.79    4.80
   1   4   9  123.79    4.20
   1   4   9  130.69    4.80
  -2  -4  -9  500.05   15.10
  -2  -4  -9  508.25   15.40
   2   4   9  482.05   15.30
   2   4   9  488.75   14.80
  -3  -4  -9   -0.30    0.80
  -3  -4  -9    0.20    0.70
   3   4   9   -0.30    0.40
   3   4   9    0.00    0.90
  -4  -4  -9    2.00    1.00
  -4  -4  -9    2.70    0.80
   4   4   9    1.80    0.90
   4   4   9    2.80    0.50
  -5  -4  -9    0.50    0.70
  -5  -4  -9    0.30    1.00
   5   4   9    0.60    0.30
   5   4   9    0.30    0.90
  -6  -4  -9   53.49    2.70
  -6  -4  -9   53.69    2.40
   6   4   9   57.79    2.80
  -7  -4  -9   -0.20    0.90
  -7  -4  -9   -0.20    0.80
   7   4   9    0.50    1.00
  -8  -4  -9    7.60    1.20
  -8  -4  -9    5.90    1.30
   8   4   9    7.50    1.40
  -9  -4  -9   32.40    2.20
  -9  -4  -9   34.50    2.40
   9   4   9   31.40    2.60
 -10  -4  -9   77.49    3.60
 -10  -4  -9   75.79    3.90
  10   4   9   80.49    4.00
   2  -5  -9   23.20    2.70
  -2   5   9   21.20    2.00
   1  -5  -9   -0.20    1.40
  -1   5   9   -0.20    0.90
   0  -5  -9    9.50    1.60
   0   5   9    8.30    1.00
  -1  -5  -9    0.50    1.00
  -1  -5  -9    0.40    1.20
  -1  -5  -9    0.30    1.00
   1   5   9   -0.40    1.10
   1   5   9    0.10    0.70
  -2  -5  -9   63.79    3.10
  -2  -5  -9   67.59    2.90
   2   5   9   59.69    2.40
   2   5   9   69.39    2.90
  -3  -5  -9    0.10    0.70
  -3  -5  -9    0.80    1.00
   3   5   9    0.30    1.10
   3   5   9   -0.10    0.50
  -4  -5  -9   41.40    2.30
  -4  -5  -9   42.50    2.10
   4   5   9   42.00    2.30
   4   5   9   41.20    1.70
  -5  -5  -9    0.20    0.80
  -5  -5  -9   -0.30    0.90
   5   5   9    0.20    1.00
   5   5   9    0.00    0.50
  -6  -5  -9    2.80    0.90
  -6  -5  -9    2.30    1.20
   6   5   9    1.30    0.50
   6   5   9    1.70    1.00
  -7  -5  -9   45.10    2.70
  -7  -5  -9   43.80    2.30
   7   5   9   45.00    1.70
   7   5   9   45.30    2.50
  -8  -5  -9    0.00    1.00
  -8  -5  -9    0.20    1.10
   8   5   9    0.20    0.50
   8   5   9    0.40    1.30
  -9  -5  -9    0.10    1.30
  -9  -5  -9    0.10    1.10
   9   5   9    0.40    1.30
   9   5   9    0.50    0.60
 -10  -5  -9    7.60    1.70
 -10  -5  -9    7.90    1.60
  10   5   9    8.60    2.20
   1  -6  -9    6.00    1.90
  -1   6   9    5.50    1.30
   0  -6  -9    0.00    1.30
   0   6   9    0.50    1.00
  -1  -6  -9   38.90    2.50
   1   6   9   34.40    2.00
  -2  -6  -9   45.50    2.70
  -2  -6  -9   51.69    2.60
   2   6   9   49.80    2.20
   2   6   9   50.59    2.70
  -3  -6  -9    3.80    1.30
  -3  -6  -9    4.80    1.20
   3   6   9    3.30    1.10
   3   6   9    3.00    0.80
  -4  -6  -9   14.40    1.50
  -4  -6  -9   10.30    1.50
   4   6   9   13.10    1.10
   4   6   9   12.90    1.60
  -5  -6  -9   47.90    2.60
  -5  -6  -9   48.00    2.40
   5   6   9   46.00    2.00
   5   6   9   50.29    2.70
  -6  -6  -9    7.10    1.50
  -6  -6  -9    7.80    1.20
   6   6   9    6.40    0.80
   6   6   9    6.40    1.40
  -7  -6  -9   25.70    2.10
  -7  -6  -9   28.20    2.10
   7   6   9   26.70    2.10
   7   6   9   26.10    1.40
  -8  -6  -9    4.20    1.20
  -8  -6  -9    3.40    1.60
   8   6   9    3.70    0.70
   8   6   9    3.90    1.60
  -9  -6  -9   41.40    2.80
  -9  -6  -9   45.90    2.80
   9   6   9   47.10    1.90
   9   6   9   43.30    3.10
   0  -7  -9    0.00    1.50
   0   7   9    0.30    1.30
  -1  -7  -9   -0.30    1.50
   1   7   9    0.60    1.00
  -2  -7  -9   30.10    2.50
   2   7   9   29.90    1.90
  -3  -7  -9    5.70    1.60
   3   7   9    6.40    2.00
   3   7   9    6.50    1.00
  -4  -7  -9    0.90    1.10
  -4  -7  -9    0.70    1.30
   4   7   9    1.10    1.20
   4   7   9    0.60    0.80
  -5  -7  -9    6.20    1.20
  -5  -7  -9    5.70    1.40
   5   7   9    7.50    1.50
   5   7   9    6.90    1.00
  -6  -7  -9   67.29    3.40
  -6  -7  -9   73.69    3.30
   6   7   9   77.69    2.90
   6   7   9   73.19    3.40
  -7  -7  -9    4.30    1.30
  -7  -7  -9    3.50    1.40
   7   7   9    3.20    0.90
   7   7   9    1.70    1.30
  -8  -7  -9    4.40    1.50
  -8  -7  -9    7.00    1.60
   8   7   9    5.70    1.60
   8   7   9    6.70    1.00
  -9  -7  -9    0.00    1.80
  -9  -7  -9    0.20    1.40
   9   7   9   -0.30    1.50
   9   7   9    0.00    0.90
   1   8   9   16.50    2.00
  -2  -8  -9    4.50    1.70
   2   8   9    4.50    1.30
  -3  -8  -9   72.29    3.60
   3   8   9   70.29    3.00
  -4  -8  -9    1.00    1.50
   4   8   9    0.10    1.00
  -5  -8  -9    9.80    1.80
   5   8   9   11.00    1.30
   5   8   9   13.60    1.80
  -6  -8  -9   46.10    3.10
   6   8   9   50.29    2.40
   6   8   9   52.59    3.10
  -7  -8  -9   23.60    2.60
   7   8   9   22.50    1.70
   7   8   9   21.90    2.50
  -8  -8  -9    1.50    1.80
   8   8   9    2.00    1.00
   8   8   9    2.10    1.60
  -4  -9  -9   -0.20    1.70
   4   9   9    0.80    1.20
  -5  -9  -9    4.50    1.70
   5   9   9    4.60    1.30
  -6  -9  -9   23.40    2.70
   6   9   9   26.10    2.10
  -7  -9  -9   48.80    3.50
   7   9   9   54.89    3.50
   2   7 -10    1.30    2.00
   1   7 -10   24.40    1.70
   0   7 -10    2.00    0.90
  -1   7 -10   10.70    1.10
  -2   7 -10    0.10    0.70
   3   6 -10    0.40    1.20
   3   6 -10    0.70    1.90
   2   6 -10   18.80    1.70
   2   6 -10   18.80    2.40
   1   6 -10    0.10    0.80
   1   6 -10    0.10    1.40
   0   6 -10    1.50    0.70
   0   6 -10    2.00    1.60
  -1   6 -10    0.20    0.50
  -2   6 -10    6.00    0.80
   3   5 -10    5.60    2.00
   3   5 -10    4.30    1.20
   2   5 -10    0.40    0.90
   2   5 -10    0.80    1.60
   1   5 -10   18.50    2.10
   1   5 -10   20.80    1.50
   0   5 -10    1.90    0.70
   0   5 -10    1.50    1.30
  -1   5 -10    5.80    0.70
  -1   5 -10    5.80    1.40
  -2   5 -10   16.80    0.90
   4   4 -10   25.00    2.70
   4   4 -10   23.40    2.30
   3   4 -10   12.90    1.50
   3   4 -10   15.30    2.10
   2   4 -10    5.60    1.10
   2   4 -10    3.60    1.40
   1   4 -10    0.20    1.30
   1   4 -10    0.30    0.70
   0   4 -10    0.30    0.60
   0   4 -10   -0.20    1.00
  -1   4 -10   30.90    1.30
  -1   4 -10   28.10    2.00
  -2   4 -10   25.80    2.10
  -2   4 -10   26.90    1.10
   2  -4  10   22.80    2.10
  -3   4 -10   17.00    2.10
   3  -4  10   18.40    2.00
  -5   4 -10   -0.10    1.40
  -5   4 -10    0.30    0.40
   5  -4  10    0.80    1.30
  -6   4 -10    8.10    1.00
  -6   4 -10    7.20    1.90
   6  -4  10    6.50    1.80
   4   3 -10   19.10    2.40
   4   3 -10   19.70    2.20
   3   3 -10   54.29    3.10
   3   3 -10   52.49    2.60
   2   3 -10   22.50    1.60
   2   3 -10   21.80    2.10
   1   3 -10    4.30    0.90
   1   3 -10    4.50    1.40
   0   3 -10   20.30    1.20
   0   3 -10   16.30    1.90
  -1   3 -10   26.60    2.10
  -1   3 -10   26.00    1.20
   1  -3  10   25.80    1.90
  -2   3 -10    5.60    1.30
  -2   3 -10    6.20    0.70
   2  -3  10    5.10    1.30
  -3   3 -10   17.00    0.80
  -3   3 -10   19.60    1.90
  -4   3 -10   30.50    2.30
  -4   3 -10   31.10    2.30
   4  -3  10   30.90    2.30
   4  -3  10   30.30    2.10
  -5   3 -10   37.10    2.50
   5  -3  10   38.40    2.50
  -6   3 -10   26.30    2.30
  -6   3 -10   29.20    1.40
   6  -3  10   30.00    2.20
  -7   3 -10    1.20    1.70
  -7   3 -10    1.40    0.80
   7  -3  10    1.00    1.60
   4   2 -10    0.30    1.30
   4   2 -10    0.60    1.60
  -4  -2  10    0.00    0.70
   3   2 -10   -0.60    1.30
   3   2 -10   -0.40    1.00
   2   2 -10    0.20    0.90
   2   2 -10    0.60    1.20
   1   2 -10    2.30    1.10
   1   2 -10    2.50    0.80
   0   2 -10  153.48    4.90
   0   2 -10  141.29    5.40
  -1   2 -10  149.39    5.30
  -1   2 -10  140.89    4.60
   1  -2  10  138.59    5.20
  -2   2 -10   14.50    1.80
  -2   2 -10   16.30    1.00
   2  -2  10   16.90    1.80
  -3   2 -10  107.79    3.50
  -3   2 -10  115.89    4.40
  -3   2 -10  108.79    4.20
   3  -2  10  109.19    4.30
  -4   2 -10   66.69    2.20
  -4   2 -10   68.89    3.10
   4  -2  10   66.19    3.00
   4  -2  10   65.39    3.10
  -5   2 -10  265.87    8.20
  -5   2 -10  270.07    9.10
   5  -2  10  279.27    9.00
   5  -2  10  275.07    9.00
  -6   2 -10   56.99    3.10
   6  -2  10   54.99    3.00
  -7   2 -10   11.30    1.30
  -7   2 -10    9.10    1.70
   7  -2  10    7.90    1.60
  -8   2 -10    5.70    2.00
  -8   2 -10    5.10    1.10
   8  -2  10    4.80    1.80
   4   1 -10    0.50    1.40
   4   1 -10    0.30    1.80
  -4  -1  10    0.40    0.70
   3   1 -10    7.40    1.40
   3   1 -10    5.40    1.70
  -3  -1  10    7.20    0.70
   2   1 -10   19.10    2.00
   2   1 -10   18.40    1.70
   1   1 -10    0.30    1.10
   1   1 -10    0.00    0.70
   0   1 -10   21.20    1.40
   0   1 -10   21.10    1.80
   0  -1  10   19.90    1.80
  -1   1 -10   24.20    1.30
  -1   1 -10   24.90    2.00
   1  -1  10   23.80    2.00
  -2   1 -10   18.60    1.90
  -2   1 -10   17.00    1.10
  -2   1 -10   16.40    1.50
   2  -1  10   17.00    1.80
  -3   1 -10    0.90    0.90
  -3   1 -10    1.60    0.50
   3  -1  10    1.00    1.00
  -4   1 -10   30.50    1.30
  -4   1 -10   30.80    2.10
   4  -1  10   32.00    2.10
  -5   1 -10   31.10    2.00
  -5   1 -10   28.30    1.30
   5  -1  10   26.90    1.90
   5  -1  10   29.60    1.90
  -6   1 -10   -0.20    1.20
  -6   1 -10    0.20    0.50
   6  -1  10   -0.10    1.20
   6  -1  10    0.50    1.20
  -7   1 -10    7.90    1.70
   7  -1  10   10.40    1.70
   7  -1  10    9.80    1.70
  -8   1 -10    5.60    1.90
   8  -1  10    7.00    1.80
   4   0 -10   33.10    2.90
   4   0 -10   31.10    2.80
   3   0 -10    0.50    1.60
   3   0 -10    1.20    1.30
  -3   0  10    0.60    0.70
   2   0 -10   -0.40    1.10
   2   0 -10   -0.30    0.90
  -2   0  10    0.20    0.40
   1   0 -10    5.70    1.00
   1   0 -10    6.00    1.30
   0   0 -10   77.59    3.40
   0   0 -10   80.49    3.00
   0   0  10   78.99    3.50
  -1   0 -10   15.40    1.20
  -1   0 -10   14.30    1.70
  -1   0 -10   16.80    1.80
   1   0  10   18.40    1.80
  -2   0 -10   38.80    2.20
  -2   0 -10   31.30    2.10
  -2   0 -10   37.70    1.60
   2   0  10   36.60    2.30
  -3   0 -10    0.30    1.00
  -3   0 -10    0.40    0.50
   3   0  10    1.10    1.00
  -4   0 -10    3.60    0.60
  -4   0 -10    2.10    0.90
   4   0  10    3.20    1.10
  -5   0 -10    1.40    1.00
  -5   0 -10    1.70    0.60
   5   0  10    2.30    1.20
  -6   0 -10   15.20    1.70
  -6   0 -10   15.20    1.10
   6   0  10   13.80    1.60
   6   0  10   13.70    1.60
  -7   0 -10   18.00    2.00
  -7   0 -10   20.60    1.40
   7   0  10   22.20    1.90
   7   0  10   19.80    2.10
  -8   0 -10   45.70    2.20
  -8   0 -10   48.90    3.00
   8   0  10   47.70    2.90
   8   0  10   44.80    2.80
   3  -1 -10    8.10    1.60
   3  -1 -10    9.30    1.80
  -3   1  10    7.50    1.00
   2  -1 -10   25.90    2.10
   2  -1 -10   21.40    2.10
  -2   1  10   22.30    1.30
   1  -1 -10    7.00    1.10
   1  -1 -10    8.10    1.50
  -1   1  10    8.00    0.70
   0  -1 -10   15.80    1.40
   0  -1 -10   14.20    1.70
   0  -1 -10   14.30    1.70
   0   1  10   13.50    1.70
  -1  -1 -10    8.90    1.10
  -1  -1 -10    8.00    1.40
  -1  -1 -10    7.90    1.40
   1   1  10    6.90    1.30
  -2  -1 -10    2.20    1.10
  -2  -1 -10    2.20    1.00
  -2  -1 -10    1.80    0.60
   2   1  10    1.40    1.00
  -3  -1 -10    9.00    0.90
  -3  -1 -10    9.50    1.30
   3   1  10    8.40    1.30
  -4  -1 -10   53.79    2.10
  -4  -1 -10   60.29    2.70
   4   1  10   52.59    2.60
  -5  -1 -10   12.80    1.60
  -5  -1 -10   11.90    1.10
   5   1  10   13.40    1.70
  -6  -1 -10   10.20    1.10
  -6  -1 -10   11.50    1.50
   6   1  10    8.10    1.40
  -7  -1 -10   22.20    2.20
  -7  -1 -10   21.80    1.40
   7   1  10   20.10    2.00
   7   1  10   22.30    2.10
  -8  -1 -10    3.30    1.00
  -8  -1 -10    3.00    1.50
   8   1  10    2.30    1.40
   8   1  10    1.60    1.30
  -9  -1 -10    0.10    1.00
  -9  -1 -10   -0.10    1.60
   9   1  10    0.00    1.40
   9   1  10    0.30    1.50
   3  -2 -10   11.40    2.00
  -3   2  10   14.20    1.50
   2  -2 -10    5.90    1.40
   2  -2 -10    4.30    1.40
  -2   2  10    3.70    0.90
   1  -2 -10   18.60    2.10
   1  -2 -10   22.20    2.00
   1  -2 -10   21.40    1.80
  -1   2  10   17.50    1.20
   0  -2 -10    7.40    1.30
   0  -2 -10    5.50    1.00
   0  -2 -10    4.50    1.20
   0   2  10    5.90    1.30
   0   2  10    7.50    0.70
  -1  -2 -10   25.00    2.00
  -1  -2 -10   25.40    2.20
  -1  -2 -10   23.60    1.60
   1   2  10   25.50    2.10
  -2  -2 -10    1.30    1.00
  -2  -2 -10    1.90    0.70
   2   2  10    2.00    1.10
  -3  -2 -10   10.10    1.30
  -3  -2 -10   10.80    1.10
   3   2  10   12.20    1.50
  -4  -2 -10    2.60    1.10
  -4  -2 -10    2.00    0.70
   4   2  10    2.60    1.20
  -5  -2 -10  164.48    6.10
  -5  -2 -10  175.58    5.60
   5   2  10  179.78    6.20
  -6  -2 -10   15.10    1.30
  -6  -2 -10   14.90    1.60
   6   2  10   15.80    1.60
  -7  -2 -10    0.00    1.10
  -7  -2 -10    0.20    0.80
   7   2  10    0.20    1.00
  -8  -2 -10    0.70    0.90
  -8  -2 -10    0.40    1.40
   8   2  10    0.00    1.30
  -9  -2 -10    9.80    1.90
  -9  -2 -10   10.50    1.30
   9   2  10   11.80    1.90
   9   2  10    8.90    1.70
   2  -3 -10   10.50    1.90
  -2   3  10    7.90    1.10
   1  -3 -10   -0.40    1.40
   1  -3 -10   -0.20    1.20
   1  -3 -10   -0.50    1.30
  -1   3  10    0.20    0.70
   0  -3 -10   22.60    1.80
   0  -3 -10   20.50    2.10
   0  -3 -10   20.90    2.00
   0   3  10   21.80    2.00
   0   3  10   20.70    1.30
  -1  -3 -10   26.80    2.10
  -1  -3 -10   26.80    2.10
  -1  -3 -10   27.80    1.80
   1   3  10   22.20    2.00
   1   3  10   25.50    1.20
  -2  -3 -10    1.70    0.80
  -2  -3 -10    3.20    1.30
   2   3  10    2.50    1.20
   2   3  10    2.70    0.40
  -3  -3 -10   38.80    2.20
  -3  -3 -10   36.40    1.80
   3   3  10   36.50    2.20
  -4  -3 -10    2.60    1.10
  -4  -3 -10    2.50    0.80
   4   3  10    2.50    1.10
  -5  -3 -10   82.09    3.50
  -5  -3 -10   77.99    3.00
   5   3  10   74.89    3.30
  -6  -3 -10   16.00    1.40
  -6  -3 -10   19.10    1.80
   6   3  10   16.00    1.70
  -7  -3 -10    2.70    0.90
  -7  -3 -10    2.20    1.30
   7   3  10    1.90    1.20
  -8  -3 -10    0.10    0.90
  -8  -3 -10   -0.80    1.20
   8   3  10    0.10    1.10
  -9  -3 -10   94.29    4.40
  -9  -3 -10   95.69    3.80
   9   3  10   87.89    4.10
   2  -4 -10    8.30    1.90
   1  -4 -10    0.00    1.50
   1  -4 -10    0.20    1.50
  -1   4  10    0.00    0.90
   0  -4 -10    1.10    1.40
   0  -4 -10    2.60    1.30
   0  -4 -10    1.20    1.20
   0   4  10    1.60    0.70
   0   4  10    2.30    1.30
  -1  -4 -10    2.70    1.20
  -1  -4 -10    3.20    1.40
  -1  -4 -10    4.40    1.20
   1   4  10    2.30    0.60
   1   4  10    2.10    1.40
  -2  -4 -10    2.20    1.20
  -2  -4 -10    0.90    0.80
   2   4  10    0.80    0.50
   2   4  10    1.70    1.20
  -3  -4 -10    5.90    1.00
  -3  -4 -10    3.40    1.20
   3   4  10    4.60    0.50
   3   4  10    5.70    1.20
  -4  -4 -10    2.20    1.20
  -4  -4 -10    2.80    0.90
   4   4  10    2.60    0.30
   4   4  10    1.70    1.10
  -5  -4 -10    1.90    1.10
  -5  -4 -10    3.00    0.90
   5   4  10    1.40    1.10
  -6  -4 -10   12.10    1.40
  -6  -4 -10   14.60    1.80
   6   4  10   12.00    1.60
  -7  -4 -10    0.10    1.10
  -7  -4 -10    0.00    0.90
   7   4  10    0.10    1.10
  -8  -4 -10    5.90    1.60
  -8  -4 -10    5.50    1.20
   8   4  10    5.90    1.40
  -9  -4 -10   13.40    1.60
  -9  -4 -10   10.70    1.80
   9   4  10   14.80    1.90
   1  -5 -10    1.00    1.80
  -1   5  10    0.30    1.10
   0  -5 -10    0.60    1.40
   0   5  10    0.60    0.90
  -1  -5 -10    1.20    1.30
  -1  -5 -10    0.60    1.30
  -1  -5 -10    1.90    1.30
   1   5  10    1.00    1.20
   1   5  10    0.90    0.70
  -2  -5 -10   16.00    1.80
  -2  -5 -10   15.60    1.90
   2   5  10   15.40    1.80
   2   5  10   15.00    1.20
  -3  -5 -10    0.80    1.20
  -3  -5 -10    1.60    1.00
   3   5  10    0.70    1.20
   3   5  10    0.70    0.60
  -4  -5 -10    0.00    0.90
  -4  -5 -10    0.30    1.10
   4   5  10    0.20    0.50
   4   5  10    0.90    1.30
  -5  -5 -10   57.19    2.60
  -5  -5 -10   54.39    3.00
   5   5  10   53.09    1.90
   5   5  10   58.79    3.00
  -6  -5 -10   17.30    1.70
  -6  -5 -10   16.70    1.90
   6   5  10   16.10    1.80
   6   5  10   17.70    0.80
  -7  -5 -10    1.90    1.40
  -7  -5 -10    1.30    1.00
   7   5  10    1.00    1.20
  -8  -5 -10    1.40    1.40
  -8  -5 -10    1.30    1.10
   8   5  10   -0.20    1.40
  -9  -5 -10    5.70    1.70
  -9  -5 -10    5.00    1.40
   9   5  10    6.40    1.80
   0  -6 -10    0.20    1.60
   0   6  10   -0.30    1.50
  -1  -6 -10   47.10    3.20
   1   6  10   46.60    2.30
  -2  -6 -10    2.60    1.30
  -2  -6 -10    2.00    1.40
  -2  -6 -10    2.10    1.50
   2   6  10    1.10    1.50
   2   6  10    0.70    0.80
  -3  -6 -10    1.80    1.20
  -3  -6 -10    1.60    1.50
   3   6  10    1.90    0.80
   3   6  10    1.20    1.40
  -4  -6 -10   14.30    1.70
  -4  -6 -10   14.80    1.80
   4   6  10   16.30    2.00
   4   6  10   12.80    1.10
  -5  -6 -10    9.60    1.60
  -5  -6 -10   11.20    1.40
   5   6  10    7.60    1.40
   5   6  10   12.60    1.10
  -6  -6 -10   14.40    1.80
  -6  -6 -10   10.40    1.40
   6   6  10   16.60    1.90
   6   6  10   13.20    1.00
  -7  -6 -10    1.40    1.20
  -7  -6 -10    2.50    1.30
   7   6  10    1.60    0.60
   7   6  10    1.70    1.30
  -8  -6 -10   18.60    2.10
  -8  -6 -10   15.50    2.10
   8   6  10   17.10    1.00
   8   6  10   15.00    1.90
  -9  -6 -10   13.00    1.80
  -9  -6 -10   11.50    2.30
  -2  -7 -10  113.99    5.10
   2   7  10  118.49    4.30
  -3  -7 -10    8.90    1.80
   3   7  10   10.60    1.20
  -4  -7 -10    2.50    1.40
  -4  -7 -10    2.60    1.50
   4   7  10    1.60    1.40
   4   7  10    2.40    0.90
  -5  -7 -10    0.90    1.30
  -5  -7 -10    1.20    1.60
   5   7  10    0.50    0.80
   5   7  10    0.20    1.30
  -6  -7 -10    5.60    1.50
  -6  -7 -10    6.40    1.60
   6   7  10    5.40    1.70
   6   7  10    6.00    0.90
  -7  -7 -10    5.20    1.70
  -7  -7 -10    8.40    1.60
   7   7  10    7.40    1.00
   7   7  10    4.80    1.60
  -8  -7 -10   29.80    2.60
  -8  -7 -10   24.30    2.80
   8   7  10   29.30    2.60
   8   7  10   28.00    1.60
   4   8  10    6.40    1.90
  -5  -8 -10   19.60    2.40
   5   8  10   23.40    2.00
   5   8  10   24.10    2.50
  -6  -8 -10   15.90    2.40
   6   8  10   22.00    2.70
   0   6 -11   20.10    1.50
  -1   6 -11   16.90    1.30
  -2   6 -11    1.90    0.60
   2   5 -11    0.20    1.70
   1   5 -11    5.90    1.80
   1   5 -11    5.80    1.10
   0   5 -11   17.50    2.20
   0   5 -11   16.80    1.50
  -1   5 -11    1.40    1.60
  -1   5 -11    2.20    0.80
  -2   5 -11    1.10    0.50
   2   4 -11    6.40    1.30
   2   4 -11    5.50    2.00
   1   4 -11    1.10    1.60
   1   4 -11    0.60    0.90
   0   4 -11   -0.40    1.30
   0   4 -11    0.00    0.80
  -1   4 -11    2.80    1.50
  -1   4 -11    2.80    0.70
  -2   4 -11    4.10    0.60
  -2   4 -11    2.90    1.50
   2  -4  11    3.70    1.60
   3  -4  11   26.50    2.30
   2   3 -11    1.80    1.10
   2   3 -11    1.30    1.60
   1   3 -11    0.50    0.90
   1   3 -11    0.10    1.50
   0   3 -11   -0.10    0.80
   0   3 -11   -0.10    1.20
  -1   3 -11   29.50    1.50
  -1   3 -11   35.60    2.50
  -2   3 -11   30.20    2.50
  -2   3 -11   33.50    1.40
   2  -3  11   33.60    2.50
  -3   3 -11   24.00    2.30
  -3   3 -11   23.10    1.10
   3  -3  11   21.40    2.30
  -4   3 -11  163.98    6.10
   4  -3  11  156.08    5.90
  -5   3 -11   62.89    5.00
   5  -3  11   70.19    3.50
  -6   3 -11    0.00    0.60
  -6   3 -11    0.20    1.70
   6  -3  11    0.20    1.60
   3   2 -11    0.70    1.50
   2   2 -11    0.00    1.10
   2   2 -11    0.60    1.60
   1   2 -11    8.40    1.20
   1   2 -11    6.40    1.50
   0   2 -11   11.60    1.70
   0   2 -11   12.60    1.40
  -1   2 -11    5.30    0.80
  -1   2 -11    4.50    1.30
   1  -2  11    5.00    1.40
  -2   2 -11   10.70    1.60
  -2   2 -11   11.60    1.00
   2  -2  11   13.40    1.60
  -3   2 -11   -0.20    1.10
  -3   2 -11    0.10    0.50
   3  -2  11   -0.10    1.10
  -4   2 -11  201.08    7.00
  -4   2 -11  199.08    7.00
  -4   2 -11  201.58    6.10
   4  -2  11  203.18    7.00
  -5   2 -11  115.49    3.70
  -5   2 -11  118.29    4.80
   5  -2  11  120.89    4.80
  -6   2 -11    0.50    1.60
   6  -2  11    1.30    1.50
  -7   2 -11    0.80    0.80
  -7   2 -11    0.40    1.80
   7  -2  11    1.40    1.70
   3   1 -11   10.70    1.70
   2   1 -11   22.90    2.10
   2   1 -11   17.80    2.30
   1   1 -11    0.60    0.90
   1   1 -11    1.30    1.40
   0   1 -11    1.30    0.80
   0   1 -11    1.40    1.20
  -1   1 -11    8.60    0.90
  -1   1 -11    8.10    1.50
   1  -1  11    4.60    1.40
  -2   1 -11   12.70    1.60
  -2   1 -11   11.20    1.10
  -3   1 -11    0.20    0.60
  -3   1 -11    0.70    1.20
  -3   1 -11    0.70    1.20
   3  -1  11    0.30    1.10
  -4   1 -11    9.10    1.50
  -4   1 -11    8.50    0.90
   4  -1  11    6.20    1.50
  -5   1 -11   -0.40    0.60
  -5   1 -11    0.00    1.30
   5  -1  11    0.60    1.30
  -6   1 -11    0.20    1.50
  -6   1 -11    0.00    0.70
   6  -1  11   -0.10    1.40
   6  -1  11    0.10    1.20
  -7   1 -11    5.50    1.90
  -7   1 -11    7.30    1.00
   7  -1  11    7.20    1.80
   7  -1  11    5.30    1.70
   2   0 -11    0.70    1.50
   2   0 -11    0.90    1.30
   1   0 -11    5.40    1.60
   1   0 -11    7.80    1.30
   0   0 -11    1.50    1.30
   0   0 -11    2.70    0.90
   0   0  11    2.30    1.50
  -1   0 -11    2.70    1.30
  -1   0 -11    3.00    0.80
   1   0  11    2.40    1.20
  -2   0 -11   12.80    1.70
  -2   0 -11   12.50    1.20
  -2   0 -11   13.70    1.80
   2   0  11   12.60    1.70
  -3   0 -11    6.20    0.80
  -3   0 -11    6.30    1.40
  -3   0 -11    5.00    1.30
   3   0  11    5.10    1.30
  -4   0 -11   23.00    1.90
  -4   0 -11   24.70    1.30
   4   0  11   23.50    1.90
  -5   0 -11    1.20    1.10
  -5   0 -11    1.90    0.70
   5   0  11    1.70    1.30
  -6   0 -11    4.20    0.80
  -6   0 -11    2.80    1.40
   6   0  11    2.20    1.30
  -7   0 -11   15.40    1.40
  -7   0 -11   15.40    2.00
   7   0  11   14.60    1.90
   7   0  11   13.60    1.80
  -8   0 -11    0.50    0.90
  -8   0 -11   -0.50    1.80
   8   0  11    0.80    1.60
   8   0  11    0.40    1.70
   2  -1 -11   32.00    2.50
   2  -1 -11   30.50    2.90
  -2   1  11   27.70    1.30
   1  -1 -11    0.60    1.00
   1  -1 -11    0.80    1.40
   0  -1 -11   89.19    3.50
   0  -1 -11   90.49    4.10
   0   1  11   87.79    4.10
  -1  -1 -11  382.76   12.00
  -1  -1 -11  383.26   12.60
  -1  -1 -11  397.16   12.60
   1   1  11  388.06   12.50
  -2  -1 -11    0.60    1.20
  -2  -1 -11    0.20    0.70
  -2  -1 -11   -0.10    1.10
   2   1  11    0.30    1.20
  -3  -1 -11    1.30    1.20
  -3  -1 -11    2.10    0.70
   3   1  11    1.10    1.20
  -4  -1 -11    2.50    0.70
  -4  -1 -11    2.20    1.20
   4   1  11    2.40    1.30
  -5  -1 -11    2.60    0.80
  -5  -1 -11    1.40    1.20
   5   1  11    1.90    1.20
  -6  -1 -11    0.50    1.20
  -6  -1 -11    0.10    0.70
   6   1  11    0.30    1.20
  -7  -1 -11    0.20    0.80
  -7  -1 -11    0.80    1.50
   7   1  11    0.40    1.40
  -8  -1 -11   20.20    1.70
  -8  -1 -11   21.00    2.70
   8   1  11   21.80    2.50
   2  -2 -11    5.90    2.00
   2  -2 -11    4.50    1.70
  -2   2  11    3.30    1.30
   1  -2 -11    4.50    1.30
   1  -2 -11    5.20    1.80
  -1   2  11    3.90    0.70
   0  -2 -11  203.18    7.30
   0  -2 -11  201.48    6.90
   0   2  11  208.48    7.40
  -1  -2 -11  250.17    8.70
  -1  -2 -11  262.07    8.30
  -1  -2 -11  262.27    8.70
   1   2  11  256.07    8.70
  -2  -2 -11   22.10    1.60
  -2  -2 -11   24.90    2.10
  -2  -2 -11   26.10    2.20
   2   2  11   24.80    2.10
  -3  -2 -11   24.90    1.60
  -3  -2 -11   24.90    2.10
   3   2  11   22.60    2.00
  -4  -2 -11    7.20    1.00
  -4  -2 -11    5.40    1.40
   4   2  11    6.50    1.40
  -5  -2 -11    6.70    1.40
  -5  -2 -11    6.30    0.90
   5   2  11    7.10    1.40
  -6  -2 -11    1.20    0.80
  -6  -2 -11    0.40    1.20
   6   2  11    1.30    1.20
  -7  -2 -11    0.30    1.20
  -7  -2 -11   -0.20    0.80
   7   2  11   -0.20    1.40
  -8  -2 -11   28.40    2.80
  -8  -2 -11   30.50    2.10
   8   2  11   29.10    2.50
   1  -3 -11    0.30    1.50
   1  -3 -11    0.70    1.40
  -1   3  11    0.60    0.80
   0  -3 -11   10.90    1.60
   0  -3 -11   11.00    1.80
   0  -3 -11   12.00    1.90
   0   3  11   12.80    2.00
   0   3  11    9.90    1.00
  -1  -3 -11  125.19    4.80
  -1  -3 -11  117.99    4.80
  -1  -3 -11  109.49    4.30
   1   3  11  116.29    4.80
   1   3  11  114.49    3.60
  -2  -3 -11   18.30    1.70
  -2  -3 -11   17.80    2.00
  -2  -3 -11   22.10    2.00
   2   3  11   15.80    2.00
  -3  -3 -11   45.00    2.30
  -3  -3 -11   47.70    2.80
   3   3  11   46.90    2.80
  -4  -3 -11    7.70    1.10
  -4  -3 -11    5.30    1.40
   4   3  11    8.70    1.60
  -5  -3 -11    4.10    1.50
  -5  -3 -11    3.50    0.90
   5   3  11    3.50    1.30
  -6  -3 -11    0.70    0.90
  -6  -3 -11   -0.10    1.40
   6   3  11   -0.10    1.30
  -7  -3 -11   19.40    1.70
  -7  -3 -11   17.90    2.10
   7   3  11   20.40    2.30
  -8  -3 -11    1.50    1.10
  -8  -3 -11    2.60    1.70
   8   3  11    2.10    1.60
   0  -4 -11   31.10    2.80
   0  -4 -11   28.10    2.70
   0  -4 -11   31.40    2.60
   0   4  11   28.10    2.90
   0   4  11   25.40    1.60
  -1  -4 -11   10.00    1.50
  -1  -4 -11    9.90    1.70
  -1  -4 -11   11.10    1.80
   1   4  11    9.90    1.70
   1   4  11   10.00    1.10
  -2  -4 -11    3.40    1.60
  -2  -4 -11    3.20    1.10
  -2  -4 -11    2.50    1.40
   2   4  11    2.70    1.40
   2   4  11    2.30    0.60
  -3  -4 -11   12.90    1.50
  -3  -4 -11   18.50    2.10
   3   4  11   11.50    1.60
  -4  -4 -11    2.20    1.30
  -4  -4 -11    1.20    0.90
   4   4  11    2.10    1.40
  -5  -4 -11    8.20    1.60
  -5  -4 -11    8.40    1.20
   5   4  11   10.10    1.80
  -6  -4 -11    1.00    1.00
  -6  -4 -11    1.10    1.30
   6   4  11    0.80    1.30
  -7  -4 -11   -0.10    1.60
   7   4  11    0.40    1.40
  -8  -4 -11    2.30    1.20
  -8  -4 -11    0.90    1.60
   8   4  11    1.40    1.60
  -1  -5 -11   56.89    3.50
  -1  -5 -11   62.29    3.50
  -1  -5 -11   53.19    3.10
   1   5  11   48.20    2.30
   1   5  11   58.59    3.50
  -2  -5 -11    0.30    1.40
  -2  -5 -11    0.00    1.40
  -2  -5 -11    0.10    1.30
   2   5  11    0.00    0.70
   2   5  11    0.60    1.50
  -3  -5 -11    5.10    1.30
  -3  -5 -11    3.40    1.70
   3   5  11    3.70    1.60
   3   5  11    4.20    0.70
  -4  -5 -11    5.10    1.60
  -4  -5 -11    5.90    1.30
   4   5  11    3.20    1.40
   4   5  11    5.30    0.60
  -5  -5 -11    1.60    1.10
  -5  -5 -11    1.20    1.50
   5   5  11    1.30    1.60
  -6  -5 -11    0.00    1.40
  -6  -5 -11    0.10    1.00
   6   5  11    0.10    1.30
  -7  -5 -11    1.40    1.20
  -7  -5 -11    0.50    1.60
   7   5  11    0.80    1.60
  -8  -5 -11    3.10    1.40
  -8  -5 -11    0.60    1.80
  -2  -6 -11   11.30    2.10
  -2  -6 -11   13.70    2.50
  -3  -6 -11    0.50    1.40
  -3  -6 -11    0.90    1.70
   3   6  11    0.30    1.50
   3   6  11    0.70    0.80
  -4  -6 -11    4.90    1.70
  -4  -6 -11    6.60    1.50
   4   6  11    7.60    1.70
   4   6  11    5.90    0.80
  -5  -6 -11   70.99    3.20
  -5  -6 -11   66.69    3.80
   5   6  11   70.39    3.60
   5   6  11   66.99    2.40
  -6  -6 -11    9.80    1.90
  -6  -6 -11   12.30    1.70
   6   6  11   12.10    2.00
   6   6  11   12.30    0.90
  -7  -6 -11   23.80    2.80
  -7  -6 -11   30.60    2.40
   7   6  11   28.70    2.90
  -5  -7 -11   45.00    2.90
   5   7  11   43.70    3.20
  -1   4 -12   -0.70    1.70
  -1   4 -12    0.10    0.80
  -2   4 -12    6.90    0.90
  -2   4 -12    6.40    1.90
   0   3 -12   62.19    2.70
   0   3 -12   58.29    3.70
  -1   3 -12    2.00    0.90
  -1   3 -12    1.60    1.60
  -2   3 -12    1.90    0.80
  -2   3 -12    1.30    1.60
   2  -3  12    0.30    1.60
  -3   3 -12   20.90    1.20
  -3   3 -12   20.90    2.40
   3  -3  12   22.50    2.40
  -4   3 -12   82.59    4.20
  -4   3 -12   86.89    2.80
   4  -3  12   79.89    3.90
   0   2 -12   34.00    2.80
   0   2 -12   32.80    2.10
  -1   2 -12    4.50    1.00
  -1   2 -12    4.10    1.60
   1  -2  12    4.90    1.80
  -2   2 -12    4.80    1.60
  -2   2 -12    7.30    1.00
   2  -2  12    3.90    1.60
  -3   2 -12    2.40    0.70
  -3   2 -12    1.80    1.60
   3  -2  12    2.30    1.60
  -4   2 -12   70.69    3.90
  -4   2 -12   71.59    2.50
   4  -2  12   73.49    3.80
  -5   2 -12    1.50    1.60
  -5   2 -12    1.80    0.70
   5  -2  12    1.40    1.50
   0   1 -12   58.79    3.50
   0   1 -12   46.10    2.50
  -1   1 -12   16.00    1.60
  -1   1 -12   13.40    2.10
   1  -1  12   15.90    2.10
  -2   1 -12    2.30    0.80
  -2   1 -12    2.80    1.50
   2  -1  12    2.00    1.40
  -3   1 -12   24.40    1.50
  -3   1 -12   22.50    2.40
  -4   1 -12   47.80    2.00
  -4   1 -12   51.29    3.20
   4  -1  12   43.40    3.10
  -5   1 -12    8.50    1.80
  -5   1 -12    6.90    0.90
   5  -1  12    7.30    1.80
  -6   1 -12    1.40    0.80
  -6   1 -12    2.00    1.80
   6  -1  12    1.50    1.50
   0   0 -12    0.80    1.00
   0   0 -12    0.20    1.60
  -1   0 -12    0.30    1.40
  -1   0 -12   -0.10    0.90
   1   0  12    0.40    1.50
  -2   0 -12    6.40    1.00
  -2   0 -12    4.30    1.50
   2   0  12    5.00    1.50
  -3   0 -12   -0.20    0.80
  -3   0 -12   -0.60    1.50
   3   0  12    0.20    1.50
  -4   0 -12   32.10    1.70
  -4   0 -12   31.50    2.50
  -4   0 -12   28.70    2.60
   4   0  12   31.40    2.50
  -5   0 -12    0.30    0.70
  -5   0 -12    0.20    1.50
   5   0  12    0.20    1.30
  -6   0 -12    1.60    1.60
  -6   0 -12    1.10    0.90
   6   0  12    1.50    1.50
  -7   0 -12    0.80    1.70
   0  -1 -12   11.00    1.50
   0  -1 -12    9.40    1.80
  -1  -1 -12    8.60    1.30
  -1  -1 -12    9.10    1.80
   1   1  12    9.00    1.80
  -2  -1 -12   18.70    1.70
  -2  -1 -12   19.60    2.20
   2   1  12   20.20    2.20
  -3  -1 -12   14.50    1.90
  -3  -1 -12   11.10    1.80
  -3  -1 -12   12.30    1.40
   3   1  12   11.30    1.70
  -4  -1 -12   72.99    2.90
   4   1  12   72.59    3.60
  -5  -1 -12  120.89    4.20
  -5  -1 -12  130.49    5.20
   5   1  12  116.69    5.00
  -6  -1 -12   21.90    2.60
  -6  -1 -12   22.50    1.70
   6   1  12   22.00    2.50
  -7  -1 -12   18.00    2.40
  -7  -1 -12   17.10    2.00
   7   1  12   20.10    2.40
   0  -2 -12   17.20    1.90
   0  -2 -12   13.00    2.00
  -1  -2 -12    0.90    1.10
  -1  -2 -12    1.40    1.70
   1   2  12    0.90    1.80
  -2  -2 -12   32.20    2.70
  -2  -2 -12   31.10    2.60
  -2  -2 -12   26.50    2.00
   2   2  12   28.30    2.50
  -3  -2 -12    7.60    1.60
  -3  -2 -12    7.20    1.10
  -3  -2 -12    9.70    1.80
   3   2  12    6.60    1.60
  -4  -2 -12   11.30    1.20
  -4  -2 -12   13.20    1.80
   4   2  12   11.20    1.70
  -5  -2 -12   14.40    1.50
  -5  -2 -12   10.50    1.80
   5   2  12   12.00    1.90
  -6  -2 -12    5.90    1.10
  -6  -2 -12    6.00    1.90
   6   2  12    6.40    1.80
  -7  -2 -12    3.80    1.40
  -7  -2 -12    4.10    1.90
   7   2  12    4.50    1.70
  -1  -3 -12    0.50    1.30
  -1  -3 -12   -0.10    1.80
  -1  -3 -12    1.60    1.60
   1   3  12    1.10    1.70
  -2  -3 -12    4.90    1.70
  -2  -3 -12    4.40    1.80
  -2  -3 -12    4.20    1.30
   2   3  12    5.60    1.90
  -3  -3 -12    9.80    2.00
  -3  -3 -12    9.60    1.40
  -3  -3 -12   11.70    1.90
   3   3  12   10.90    2.00
  -4  -3 -12   20.00    2.60
  -4  -3 -12   19.30    1.80
   4   3  12   19.60    2.50
  -5  -3 -12    0.00    1.50
  -5  -3 -12    0.30    1.00
   5   3  12   -0.60    1.40
  -6  -3 -12    0.60    1.00
  -6  -3 -12    0.50    1.50
   6   3  12    0.90    1.50
  -7  -3 -12    5.40    2.10
  -2  -4 -12    0.30    1.80
  -2  -4 -12   -0.40    1.30
  -2  -4 -12   -0.40    1.80
   2   4  12    0.20    1.80
  -3  -4 -12    0.40    1.20
  -3  -4 -12   -0.30    1.50
  -3  -4 -12   -0.20    1.60
   3   4  12   -0.10    1.60
  -4  -4 -12    2.60    1.80
  -4  -4 -12    3.30    1.20
   4   4  12    3.00    1.80
  -5  -4 -12   12.30    2.20
  -5  -4 -12   16.00    1.80
   5   4  12   13.50    2.00
  -6  -4 -12    1.20    1.10
  -6  -4 -12    0.80    1.50
   6   4  12    1.10    1.80
  -4  -5 -12   -0.30    1.30
  -4  -5 -12    0.80    1.90
   4   5  12   -0.40    1.70
  -5  -5 -12    9.00    1.50
  -5  -5 -12    5.50    2.90
   5   5  12    8.00    2.20
  -4  -1 -13   11.70    2.20
   0   0   0    0.00    0.00
_computing_structure_solution     'SHELXT 2014/5 (Sheldrick, 2014)'
;
_shelx_hkl_checksum     87594
_shelx_res_file
;
TITL JTM1027_0m_a.res in P-1
    JTM1027_0m_a.res
    created by SHELXL-2019/1 at 10:29:00 on 28-Feb-2024
REM Old TITL JTM1027_0m in P-1
REM SHELXT solution in P-1
REM R1 0.106,  Rweak 0.002,  Alpha 0.037,  Orientation as input
REM Formula found by SHELXT:  C16 N3 O
CELL  0.71073   8.4614   9.0947   9.5360   87.739   72.963   69.028
ZERR    2.000   0.0014   0.0015   0.0016    0.002    0.002    0.002
LATT  1
SFAC C H N O
UNIT 34 24 4 2
TEMP -153
SIZE 0.142 0.334 0.337
L.S. 5
BOND $H
LIST 4
FMAP 2
PLAN 5
CONF
ACTA 57.5
MPLA N1 > C8
MPLA C12 > C17
MPLA C1 > C6
MPLA C1 C6 N1 C7 C8 N2
WGHT    0.091900
FVAR       0.88870
O1    4    0.708905    0.564451    0.382569    11.00000    0.02479    0.01569 =
         0.02403    0.00009   -0.01090   -0.00840
N1    3    0.461801    0.604155    0.308492    11.00000    0.02023    0.01570 =
         0.01698    0.00120   -0.00506   -0.00622
N2    3    0.633969    0.299628    0.164114    11.00000    0.01710    0.01520 =
         0.01648    0.00251   -0.00503   -0.00630
C1    1    0.468044    0.392654    0.157762    11.00000    0.01645    0.01574 =
         0.01620    0.00381   -0.00416   -0.00622
C2    1    0.383478    0.334372    0.078390    11.00000    0.02157    0.01824 =
         0.02224    0.00125   -0.00720   -0.00843
AFIX  43
H2    2    0.443192    0.233469    0.026117    11.00000   -1.20000
AFIX   0
C3    1    0.214380    0.423965    0.076856    11.00000    0.02227    0.02528 =
         0.02377    0.00487   -0.01017   -0.01211
AFIX  43
H3    2    0.157226    0.384741    0.023461    11.00000   -1.20000
AFIX   0
C4    1    0.125243    0.573957    0.154226    11.00000    0.01704    0.02591 =
         0.02344    0.00666   -0.00690   -0.00575
AFIX  43
H4    2    0.007481    0.633952    0.154015    11.00000   -1.20000
AFIX   0
C5    1    0.206339    0.634248    0.229695    11.00000    0.01984    0.01821 =
         0.01976    0.00250   -0.00491   -0.00306
AFIX  43
H5    2    0.145802    0.736230    0.279815    11.00000   -1.20000
AFIX   0
C6    1    0.379928    0.544420    0.232714    11.00000    0.01806    0.01647 =
         0.01508    0.00244   -0.00407   -0.00620
C7    1    0.619107    0.513631    0.311145    11.00000    0.01932    0.01551 =
         0.01425    0.00237   -0.00439   -0.00785
C8    1    0.710377    0.355056    0.239963    11.00000    0.01714    0.01460 =
         0.01444    0.00264   -0.00414   -0.00662
C9    1    0.620719    0.721736    0.455848    11.00000    0.03074    0.01837 =
         0.01887   -0.00108   -0.00685   -0.01143
AFIX  23
H9A   2    0.664895    0.726667    0.540217    11.00000   -1.20000
H9B   2    0.491675    0.744261    0.494533    11.00000   -1.20000
AFIX   0
C10   1    0.651550    0.841892    0.355972    11.00000    0.02019    0.01822 =
         0.02178   -0.00281   -0.00637   -0.00547
C11   1    0.676947    0.942639    0.279841    11.00000    0.02893    0.02081 =
         0.02757    0.00197   -0.00740   -0.00917
AFIX 163
H11   2    0.697268    1.023246    0.218929    11.00000   -1.20000
AFIX   0
C12   1    0.886561    0.248524    0.248635    11.00000    0.01700    0.01398 =
         0.02027    0.00331   -0.00663   -0.00724
C13   1    0.936389    0.242258    0.376931    11.00000    0.02297    0.02172 =
         0.02017    0.00156   -0.00812   -0.00652
AFIX  43
H13   2    0.860641    0.313948    0.459583    11.00000   -1.20000
AFIX   0
C14   1    1.097169    0.130786    0.383273    11.00000    0.02766    0.02474 =
         0.02861    0.00560   -0.01705   -0.00954
AFIX  43
H14   2    1.129576    0.125487    0.471192    11.00000   -1.20000
AFIX   0
C15   1    1.210157    0.027690    0.262790    11.00000    0.02038    0.02046 =
         0.03850    0.00495   -0.01423   -0.00539
AFIX  43
H15   2    1.320346   -0.047128    0.267536    11.00000   -1.20000
AFIX   0
C16   1    1.161842    0.033995    0.134776    11.00000    0.02035    0.01882 =
         0.02924   -0.00180   -0.00642   -0.00246
AFIX  43
H16   2    1.239339   -0.036390    0.051699    11.00000   -1.20000
AFIX   0
C17   1    1.000608    0.142911    0.128066    11.00000    0.02095    0.01737 =
         0.02184    0.00121   -0.00811   -0.00651
AFIX  43
H17   2    0.967552    0.145639    0.040722    11.00000   -1.20000
AFIX   0
HKLF 4
REM  JTM1027_0m_a.res in P-1
REM wR2 = 0.1387, GooF = S = 1.166, Restrained GooF = 1.166 for all data
REM R1 = 0.0437 for 2869 Fo > 4sig(Fo) and 0.0501 for all 3456 data
REM 181 parameters refined using 0 restraints
END
WGHT      0.0919      0.0000
REM Highest difference peak  0.418,  deepest hole -0.244,  1-sigma level  0.055
Q1    1   0.4236  0.4650  0.1908  11.00000  0.05    0.42
Q2    1   0.8088  0.2997  0.2377  11.00000  0.05    0.40
Q3    1   0.2942  0.5825  0.2327  11.00000  0.05    0.40
Q4    1   0.3044  0.3827  0.0869  11.00000  0.05    0.38
Q5    1   0.5381  0.3515  0.1518  11.00000  0.05    0.38
;
_shelx_res_checksum     53329
