# Supplementary material for: Synthesis, crystal structure and Hirshfeld surface analysis of 2-phenyl-3-(prop-2-yn-1-yl­oxy)quin­oxaline
Source: Acta Crystallogr E Crystallogr Commun. 2024 Mar 21;80(Pt 4):383–7. doi: 10.1107/S2056989024002585 (PMC10993608; doi:10.1107/S2056989024002585)
Supplement: Supplementary file 2 [file e-80-00383-Isup2.hkl]

data_I                                                                          
_shelx_title ' JTM1027_0m_a.res in P-1'                                         
_shelx_refln_list_code          4                                               
_shelx_F_calc_maximum      108.96                                               
_exptl_crystal_F_000       272.00                                               
_reflns_d_resolution_high  0.7310                                               
                                                                                
loop_                                                                           
 _space_group_symop_operation_xyz                                               
 'x, y, z'                                                                      
 '-x, -y, -z'                                                                   
                                                                                
_cell_length_a     8.4614                                                       
_cell_length_b     9.0947                                                       
_cell_length_c     9.5360                                                       
_cell_angle_alpha  87.739                                                       
_cell_angle_beta   72.963                                                       
_cell_angle_gamma  69.028                                                       
                                                                                
_shelx_F_squared_multiplier     1.000                                           
                                                                                
loop_                                                                           
 _refln_index_h                                                                 
 _refln_index_k                                                                 
 _refln_index_l                                                                 
 _refln_F_squared_calc                                                          
 _refln_F_squared_meas                                                          
 _refln_F_squared_sigma                                                         
 _refln_observed_status                                                         
   1   0   0        390.38        419.06         5.49 o                         
   2   0   0        265.12        288.71         3.25 o                         
   3   0   0        207.99        213.75         2.48 o                         
   4   0   0        436.92        486.00         5.52 o                         
   5   0   0          5.10          5.81         0.35 o                         
   6   0   0         35.61         39.23         0.88 o                         
   7   0   0         54.95         55.73         1.24 o                         
   8   0   0         55.58         47.04         1.42 o                         
   9   0   0          1.52          2.04         0.83 o                         
  10   0   0         28.48         37.47         2.28 o                         
  -9   1   0         25.30         25.60         1.50 o                         
  -8   1   0         32.68         24.46         1.21 o                         
  -7   1   0          0.34          0.20         0.46 o                         
  -6   1   0        100.94         93.34         1.57 o                         
  -5   1   0         20.74         19.31         0.92 o                         
  -4   1   0          0.71          2.05         0.70 o                         
  -3   1   0          6.16          6.36         0.24 o                         
  -2   1   0        616.44        612.19         7.38 o                         
  -1   1   0       2057.18       2129.14        25.47 o                         
   0   1   0       1889.36       1907.38        32.84 o                         
   1   1   0       2243.06       2332.61        30.67 o                         
   2   1   0        730.19        770.02         9.25 o                         
   3   1   0         32.85         37.74         0.61 o                         
   4   1   0         25.59         23.30         0.51 o                         
   5   1   0         23.63         20.53         0.60 o                         
   6   1   0         11.55         10.78         0.48 o                         
   7   1   0          0.00          0.07         0.38 o                         
   8   1   0         29.79         25.46         1.02 o                         
   9   1   0         31.75         28.40         1.37 o                         
  10   1   0          2.51          1.87         1.11 o                         
  -9   2   0          0.00          0.21         0.93 o                         
  -8   2   0         47.03         50.64         1.71 o                         
  -7   2   0         22.36         21.57         0.99 o                         
  -6   2   0          3.03          3.43         0.47 o                         
  -5   2   0         23.00         23.74         0.66 o                         
  -4   2   0        100.69         92.37         1.58 o                         
  -3   2   0          3.00          4.29         0.37 o                         
  -2   2   0        261.70        291.23         3.32 o                         
  -1   2   0        258.89        269.92         4.07 o                         
   0   2   0        149.75        151.50         2.29 o                         
   1   2   0       1628.23       1734.61        22.74 o                         
   2   2   0       1743.83       1826.25        20.24 o                         
   3   2   0        583.10        628.94         7.57 o                         
   4   2   0         81.89         76.26         1.00 o                         
   5   2   0        164.14        184.20         2.24 o                         
   6   2   0         63.39         63.74         1.14 o                         
   7   2   0          8.00          8.06         0.70 o                         
   8   2   0          2.63          2.17         0.59 o                         
   9   2   0          0.28          0.34         0.68 o                         
  10   2   0          0.06          0.22         0.95 o                         
  -9   3   0         20.55         27.41         2.37 o                         
  -8   3   0         55.26         68.16         2.07 o                         
  -7   3   0          1.83          1.26         0.57 o                         
  -6   3   0          1.20          1.47         0.49 o                         
  -5   3   0         12.03         11.91         0.62 o                         
  -4   3   0        140.39        143.26         2.42 o                         
  -3   3   0        196.72        190.33         2.29 o                         
  -2   3   0         13.32         13.37         0.43 o                         
  -1   3   0         70.33         74.65         1.13 o                         
   0   3   0        363.94        364.80         4.86 o                         
   1   3   0       1989.06       2189.24        26.19 o                         
   2   3   0       1508.11       1579.98        17.51 o                         
   3   3   0        169.33        192.54         2.66 o                         
   4   3   0         93.62         90.39         1.16 o                         
   5   3   0         13.04         11.64         0.39 o                         
   6   3   0         20.21         17.66         0.60 o                         
   7   3   0         34.19         32.13         1.10 o                         
   8   3   0          1.23          1.11         0.59 o                         
   9   3   0          0.77          1.19         0.74 o                         
  10   3   0          0.28          0.64         0.95 o                         
  -8   4   0         11.83         14.92         1.23 o                         
  -7   4   0         26.29         35.26         1.27 o                         
  -6   4   0          6.95          8.52         0.71 o                         
  -5   4   0          0.27          0.03         0.41 o                         
  -4   4   0        415.19        397.16         6.15 o                         
  -3   4   0        210.96        197.72         2.86 o                         
  -2   4   0          0.49          1.26         0.22 o                         
  -1   4   0          4.57          3.03         0.76 o                         
   0   4   0         56.59         68.10         0.95 o                         
   1   4   0         49.63         49.94         0.73 o                         
   2   4   0        246.45        259.84         3.00 o                         
   3   4   0        208.37        234.15         3.01 o                         
   4   4   0        154.88        177.53         2.14 o                         
   5   4   0        153.17        177.25         2.72 o                         
   6   4   0         57.94         51.83         1.01 o                         
   7   4   0         10.99         10.26         0.64 o                         
   8   4   0          0.26          0.10         0.61 o                         
   9   4   0         91.35         94.98         2.54 o                         
  10   4   0         10.98         13.61         1.18 o                         
  11   4   0         11.10         11.02         1.67 o                         
  -7   5   0         97.92        116.97         3.38 o                         
  -6   5   0          1.91          2.61         0.62 o                         
  -5   5   0          4.27          3.91         0.57 o                         
  -4   5   0         75.96         70.07         1.31 o                         
  -3   5   0       1499.43       1472.97        21.86 o                         
  -2   5   0         57.89         54.50         1.12 o                         
  -1   5   0        176.20        168.86         2.74 o                         
   0   5   0         80.78         86.74         1.41 o                         
   1   5   0         76.36         71.87         1.02 o                         
   2   5   0         20.43         22.76         0.81 o                         
   3   5   0         49.59         52.64         1.24 o                         
   4   5   0        937.63       1034.61        11.60 o                         
   5   5   0        221.22        241.47         3.45 o                         
   6   5   0         11.91         13.21         0.69 o                         
   7   5   0         61.43         59.12         1.97 o                         
   8   5   0        239.07        247.98         4.17 o                         
   9   5   0        210.96        232.34         5.89 o                         
  10   5   0          3.82          2.98         1.25 o                         
  11   5   0         19.34         19.37         2.91 o                         
  -7   6   0          0.31          0.38         2.15 o                         
  -6   6   0         28.81         34.31         1.31 o                         
  -5   6   0         16.87         17.28         0.99 o                         
  -4   6   0         49.18         42.41         1.05 o                         
  -3   6   0        135.45        130.23         2.33 o                         
  -2   6   0         14.52         12.35         0.64 o                         
  -1   6   0         30.33         28.46         0.78 o                         
   0   6   0         46.99         47.52         0.99 o                         
   1   6   0          0.00          0.15         0.21 o                         
   2   6   0         10.63          9.74         0.49 o                         
   3   6   0        106.24        112.23         2.15 o                         
   4   6   0          7.63          7.42         0.53 o                         
   5   6   0        727.50        792.16        11.92 o                         
   6   6   0          0.35          0.45         0.41 o                         
   7   6   0         29.83         31.01         1.70 o                         
   8   6   0         25.95         29.09         1.29 o                         
   9   6   0        117.22        112.93         3.49 o                         
  10   6   0          0.54         -0.01         1.28 o                         
  -6   7   0          3.00          2.25         0.88 o                         
  -5   7   0          0.02          0.08         0.63 o                         
  -4   7   0         10.56          9.61         0.78 o                         
  -3   7   0          8.72          8.83         0.60 o                         
  -2   7   0         45.02         40.84         1.08 o                         
  -1   7   0        155.74        162.10         2.75 o                         
   0   7   0        172.77        172.76         2.85 o                         
   1   7   0         51.62         53.19         1.12 o                         
   2   7   0         26.09         30.00         0.78 o                         
   3   7   0          1.94          1.91         0.37 o                         
   4   7   0         13.21         13.25         0.65 o                         
   5   7   0          3.87          4.45         0.49 o                         
   6   7   0          9.10          8.16         1.02 o                         
   7   7   0         14.64         15.12         1.04 o                         
   8   7   0         69.23         70.89         2.21 o                         
   9   7   0         56.86         54.04         1.95 o                         
  10   7   0          4.28          4.18         1.48 o                         
  -5   8   0          1.42          1.50         0.80 o                         
  -4   8   0          9.37          8.49         0.73 o                         
  -3   8   0         93.66        107.65         3.34 o                         
  -2   8   0        112.65        116.04         2.28 o                         
  -1   8   0        266.37        270.01         4.40 o                         
   0   8   0         13.22         10.59         0.61 o                         
   1   8   0         13.80         11.42         0.73 o                         
   2   8   0         89.83         90.93         2.43 o                         
   3   8   0          8.88          9.62         0.70 o                         
   4   8   0         13.10         13.26         0.74 o                         
   5   8   0          0.09          0.00         0.45 o                         
   6   8   0         59.60         60.76         1.51 o                         
   7   8   0         26.86         28.09         1.36 o                         
   8   8   0          3.10          2.68         0.83 o                         
   9   8   0         38.71         39.19         1.90 o                         
  10   8   0          4.34          3.75         1.64 o                         
  -4   9   0         11.77         12.12         0.93 o                         
  -3   9   0         25.49         26.89         1.48 o                         
  -2   9   0         24.76         27.40         1.01 o                         
  -1   9   0         36.74         40.56         1.18 o                         
   0   9   0         18.61         17.72         0.89 o                         
   1   9   0         81.29         64.98         1.41 o                         
   2   9   0         11.11         10.37         0.74 o                         
   3   9   0         32.32         31.75         1.59 o                         
   4   9   0         23.54         21.01         1.02 o                         
   5   9   0         32.29         33.67         1.17 o                         
   6   9   0        122.68        124.96         2.79 o                         
   7   9   0         29.06         30.34         1.38 o                         
   8   9   0          3.46          3.10         0.93 o                         
   9   9   0        100.48        109.67         2.93 o                         
  10   9   0         47.45         48.24         3.67 o                         
  -2  10   0         73.66         77.43         1.79 o                         
  -1  10   0          5.15          6.13         0.79 o                         
   0  10   0        104.36        109.52         2.21 o                         
   1  10   0        204.63        195.94         3.94 o                         
   2  10   0          3.33          1.90         0.63 o                         
   3  10   0          0.00          0.15         0.58 o                         
   4  10   0         39.68         39.66         1.40 o                         
   5  10   0          0.29          0.18         0.69 o                         
   6  10   0          3.74          3.47         1.00 o                         
   7  10   0         26.10         28.37         1.45 o                         
   8  10   0          1.93          1.79         0.95 o                         
   9  10   0         29.21         28.71         1.92 o                         
  -1  11   0          9.61          9.97         1.14 o                         
   0  11   0         24.22         26.63         1.41 o                         
   1  11   0          5.38          7.28         0.89 o                         
   2  11   0        264.78        265.33         5.15 o                         
   3  11   0          4.23          4.98         0.80 o                         
   4  11   0          5.66          5.14         0.83 o                         
   5  11   0          0.51          0.42         0.86 o                         
   6  11   0          1.66          0.23         1.03 o                         
   7  11   0         13.73         14.87         3.04 o                         
   8  11   0          2.60          3.30         1.33 o                         
   2  12   0          0.04          0.50         1.01 o                         
   3  12   0          0.33         -0.21         0.98 o                         
   4  12   0          1.58          1.78         1.09 o                         
   5  12   0         27.81         27.26         1.85 o                         
   6  12   0         25.32         19.94         1.82 o                         
  -5 -12   1         11.87          9.48         1.28 o                         
  -4 -12   1          0.25          0.64         0.89 o                         
  -3 -12   1          8.04          8.26         1.01 o                         
  -2 -12   1         62.98         61.66         5.06 o                         
  -7 -11   1         81.02         79.30         2.89 o                         
  -6 -11   1        349.33        383.89         8.85 o                         
  -5 -11   1         88.63         97.78         3.24 o                         
  -4 -11   1          0.15          0.04         0.69 o                         
  -3 -11   1          9.11          9.74         0.86 o                         
  -2 -11   1         56.44         59.72         2.51 o                         
  -1 -11   1          0.62          0.65         0.71 o                         
   0 -11   1          1.64          1.51         0.73 o                         
   1 -11   1          1.02          1.70         0.76 o                         
  -9 -10   1          1.16          1.52         1.90 o                         
  -8 -10   1         23.72         18.89         1.37 o                         
  -7 -10   1          3.39          2.27         0.93 o                         
  -6 -10   1        539.09        567.97        12.53 o                         
  -5 -10   1        174.37        180.90         3.69 o                         
  -4 -10   1         25.85         25.30         1.16 o                         
  -3 -10   1          3.16          2.52         0.58 o                         
  -2 -10   1          4.93          4.28         0.64 o                         
  -1 -10   1          2.56          1.77         0.58 o                         
   0 -10   1        104.32        106.81         2.42 o                         
   1 -10   1          0.39          0.02         0.59 o                         
   2 -10   1         45.15         48.97         1.31 o                         
   3 -10   1          4.95          5.16         0.70 o                         
  -9  -9   1          4.39          3.93         1.13 o                         
  -8  -9   1          5.20          4.44         1.01 o                         
  -7  -9   1         10.54          7.56         0.95 o                         
  -6  -9   1        118.64        120.60         2.37 o                         
  -5  -9   1        177.02        186.82         3.24 o                         
  -4  -9   1          5.49          6.92         0.70 o                         
  -3  -9   1          4.66          4.36         0.55 o                         
  -2  -9   1         27.92         27.01         1.05 o                         
  -1  -9   1         62.60         61.62         1.82 o                         
   0  -9   1         84.30         82.63         1.70 o                         
   1  -9   1          3.47          3.11         0.53 o                         
   2  -9   1         36.46         37.06         1.18 o                         
   3  -9   1          8.47          9.16         0.69 o                         
   4  -9   1         10.99          8.63         0.75 o                         
 -10  -8   1          2.39          0.63         1.77 o                         
  -9  -8   1          0.07          0.82         0.98 o                         
  -8  -8   1         12.96         11.77         1.08 o                         
  -7  -8   1         34.55         30.98         1.62 o                         
  -6  -8   1         69.11         69.94         1.60 o                         
  -5  -8   1         41.31         38.17         1.83 o                         
  -4  -8   1        172.81        176.02         2.99 o                         
  -3  -8   1          3.54          3.10         0.46 o                         
  -2  -8   1        192.59        192.46         3.65 o                         
  -1  -8   1         38.70         36.59         0.97 o                         
   0  -8   1          0.35          0.34         0.36 o                         
   1  -8   1          7.54          8.88         0.69 o                         
   2  -8   1         44.28         42.03         1.11 o                         
   3  -8   1          0.06          0.00         0.43 o                         
   4  -8   1          6.91          6.40         0.63 o                         
   5  -8   1         49.10         57.84         1.61 o                         
 -10  -7   1          1.46          0.98         1.18 o                         
  -9  -7   1         11.99         11.16         1.10 o                         
  -8  -7   1         23.64         20.99         1.24 o                         
  -7  -7   1          8.23          8.07         0.80 o                         
  -6  -7   1          1.53          2.08         0.48 o                         
  -5  -7   1        406.01        412.27         6.44 o                         
  -4  -7   1        204.27        215.18         3.91 o                         
  -3  -7   1         65.84         62.01         1.51 o                         
  -2  -7   1          0.45          0.23         0.25 o                         
  -1  -7   1         96.87        105.98         1.86 o                         
   0  -7   1         34.98         34.56         0.87 o                         
   1  -7   1          1.50          1.71         0.36 o                         
   2  -7   1          3.52          3.53         0.43 o                         
   3  -7   1        121.24        120.23         1.99 o                         
   4  -7   1         12.56         13.56         0.70 o                         
   5  -7   1         18.64         21.65         1.01 o                         
   6  -7   1         57.32         63.49         1.73 o                         
 -10  -6   1         84.52         81.66         4.56 o                         
  -9  -6   1        524.16        560.22        10.25 o                         
  -8  -6   1          7.36          8.75         1.29 o                         
  -7  -6   1         26.30         31.27         2.00 o                         
  -6  -6   1          0.03         -0.20         0.42 o                         
  -5  -6   1         11.76         10.22         0.61 o                         
  -4  -6   1          3.93          2.60         0.37 o                         
  -3  -6   1         30.53         25.50         1.11 o                         
  -2  -6   1        155.46        170.68         2.74 o                         
  -1  -6   1        262.86        292.56         4.05 o                         
   0  -6   1         94.74        104.33         2.04 o                         
   1  -6   1         26.81         27.31         0.73 o                         
   2  -6   1        185.02        177.88         2.94 o                         
   3  -6   1        201.05        192.23         2.88 o                         
   4  -6   1         15.70         15.56         0.71 o                         
   5  -6   1          8.76          7.48         0.63 o                         
   6  -6   1         14.43         15.09         1.63 o                         
   7  -6   1         17.01         20.85         1.18 o                         
 -10  -5   1         43.58         45.78         2.50 o                         
  -9  -5   1        202.62        204.31         5.37 o                         
  -8  -5   1         36.65         35.73         1.39 o                         
  -7  -5   1        135.67        142.39         3.02 o                         
  -6  -5   1          1.92          1.96         0.46 o                         
  -5  -5   1         22.60         21.09         1.10 o                         
  -4  -5   1        220.51        225.33         3.95 o                         
  -3  -5   1        627.45        667.35         8.13 o                         
  -2  -5   1        543.23        614.62         7.49 o                         
  -1  -5   1       1020.06       1129.31        13.59 o                         
   0  -5   1          4.97          3.67         0.21 o                         
   1  -5   1          0.00          0.00         0.18 o                         
   2  -5   1        187.15        188.81         3.04 o                         
   3  -5   1        678.44        682.44         9.22 o                         
   4  -5   1         80.01         81.79         1.44 o                         
   5  -5   1         45.35         42.92         1.14 o                         
   6  -5   1          1.31          1.01         0.53 o                         
   7  -5   1         48.87         58.15         1.59 o                         
   8  -5   1          1.66          2.07         1.56 o                         
 -10  -4   1          0.64          0.57         1.16 o                         
  -9  -4   1         41.16         36.09         1.92 o                         
  -8  -4   1         36.57         37.10         2.57 o                         
  -7  -4   1         42.66         41.93         1.13 o                         
  -6  -4   1         62.23         59.03         1.16 o                         
  -5  -4   1         49.44         45.29         1.13 o                         
  -4  -4   1        372.56        411.26         5.09 o                         
  -3  -4   1        735.25        791.74         8.88 o                         
  -2  -4   1        494.65        563.40         8.09 o                         
  -1  -4   1        613.53        650.18         8.20 o                         
   0  -4   1        204.17        219.02         2.72 o                         
   1  -4   1          1.07          1.93         0.25 o                         
   2  -4   1         38.16         39.70         0.74 o                         
   3  -4   1        219.61        208.66         3.80 o                         
   4  -4   1        124.72        113.40         1.79 o                         
   5  -4   1         15.81         13.40         0.65 o                         
   6  -4   1         24.27         24.11         0.91 o                         
   7  -4   1          3.60          3.40         0.64 o                         
   8  -4   1          0.40         -0.02         0.73 o                         
 -10  -3   1          0.65          0.40         1.02 o                         
  -9  -3   1         48.19         46.62         1.70 o                         
  -8  -3   1          3.15          2.99         0.85 o                         
  -7  -3   1          0.15          0.28         0.47 o                         
  -6  -3   1          0.12         -0.01         0.33 o                         
  -5  -3   1        127.81        127.94         1.64 o                         
  -4  -3   1          6.00          5.54         0.25 o                         
  -3  -3   1        123.57        128.27         1.63 o                         
  -2  -3   1         61.44         64.33         1.05 o                         
  -1  -3   1        106.98        119.60         1.68 o                         
   0  -3   1        143.77        167.55         2.08 o                         
   1  -3   1        134.94        151.56         2.09 o                         
   2  -3   1        332.54        359.33         4.85 o                         
   3  -3   1         31.73         30.54         0.62 o                         
   4  -3   1          1.95          0.94         0.26 o                         
   5  -3   1          4.65          6.58         0.53 o                         
   6  -3   1          0.00         -0.02         0.37 o                         
   7  -3   1         18.82         17.87         0.91 o                         
   8  -3   1          0.25          0.38         0.63 o                         
   9  -3   1          2.03          2.43         0.92 o                         
 -10  -2   1          0.27          0.10         0.98 o                         
  -9  -2   1         48.63         48.28         1.78 o                         
  -8  -2   1        117.62        127.29         2.84 o                         
  -7  -2   1          2.54          2.51         0.51 o                         
  -6  -2   1         10.71         10.82         0.82 o                         
  -5  -2   1         58.79         64.63         1.01 o                         
  -4  -2   1        182.26        193.61         2.30 o                         
  -3  -2   1         34.82         39.50         0.58 o                         
  -2  -2   1       1121.14       1208.55        15.88 o                         
  -1  -2   1       5079.41       5263.00       111.60 o                         
   0  -2   1        914.35        935.42        11.18 o                         
   1  -2   1         90.78         87.43         1.11 o                         
   2  -2   1         44.76         44.67         0.92 o                         
   3  -2   1       1936.88       2245.13        24.88 o                         
   4  -2   1        121.38        131.92         1.94 o                         
   5  -2   1         23.74         23.82         0.64 o                         
   6  -2   1         56.35         57.30         1.28 o                         
   7  -2   1          1.01          1.43         0.52 o                         
   8  -2   1        109.47        106.67         2.67 o                         
   9  -2   1          1.33          0.14         0.79 o                         
 -10  -1   1          0.07         -0.32         1.24 o                         
  -9  -1   1         76.96         70.37         2.08 o                         
  -8  -1   1         79.41         73.32         1.94 o                         
  -7  -1   1          0.40          0.24         0.46 o                         
  -6  -1   1          0.99          0.81         0.32 o                         
  -5  -1   1        230.96        254.45         3.04 o                         
  -4  -1   1        404.31        468.97         5.35 o                         
  -3  -1   1          1.91          3.38         0.18 o                         
  -2  -1   1         79.76         98.32         1.27 o                         
  -1  -1   1       1191.70       1293.03        18.93 o                         
   0  -1   1        211.94        225.38         2.72 o                         
   1  -1   1         14.67         19.19         0.29 o                         
   2  -1   1        175.41        169.15         1.94 o                         
   3  -1   1        597.22        678.17         8.99 o                         
   4  -1   1        127.44        154.69         2.10 o                         
   5  -1   1         37.38         38.62         0.95 o                         
   6  -1   1          7.52         10.00         0.50 o                         
   7  -1   1        226.05        200.01         3.40 o                         
   8  -1   1         27.23         20.94         0.95 o                         
   9  -1   1          2.36          2.17         0.79 o                         
  10  -1   1         12.41         10.82         1.86 o                         
 -10   0   1          1.89          2.92         1.36 o                         
  -9   0   1         14.29         13.07         1.33 o                         
  -8   0   1          3.46          2.33         0.72 o                         
  -7   0   1         28.62         29.16         0.99 o                         
  -6   0   1         49.90         44.73         0.99 o                         
  -5   0   1        531.51        594.30         7.32 o                         
  -4   0   1       1144.14       1326.65        14.80 o                         
  -3   0   1        109.96        114.73         1.41 o                         
  -2   0   1       1317.70       1420.99        17.50 o                         
  -1   0   1         51.75         44.75         0.60 o                         
   0   0   1          1.61          2.27         0.15 o                         
   1   0   1        185.00        194.68         2.35 o                         
   2   0   1       1444.26       1497.27        19.61 o                         
   3   0   1        319.16        334.74         4.51 o                         
   4   0   1       2460.77       2828.39        35.03 o                         
   5   0   1         37.16         34.08         0.68 o                         
   6   0   1          7.27          8.86         0.47 o                         
   7   0   1          1.38          0.91         0.37 o                         
   8   0   1        141.24        125.21         2.11 o                         
   9   0   1          0.35          0.38         0.69 o                         
  10   0   1          0.15         -0.23         0.87 o                         
  -9   1   1         48.33         50.68         1.89 o                         
  -8   1   1         11.59         10.28         1.33 o                         
  -7   1   1         30.44         30.35         1.25 o                         
  -6   1   1         47.92         48.88         1.05 o                         
  -5   1   1         98.97         94.23         1.51 o                         
  -4   1   1         49.72         53.71         0.99 o                         
  -3   1   1         80.80         86.03         1.11 o                         
  -2   1   1         81.71         88.98         1.10 o                         
  -1   1   1        750.38        847.95         9.43 o                         
   0   1   1        868.72        913.22        10.10 o                         
   1   1   1        156.74        162.12         2.17 o                         
   2   1   1       1410.91       1482.91        22.82 o                         
   3   1   1        376.62        379.88         4.90 o                         
   4   1   1        270.63        285.97         3.88 o                         
   5   1   1         41.37         37.41         0.86 o                         
   6   1   1         39.30         39.84         0.96 o                         
   7   1   1         60.33         57.72         1.72 o                         
   8   1   1        193.65        181.26         3.09 o                         
   9   1   1          6.81          5.25         0.67 o                         
  10   1   1          0.22          0.42         1.07 o                         
  -9   2   1          0.10         -0.19         1.04 o                         
  -8   2   1          0.15          0.24         0.75 o                         
  -7   2   1         48.60         48.40         1.54 o                         
  -6   2   1          9.07          7.99         0.63 o                         
  -5   2   1         77.81         78.00         1.56 o                         
  -4   2   1         47.25         48.52         0.82 o                         
  -3   2   1         75.26         82.15         1.09 o                         
  -2   2   1         44.39         49.79         0.75 o                         
  -1   2   1         13.77         13.03         0.24 o                         
   0   2   1         19.57         20.95         0.38 o                         
   1   2   1       1091.30       1219.23        13.50 o                         
   2   2   1        931.27       1012.15        17.53 o                         
   3   2   1          0.38          0.14         0.11 o                         
   4   2   1         62.01         64.55         1.04 o                         
   5   2   1          5.32          4.94         0.27 o                         
   6   2   1          1.35          1.08         0.27 o                         
   7   2   1         15.76         16.14         0.65 o                         
   8   2   1         24.60         24.21         0.83 o                         
   9   2   1         32.08         31.54         1.34 o                         
  10   2   1         32.11         30.98         1.58 o                         
  11   2   1         10.40          9.50         2.03 o                         
  -8   3   1          7.63          6.41         1.00 o                         
  -7   3   1          0.97          1.35         0.72 o                         
  -6   3   1         55.91         53.31         1.38 o                         
  -5   3   1         49.74         45.68         1.12 o                         
  -4   3   1       1632.52       1664.04        24.61 o                         
  -3   3   1         58.31         63.02         1.50 o                         
  -2   3   1        102.50        118.23         1.37 o                         
  -1   3   1         52.42         45.52         0.93 o                         
   0   3   1       2387.47       2648.42        29.28 o                         
   1   3   1        605.30        657.36         7.35 o                         
   2   3   1          4.82          4.01         0.19 o                         
   3   3   1        336.94        363.47         4.14 o                         
   4   3   1         58.57         53.10         0.71 o                         
   5   3   1        161.80        173.18         2.11 o                         
   6   3   1        305.97        316.04         4.42 o                         
   7   3   1        145.02        149.78         2.33 o                         
   8   3   1        125.46        123.68         2.32 o                         
   9   3   1         60.14         66.26         2.19 o                         
  10   3   1          0.13          0.03         0.87 o                         
  11   3   1          0.02         -0.12         1.09 o                         
  -8   4   1         13.41         16.83         1.73 o                         
  -7   4   1          2.74          2.31         0.81 o                         
  -6   4   1          6.28          4.06         0.64 o                         
  -5   4   1        180.49        179.05         3.10 o                         
  -4   4   1        172.67        168.29         3.16 o                         
  -3   4   1        466.87        446.59         6.12 o                         
  -2   4   1          0.42          0.16         0.21 o                         
  -1   4   1         59.21         58.78         0.82 o                         
   0   4   1       1296.22       1507.65        16.74 o                         
   1   4   1        245.91        265.35         3.63 o                         
   2   4   1         14.72         18.16         0.39 o                         
   3   4   1        109.49        125.32         1.54 o                         
   4   4   1          1.03          0.78         0.18 o                         
   5   4   1          2.95          3.04         0.23 o                         
   6   4   1         32.92         30.50         0.62 o                         
   7   4   1          0.03          0.10         0.33 o                         
   8   4   1        624.53        636.04        11.33 o                         
   9   4   1        145.15        150.77         3.31 o                         
  10   4   1          5.21          5.46         0.95 o                         
  11   4   1          4.26          2.84         1.17 o                         
  -7   5   1        114.10        118.49         2.92 o                         
  -6   5   1         10.35         11.65         1.34 o                         
  -5   5   1          5.01          4.57         0.62 o                         
  -4   5   1        144.13        140.57         2.51 o                         
  -3   5   1        176.65        177.25         2.67 o                         
  -2   5   1         45.15         42.59         0.87 o                         
  -1   5   1          3.34          1.66         0.28 o                         
   0   5   1        189.32        223.90         2.84 o                         
   1   5   1        358.89        426.73         4.87 o                         
   2   5   1        104.86        117.50         1.57 o                         
   3   5   1         13.83         19.10         0.69 o                         
   4   5   1        130.84        142.90         1.78 o                         
   5   5   1         82.23         89.61         1.70 o                         
   6   5   1         43.24         42.58         1.42 o                         
   7   5   1          3.33          3.40         0.48 o                         
   8   5   1        368.40        376.38         6.97 o                         
   9   5   1         79.95         82.91         3.02 o                         
  10   5   1         37.75         39.67         1.71 o                         
  11   5   1          1.73          2.47         1.19 o                         
  -6   6   1          1.64          2.15         0.87 o                         
  -5   6   1          0.26          0.33         0.60 o                         
  -4   6   1         40.84         37.61         1.33 o                         
  -3   6   1        130.99        129.00         2.11 o                         
  -2   6   1        132.64        123.03         1.97 o                         
  -1   6   1        140.50        139.19         2.37 o                         
   0   6   1          2.89          1.66         0.34 o                         
   1   6   1         90.56         91.66         1.34 o                         
   2   6   1         18.92         18.72         0.49 o                         
   3   6   1         15.61         11.77         0.44 o                         
   4   6   1         16.26         15.04         0.69 o                         
   5   6   1         14.57         15.29         0.63 o                         
   6   6   1          4.16          3.61         0.50 o                         
   7   6   1          9.81         10.00         0.73 o                         
   8   6   1         11.53         13.21         0.94 o                         
   9   6   1         34.62         34.61         2.49 o                         
  10   6   1         10.19          9.74         1.13 o                         
  11   6   1          3.27          2.74         1.22 o                         
  -5   7   1         22.77         20.29         1.32 o                         
  -4   7   1          3.59          3.90         0.68 o                         
  -3   7   1         32.90         35.26         1.04 o                         
  -2   7   1        138.17        141.86         2.31 o                         
  -1   7   1         46.89         46.16         1.30 o                         
   0   7   1          2.27          1.11         0.38 o                         
   1   7   1         33.15         33.35         1.67 o                         
   2   7   1          4.71          3.18         0.38 o                         
   3   7   1          2.15          1.65         0.38 o                         
   4   7   1          3.61          3.25         0.38 o                         
   5   7   1          3.44          2.03         0.45 o                         
   6   7   1         10.30         11.49         1.30 o                         
   7   7   1         23.90         25.22         1.21 o                         
   8   7   1          0.60          0.58         0.70 o                         
   9   7   1         57.70         59.45         2.42 o                         
  10   7   1          3.04          2.48         1.30 o                         
  -4   8   1          0.01         -0.16         0.86 o                         
  -3   8   1          9.33          9.88         0.73 o                         
  -2   8   1          0.12         -0.07         0.47 o                         
  -1   8   1         23.62         21.49         0.88 o                         
   0   8   1         57.68         50.21         1.92 o                         
   1   8   1          8.83         11.85         0.76 o                         
   2   8   1          6.66          6.43         0.60 o                         
   3   8   1        334.41        366.61         5.74 o                         
   4   8   1        216.66        226.27         3.73 o                         
   5   8   1        527.55        552.44         8.50 o                         
   6   8   1        115.96        126.65         2.77 o                         
   7   8   1          5.71          7.26         0.84 o                         
   8   8   1          0.09          0.04         0.77 o                         
   9   8   1          5.99          8.25         1.43 o                         
  10   8   1          6.09          7.24         1.64 o                         
  -3   9   1         75.99         80.46         3.10 o                         
  -2   9   1         26.29         27.41         1.08 o                         
  -1   9   1         88.38         95.14         1.98 o                         
   0   9   1         13.99         14.88         0.86 o                         
   1   9   1        334.42        349.98         6.01 o                         
   2   9   1         23.05         20.40         0.89 o                         
   3   9   1          0.39          0.52         0.52 o                         
   4   9   1        280.71        298.20         5.58 o                         
   5   9   1        961.00       1042.59        18.10 o                         
   6   9   1         70.70         73.34         1.94 o                         
   7   9   1         57.77         64.04         2.14 o                         
   8   9   1          6.28          6.21         1.01 o                         
   9   9   1         30.06         31.19         1.82 o                         
  10   9   1         11.73         11.23         1.89 o                         
  -2  10   1          2.41          2.36         1.05 o                         
  -1  10   1          8.82         10.46         0.87 o                         
   0  10   1         57.73         54.43         1.53 o                         
   1  10   1         39.24         42.26         1.33 o                         
   2  10   1          5.19          6.36         0.93 o                         
   3  10   1          0.32         -0.06         0.61 o                         
   4  10   1          0.55          0.43         0.73 o                         
   5  10   1        315.19        333.14         7.69 o                         
   6  10   1         11.37         13.84         1.31 o                         
   7  10   1          0.82          1.49         0.87 o                         
   8  10   1          0.45          0.35         0.98 o                         
   9  10   1          1.21          0.35         1.15 o                         
   0  11   1         18.80         21.58         1.64 o                         
   1  11   1          8.21          7.60         1.09 o                         
   2  11   1         44.95         50.94         3.23 o                         
   3  11   1          0.42          0.11         0.86 o                         
   4  11   1          1.29          0.58         0.94 o                         
   5  11   1          0.25          0.81         0.96 o                         
   6  11   1         39.34         39.46         2.15 o                         
   7  11   1          7.57          8.85         1.36 o                         
   8  11   1          1.67          2.48         1.40 o                         
   2  12   1         21.85         19.50         3.04 o                         
   3  12   1          3.62          2.35         1.20 o                         
   4  12   1          0.36          0.05         1.17 o                         
   5  12   1         15.36         18.42         1.59 o                         
   6  12   1         40.10         39.47         2.27 o                         
  -5 -12   2         10.77         11.27         2.41 o                         
  -4 -12   2          3.26          3.27         0.83 o                         
  -3 -12   2         24.17         21.30         1.21 o                         
  -2 -12   2         27.41         26.39         1.47 o                         
  -7 -11   2         49.48         49.00         4.56 o                         
  -6 -11   2          0.03         -0.19         0.89 o                         
  -5 -11   2          0.05          0.14         0.70 o                         
  -4 -11   2         26.82         27.78         1.45 o                         
  -3 -11   2         25.75         25.52         1.18 o                         
  -2 -11   2        136.63        131.91         2.85 o                         
  -1 -11   2          0.01         -0.26         0.55 o                         
   0 -11   2          0.72          0.91         1.26 o                         
   1 -11   2         22.85         26.75         2.14 o                         
  -8 -10   2          5.77          4.80         1.13 o                         
  -7 -10   2         15.75         13.88         1.30 o                         
  -6 -10   2          3.74          3.70         0.82 o                         
  -5 -10   2         29.79         31.80         1.32 o                         
  -4 -10   2          9.51          9.17         0.78 o                         
  -3 -10   2          0.89          0.72         0.51 o                         
  -2 -10   2         41.24         38.07         1.21 o                         
  -1 -10   2          0.00         -0.13         0.43 o                         
   0 -10   2         11.14         11.20         1.06 o                         
   1 -10   2         56.59         58.47         2.43 o                         
   2 -10   2        146.93        164.16         4.50 o                         
   3 -10   2         28.81         34.38         1.68 o                         
  -9  -9   2         13.11         13.66         2.00 o                         
  -8  -9   2          5.25          4.25         1.02 o                         
  -7  -9   2         32.23         27.95         1.45 o                         
  -6  -9   2        155.05        149.77         2.79 o                         
  -5  -9   2         20.78         16.79         0.88 o                         
  -4  -9   2          3.76          3.26         0.58 o                         
  -3  -9   2         10.59          8.25         0.64 o                         
  -2  -9   2          1.73          1.54         0.49 o                         
  -1  -9   2          0.87          0.37         0.40 o                         
   0  -9   2          2.09          2.54         0.50 o                         
   1  -9   2          0.13          0.47         0.41 o                         
   2  -9   2          7.75          8.30         0.53 o                         
   3  -9   2          0.03         -0.26         0.77 o                         
   4  -9   2          4.84          5.86         1.02 o                         
  -9  -8   2          0.29          0.49         1.01 o                         
  -8  -8   2          0.68          0.12         0.85 o                         
  -7  -8   2          0.01          0.07         0.70 o                         
  -6  -8   2        326.76        333.65         5.42 o                         
  -5  -8   2         10.50          8.13         0.62 o                         
  -4  -8   2          2.91          2.06         0.53 o                         
  -3  -8   2         44.62         39.93         2.19 o                         
  -2  -8   2          3.28          3.08         0.47 o                         
  -1  -8   2         32.96         29.73         0.92 o                         
   0  -8   2         32.52         29.55         0.83 o                         
   1  -8   2          7.70          7.22         0.52 o                         
   2  -8   2         29.32         27.31         0.82 o                         
   3  -8   2         41.62         43.50         1.01 o                         
   4  -8   2          0.25          0.11         0.72 o                         
   5  -8   2          0.02          0.61         0.87 o                         
 -10  -7   2        126.09        130.54         4.35 o                         
  -9  -7   2         47.18         43.46         1.86 o                         
  -8  -7   2         23.39         22.80         1.38 o                         
  -7  -7   2          1.46          1.14         0.69 o                         
  -6  -7   2         71.32         74.60         1.67 o                         
  -5  -7   2          3.02          3.33         0.49 o                         
  -4  -7   2        105.71        112.05         2.05 o                         
  -3  -7   2         11.77          9.44         0.68 o                         
  -2  -7   2         15.19         11.97         0.56 o                         
  -1  -7   2        238.36        240.11         3.80 o                         
   0  -7   2        291.57        302.36         4.71 o                         
   1  -7   2         27.75         25.75         0.73 o                         
   2  -7   2        296.74        294.50         4.65 o                         
   3  -7   2        225.35        225.19         3.35 o                         
   4  -7   2         17.04         18.42         0.73 o                         
   5  -7   2          0.02          0.02         0.42 o                         
   6  -7   2         34.41         37.16         1.43 o                         
 -10  -6   2         34.65         34.14         1.90 o                         
  -9  -6   2         90.97        100.09         2.67 o                         
  -8  -6   2          6.45          6.11         0.87 o                         
  -7  -6   2          4.28          3.90         0.69 o                         
  -6  -6   2        122.93        127.95         2.35 o                         
  -5  -6   2        878.23        908.75        13.66 o                         
  -4  -6   2        123.92        131.18         2.27 o                         
  -3  -6   2        171.08        177.90         2.91 o                         
  -2  -6   2          1.15          0.87         0.29 o                         
  -1  -6   2          5.24          3.51         0.26 o                         
   0  -6   2         13.42          9.90         0.45 o                         
   1  -6   2          9.98          8.92         0.43 o                         
   2  -6   2        577.54        574.07         8.69 o                         
   3  -6   2        484.96        462.14         6.37 o                         
   4  -6   2          3.63          2.47         0.37 o                         
   5  -6   2          7.28          6.72         0.51 o                         
   6  -6   2         68.51         77.22         2.32 o                         
   7  -6   2         48.50         53.92         2.48 o                         
 -10  -5   2          6.00          5.56         1.55 o                         
  -9  -5   2         58.61         64.70         2.04 o                         
  -8  -5   2         26.34         25.47         1.28 o                         
  -7  -5   2        100.74        101.70         2.35 o                         
  -6  -5   2         16.31         17.38         0.77 o                         
  -5  -5   2          0.02          0.05         0.34 o                         
  -4  -5   2          0.47          0.87         0.30 o                         
  -3  -5   2        151.91        157.40         2.58 o                         
  -2  -5   2        165.64        166.93         2.16 o                         
  -1  -5   2        269.43        281.25         3.49 o                         
   0  -5   2         73.32         81.99         1.12 o                         
   1  -5   2        214.85        226.45         3.11 o                         
   2  -5   2        386.02        388.48         5.27 o                         
   3  -5   2        126.85        129.00         1.98 o                         
   4  -5   2         18.97         16.66         0.62 o                         
   5  -5   2         17.04         11.14         0.59 o                         
   6  -5   2          0.01          0.40         0.47 o                         
   7  -5   2         21.17         32.51         1.27 o                         
   8  -5   2          0.01         -0.26         0.68 o                         
 -10  -4   2          5.86          4.10         1.65 o                         
  -9  -4   2         69.68         73.92         2.82 o                         
  -8  -4   2          0.12          0.29         0.70 o                         
  -7  -4   2          2.21          3.46         0.79 o                         
  -6  -4   2          0.07         -0.04         0.38 o                         
  -5  -4   2         23.04         18.16         0.68 o                         
  -4  -4   2         52.36         46.44         0.89 o                         
  -3  -4   2         14.70         17.97         0.74 o                         
  -2  -4   2        548.12        582.78         7.76 o                         
  -1  -4   2          1.09          1.60         0.14 o                         
   0  -4   2          2.39          1.79         0.13 o                         
   1  -4   2        176.20        193.20         2.23 o                         
   2  -4   2         79.08         94.52         1.55 o                         
   3  -4   2         68.40         67.30         1.21 o                         
   4  -4   2         38.78         33.47         0.75 o                         
   5  -4   2         13.73         10.84         0.54 o                         
   6  -4   2         11.33         10.62         0.68 o                         
   7  -4   2          0.70          0.74         0.50 o                         
   8  -4   2          0.28          0.22         0.60 o                         
 -10  -3   2          0.93          0.91         1.56 o                         
  -9  -3   2         53.20         52.40         3.10 o                         
  -8  -3   2          0.18          0.02         0.78 o                         
  -7  -3   2          1.80          1.02         0.56 o                         
  -6  -3   2          4.97          5.02         0.45 o                         
  -5  -3   2          4.15          3.39         0.34 o                         
  -4  -3   2          6.61          6.46         0.34 o                         
  -3  -3   2        317.69        337.99         4.60 o                         
  -2  -3   2        810.32        913.50        15.57 o                         
  -1  -3   2        287.94        328.53         4.43 o                         
   0  -3   2        120.93        142.78         1.97 o                         
   1  -3   2         80.34         85.64         1.12 o                         
   2  -3   2          8.79         10.26         0.44 o                         
   3  -3   2          0.20          0.28         0.13 o                         
   4  -3   2         12.78         12.78         0.49 o                         
   5  -3   2         20.05         12.21         0.57 o                         
   6  -3   2         15.18          7.85         0.55 o                         
   7  -3   2          6.86          7.25         0.57 o                         
   8  -3   2          0.23          0.24         0.51 o                         
   9  -3   2         14.96         18.03         1.16 o                         
 -10  -2   2          7.52          5.32         1.70 o                         
  -9  -2   2         56.40         55.57         2.46 o                         
  -8  -2   2          1.98          2.79         1.07 o                         
  -7  -2   2         80.84         84.17         1.77 o                         
  -6  -2   2         46.39         43.02         1.07 o                         
  -5  -2   2        134.50        145.03         2.18 o                         
  -4  -2   2          3.58          5.08         0.34 o                         
  -3  -2   2        108.02        112.50         3.00 o                         
  -2  -2   2        217.11        250.69         3.83 o                         
  -1  -2   2      11871.48      12140.89       252.83 o                         
   0  -2   2       2162.28       2272.37        27.15 o                         
   1  -2   2         93.44        120.57         1.64 o                         
   2  -2   2        224.65        240.53         3.00 o                         
   3  -2   2         62.95         76.60         0.91 o                         
   4  -2   2         59.35         64.14         1.26 o                         
   5  -2   2         46.87         46.60         0.90 o                         
   6  -2   2         48.91         44.25         1.05 o                         
   7  -2   2         64.19         40.37         1.08 o                         
   8  -2   2          0.74          0.34         0.52 o                         
   9  -2   2         30.11         30.49         1.29 o                         
  -9  -1   2          7.10          5.78         1.52 o                         
  -8  -1   2        117.98        123.97         3.95 o                         
  -7  -1   2        172.71        185.33        10.85 o                         
  -6  -1   2         42.41         43.34         0.98 o                         
  -5  -1   2         57.27         59.95         1.02 o                         
  -4  -1   2         20.14         22.58         0.49 o                         
  -3  -1   2          5.72          7.28         0.27 o                         
  -2  -1   2        284.48        279.33         3.91 o                         
  -1  -1   2      10683.53      11100.36       323.15 o                         
   0  -1   2       2318.32       2533.13        28.05 o                         
   1  -1   2         17.75         12.23         0.41 o                         
   2  -1   2        110.62        122.74         1.91 o                         
   3  -1   2        676.59        766.52         9.48 o                         
   4  -1   2         12.65         14.80         0.48 o                         
   5  -1   2        106.73         97.14         1.52 o                         
   6  -1   2         32.30         27.51         0.73 o                         
   7  -1   2        123.39        104.46         1.96 o                         
   8  -1   2         72.48         61.32         1.47 o                         
   9  -1   2         24.26         28.28         1.20 o                         
  10  -1   2          5.38          4.53         0.99 o                         
  -9   0   2          2.18          2.57         1.15 o                         
  -8   0   2          5.80          6.95         1.10 o                         
  -7   0   2         10.48         10.37         0.75 o                         
  -6   0   2          0.26          0.32         0.39 o                         
  -5   0   2          0.51          1.48         0.29 o                         
  -4   0   2         17.72         20.25         0.51 o                         
  -3   0   2          1.91          2.47         0.19 o                         
  -2   0   2         25.92         25.62         0.58 o                         
  -1   0   2       3145.99       3440.39        89.95 o                         
   0   0   2       3747.75       3892.70        82.74 o                         
   1   0   2       1508.64       1560.46        17.26 o                         
   2   0   2        483.14        495.53         5.52 o                         
   3   0   2          2.73          2.63         0.17 o                         
   4   0   2          7.62         13.28         0.32 o                         
   5   0   2         92.44         92.95         1.46 o                         
   6   0   2         50.51         52.67         1.01 o                         
   7   0   2          0.11          0.42         0.33 o                         
   8   0   2         17.20         13.42         0.70 o                         
   9   0   2         30.53         26.97         1.13 o                         
  10   0   2          1.09          0.17         0.86 o                         
  -9   1   2          4.46          3.52         1.28 o                         
  -8   1   2          0.42          0.76         0.80 o                         
  -7   1   2          8.55          8.54         0.97 o                         
  -6   1   2         73.53         77.34         1.61 o                         
  -5   1   2        187.99        183.98         2.49 o                         
  -4   1   2         46.62         37.11         0.87 o                         
  -3   1   2         47.49         47.98         0.72 o                         
  -2   1   2        105.19        115.39         1.40 o                         
  -1   1   2       1099.90       1263.91        13.12 o                         
   0   1   2        583.53        662.73         9.77 o                         
   1   1   2        193.79        213.59         2.85 o                         
   2   1   2        893.05        927.07        11.13 o                         
   3   1   2        972.32       1083.90        14.28 o                         
   4   1   2          6.45          5.26         0.27 o                         
   5   1   2          3.82          4.23         0.28 o                         
   6   1   2        298.33        305.21         4.28 o                         
   7   1   2          0.22          0.21         0.35 o                         
   8   1   2          1.68          1.48         0.45 o                         
   9   1   2         54.74         50.71         1.24 o                         
  10   1   2          4.02          4.72         0.86 o                         
  -8   2   2          0.70          0.26         0.89 o                         
  -7   2   2          2.95          2.50         0.75 o                         
  -6   2   2        212.20        205.43         4.04 o                         
  -5   2   2        303.97        300.26         4.29 o                         
  -4   2   2         27.61         26.10         0.75 o                         
  -3   2   2        176.08        176.64         2.15 o                         
  -2   2   2         47.56         57.95         1.09 o                         
  -1   2   2        249.25        282.13         2.84 o                         
   0   2   2         14.35         14.02         0.30 o                         
   1   2   2        189.53        194.15         2.22 o                         
   2   2   2        183.50        188.99         2.35 o                         
   3   2   2        237.38        258.05         3.20 o                         
   4   2   2         78.33         91.02         1.37 o                         
   5   2   2        120.98        135.07         1.82 o                         
   6   2   2          8.19          9.67         0.47 o                         
   7   2   2          3.83          3.30         0.39 o                         
   8   2   2         72.32         76.09         1.45 o                         
   9   2   2         10.00          8.43         0.65 o                         
  10   2   2          0.82          1.26         0.83 o                         
  11   2   2         26.11         30.01         2.06 o                         
  -8   3   2        180.91        206.08         5.31 o                         
  -7   3   2          0.01          0.34         0.78 o                         
  -6   3   2         45.94         46.53         2.02 o                         
  -5   3   2        159.31        161.80         3.34 o                         
  -4   3   2       1057.82       1055.68        15.76 o                         
  -3   3   2          6.71          6.08         0.35 o                         
  -2   3   2        616.54        614.62         6.49 o                         
  -1   3   2         46.15         50.02         0.62 o                         
   0   3   2       1128.10       1296.29        14.40 o                         
   1   3   2         40.08         43.50         0.61 o                         
   2   3   2         96.18        104.39         1.41 o                         
   3   3   2        154.50        190.69         2.29 o                         
   4   3   2        697.31        833.84         8.74 o                         
   5   3   2          0.71          1.09         0.19 o                         
   6   3   2         11.34          9.12         0.46 o                         
   7   3   2         25.31         24.05         0.72 o                         
   8   3   2        224.97        236.15         4.26 o                         
   9   3   2          0.13          0.24         0.57 o                         
  10   3   2          0.48          0.31         0.77 o                         
  11   3   2          1.06          1.64         1.03 o                         
  -7   4   2          0.35         -0.43         1.03 o                         
  -6   4   2          9.09          9.04         0.91 o                         
  -5   4   2         10.76          9.62         0.78 o                         
  -4   4   2        702.80        706.69        10.73 o                         
  -3   4   2         83.49         81.94         1.58 o                         
  -2   4   2          0.02          0.11         0.25 o                         
  -1   4   2        170.40        214.04         2.36 o                         
   0   4   2          2.11          1.72         0.18 o                         
   1   4   2        127.38        141.37         1.70 o                         
   2   4   2         11.58         13.95         0.33 o                         
   3   4   2        253.40        268.56         3.12 o                         
   4   4   2       1009.70       1160.63        12.98 o                         
   5   4   2        100.17        109.79         1.54 o                         
   6   4   2          3.38          2.74         0.29 o                         
   7   4   2        113.63        112.56         2.38 o                         
   8   4   2        359.92        363.34         4.93 o                         
   9   4   2         23.80         20.80         1.21 o                         
  10   4   2         72.86         78.17         2.17 o                         
  11   4   2         22.16         23.76         1.58 o                         
  -7   5   2         24.36         24.92         2.04 o                         
  -6   5   2          3.69          2.47         1.03 o                         
  -5   5   2          0.46          0.33         0.63 o                         
  -4   5   2          3.27          2.88         0.54 o                         
  -3   5   2        395.27        390.62         6.09 o                         
  -2   5   2        254.20        257.32         4.11 o                         
  -1   5   2         53.73         49.27         1.11 o                         
   0   5   2         58.84         60.88         0.87 o                         
   1   5   2          4.07          5.45         0.35 o                         
   2   5   2          9.88         14.72         0.44 o                         
   3   5   2         19.21         19.10         0.61 o                         
   4   5   2        120.36        130.87         1.85 o                         
   5   5   2        223.64        234.98         3.57 o                         
   6   5   2         38.31         40.56         0.82 o                         
   7   5   2          2.63          2.68         0.39 o                         
   8   5   2        133.46        133.83         2.90 o                         
   9   5   2         45.14         46.33         1.60 o                         
  10   5   2         20.65         17.82         1.31 o                         
  11   5   2          0.00          0.30         1.04 o                         
  -6   6   2          0.08          0.20         1.03 o                         
  -5   6   2          0.04          0.35         0.88 o                         
  -4   6   2         30.71         33.35         1.32 o                         
  -3   6   2         44.35         47.75         1.12 o                         
  -2   6   2          0.54          0.07         0.39 o                         
  -1   6   2         57.49         56.50         1.30 o                         
   0   6   2          2.59          3.30         0.39 o                         
   1   6   2        145.41        169.34         2.47 o                         
   2   6   2         59.05         59.89         0.92 o                         
   3   6   2        202.96        212.68         2.64 o                         
   4   6   2         22.80         25.36         0.56 o                         
   5   6   2          2.33          2.23         0.31 o                         
   6   6   2          6.89          6.30         0.47 o                         
   7   6   2          0.52          0.85         0.56 o                         
   8   6   2         12.12         11.50         0.87 o                         
   9   6   2          0.59         -0.09         0.72 o                         
  10   6   2          4.07          3.78         0.97 o                         
  11   6   2         11.75         12.93         1.38 o                         
  -5   7   2          5.24          7.05         1.22 o                         
  -4   7   2        127.55        137.42         3.79 o                         
  -3   7   2         61.71         65.74         1.96 o                         
  -2   7   2         35.71         32.29         1.04 o                         
  -1   7   2         63.35         65.19         1.44 o                         
   0   7   2          0.46          1.59         0.44 o                         
   1   7   2         20.89         13.75         0.64 o                         
   2   7   2         29.32         27.75         1.10 o                         
   3   7   2          6.49          8.16         0.43 o                         
   4   7   2        104.69        103.78         1.55 o                         
   5   7   2          1.00          0.98         0.38 o                         
   6   7   2          7.01          6.20         0.69 o                         
   7   7   2          3.82          4.26         0.58 o                         
   8   7   2        146.07        146.50         3.44 o                         
   9   7   2         10.00          8.69         0.97 o                         
  10   7   2         32.32         35.40         1.74 o                         
  11   7   2          0.23         -0.05         1.43 o                         
  -4   8   2         27.55         37.84         1.95 o                         
  -3   8   2        104.29        118.69         3.34 o                         
  -2   8   2         11.81         11.44         1.06 o                         
  -1   8   2         73.81         76.34         1.70 o                         
   0   8   2        262.82        237.09         3.92 o                         
   1   8   2        104.05         89.70         1.80 o                         
   2   8   2          7.12          8.14         0.65 o                         
   3   8   2         13.87         13.47         0.72 o                         
   4   8   2         10.92         10.48         0.74 o                         
   5   8   2          8.24          9.12         0.74 o                         
   6   8   2        159.52        176.82         6.02 o                         
   7   8   2          2.06          3.05         0.75 o                         
   8   8   2          5.88          3.72         1.12 o                         
   9   8   2        127.83        128.17         5.51 o                         
  10   8   2         17.85         20.53         2.03 o                         
  -3   9   2          3.68          4.87         1.15 o                         
  -2   9   2          2.95          3.81         0.94 o                         
  -1   9   2          6.71          7.88         1.00 o                         
   0   9   2         42.58         32.58         1.30 o                         
   1   9   2         59.97         46.99         1.75 o                         
   2   9   2         12.18         13.94         0.95 o                         
   3   9   2          0.23         -0.26         0.56 o                         
   4   9   2          1.90          1.65         0.73 o                         
   5   9   2         69.07         79.67         2.02 o                         
   6   9   2         15.92         17.16         1.12 o                         
   7   9   2         39.34         41.98         1.63 o                         
   8   9   2        185.86        189.54         4.11 o                         
   9   9   2         51.67         54.57         2.59 o                         
  10   9   2          0.30         -0.45         1.51 o                         
  -2  10   2          0.37         -0.38         1.17 o                         
  -1  10   2         23.72         23.76         1.67 o                         
   0  10   2         24.91         30.34         1.71 o                         
   1  10   2        105.53         94.96         2.81 o                         
   2  10   2         15.18         17.52         1.13 o                         
   3  10   2          2.02          2.38         0.84 o                         
   4  10   2         53.06         50.38         1.95 o                         
   5  10   2         78.02         81.52         2.59 o                         
   6  10   2         10.34         10.49         1.22 o                         
   7  10   2          0.33         -0.18         0.85 o                         
   8  10   2          3.29          2.68         1.00 o                         
   9  10   2         11.44         14.46         1.83 o                         
   0  11   2          1.05          1.25         1.12 o                         
   1  11   2          9.18          9.86         1.22 o                         
   2  11   2          5.02          4.81         1.39 o                         
   3  11   2         27.20         28.22         1.84 o                         
   4  11   2          1.69          1.09         1.03 o                         
   5  11   2          1.51          0.69         1.03 o                         
   6  11   2          5.02          5.17         1.28 o                         
   7  11   2          1.34          0.23         1.24 o                         
   8  11   2          1.81          0.30         1.40 o                         
   3  12   2          3.60          3.29         1.52 o                         
   4  12   2         18.70         17.47         1.90 o                         
   5  12   2        122.68        139.68         4.09 o                         
   6  12   2          0.98          0.77         1.28 o                         
  -6 -11   3        109.18        104.12         2.61 o                         
  -5 -11   3          7.89          8.10         0.88 o                         
  -4 -11   3          1.71          1.40         0.63 o                         
  -3 -11   3         39.44         36.35         1.15 o                         
  -2 -11   3          4.67          4.42         1.39 o                         
  -1 -11   3          0.00         -0.28         1.17 o                         
   0 -11   3          0.66          0.29         1.22 o                         
   1 -11   3         19.32         21.90         2.53 o                         
  -7 -10   3         23.59         20.52         1.41 o                         
  -6 -10   3         97.22         90.96         3.12 o                         
  -5 -10   3         18.14         17.50         1.26 o                         
  -4 -10   3          3.24          3.10         0.60 o                         
  -3 -10   3         16.83         18.64         0.98 o                         
  -2 -10   3          5.54          5.93         0.55 o                         
  -1 -10   3          2.75          2.01         0.91 o                         
   0 -10   3          2.04          2.46         1.00 o                         
   1 -10   3         23.96         24.22         1.76 o                         
   2 -10   3         42.38         46.22         2.37 o                         
  -8  -9   3          0.47          0.18         1.00 o                         
  -7  -9   3          5.20          4.60         0.76 o                         
  -6  -9   3          3.46          2.98         0.66 o                         
  -5  -9   3          0.13          0.02         0.67 o                         
  -4  -9   3          0.84          0.99         0.49 o                         
  -3  -9   3         26.63         23.03         0.87 o                         
  -2  -9   3         82.99         83.30         3.42 o                         
  -1  -9   3         27.05         26.17         1.39 o                         
   0  -9   3          2.71          2.06         0.77 o                         
   1  -9   3          3.42          3.60         0.91 o                         
   2  -9   3          1.69          1.20         0.80 o                         
   3  -9   3          1.56          1.33         0.81 o                         
   4  -9   3          3.38          2.97         1.03 o                         
  -9  -8   3         11.49         11.04         1.35 o                         
  -8  -8   3         23.51         23.36         1.48 o                         
  -7  -8   3          0.06          0.02         0.62 o                         
  -6  -8   3        118.20        114.14         2.25 o                         
  -5  -8   3         17.69         17.45         0.85 o                         
  -4  -8   3          9.89          8.99         0.78 o                         
  -3  -8   3          2.62          3.18         0.47 o                         
  -2  -8   3          0.92          0.39         0.33 o                         
  -1  -8   3         52.31         53.03         1.73 o                         
   0  -8   3          0.03          0.20         0.61 o                         
   1  -8   3         13.14         14.06         0.89 o                         
   2  -8   3         45.51         44.68         1.62 o                         
   3  -8   3         60.98         58.66         1.81 o                         
   4  -8   3          0.29          0.01         0.90 o                         
   5  -8   3         35.79         34.09         1.51 o                         
  -9  -7   3         52.33         54.04         2.07 o                         
  -8  -7   3          0.88          1.29         0.81 o                         
  -7  -7   3          0.62          0.66         0.63 o                         
  -6  -7   3          1.45          1.74         0.52 o                         
  -5  -7   3          5.92          5.99         0.56 o                         
  -4  -7   3        149.22        150.43         2.60 o                         
  -3  -7   3         59.19         63.60         1.31 o                         
  -2  -7   3        565.84        583.84         8.81 o                         
  -1  -7   3        228.31        232.41         3.61 o                         
   0  -7   3         26.58         27.27         1.12 o                         
   1  -7   3         91.98         88.70         2.10 o                         
   2  -7   3        737.83        751.41        13.16 o                         
   3  -7   3         39.23         43.06         1.26 o                         
   4  -7   3          6.04          6.39         0.88 o                         
   5  -7   3         11.62          9.20         0.88 o                         
   6  -7   3          3.06          3.90         1.09 o                         
  -9  -6   3         33.23         32.88         1.71 o                         
  -8  -6   3         50.31         51.76         1.84 o                         
  -7  -6   3          7.09          7.11         0.68 o                         
  -6  -6   3          0.00          0.18         0.48 o                         
  -5  -6   3          0.00          0.10         0.50 o                         
  -4  -6   3         22.91         23.15         2.32 o                         
  -3  -6   3         94.41         90.09         2.17 o                         
  -2  -6   3        267.89        274.17         4.27 o                         
  -1  -6   3          0.01          0.20         0.15 o                         
   0  -6   3          0.40          1.16         0.35 o                         
   1  -6   3        246.74        256.33         4.70 o                         
   2  -6   3        102.90        102.15         3.13 o                         
   3  -6   3        214.08        201.72         3.40 o                         
   4  -6   3        102.55         95.19         2.69 o                         
   5  -6   3          3.49          2.29         0.58 o                         
   6  -6   3         32.01         32.95         1.56 o                         
   7  -6   3          2.84          4.00         1.13 o                         
  -9  -5   3         15.94         14.49         1.21 o                         
  -8  -5   3         21.31         22.64         1.44 o                         
  -7  -5   3         14.73         13.55         0.98 o                         
  -6  -5   3         88.06         84.66         1.75 o                         
  -5  -5   3          8.58          6.46         0.51 o                         
  -4  -5   3          0.97          0.36         0.32 o                         
  -3  -5   3        229.28        236.32         3.73 o                         
  -2  -5   3          9.74         10.01         0.71 o                         
  -1  -5   3        284.66        299.13         3.70 o                         
   0  -5   3          5.39          7.35         0.38 o                         
   1  -5   3         94.65         96.28         1.94 o                         
   2  -5   3         70.62         71.49         1.58 o                         
   3  -5   3        107.10        105.71         1.94 o                         
   4  -5   3          0.59          0.55         0.56 o                         
   5  -5   3         12.51         10.35         0.72 o                         
   6  -5   3          0.57          0.42         0.70 o                         
   7  -5   3         11.88         12.92         1.15 o                         
   8  -5   3         24.11         29.70         1.84 o                         
  -9  -4   3          0.12          0.30         0.94 o                         
  -8  -4   3          0.08          0.52         0.78 o                         
  -7  -4   3         16.68         15.66         1.26 o                         
  -6  -4   3          6.42          5.60         0.52 o                         
  -5  -4   3        217.25        238.67         3.89 o                         
  -4  -4   3          1.57          1.18         0.32 o                         
  -3  -4   3         18.76         18.95         0.88 o                         
  -2  -4   3         67.18         87.21         1.64 o                         
  -1  -4   3         59.68         60.30         1.50 o                         
   0  -4   3          0.28          0.08         0.16 o                         
   1  -4   3          8.69          8.88         0.38 o                         
   2  -4   3         86.07         92.26         1.57 o                         
   3  -4   3         69.55         72.56         2.05 o                         
   4  -4   3         28.86         22.67         0.82 o                         
   5  -4   3          9.29          5.26         0.60 o                         
   6  -4   3         60.39         51.26         1.17 o                         
   7  -4   3         36.12         29.02         0.93 o                         
   8  -4   3         13.58         14.36         0.78 o                         
  -9  -3   3        196.80        211.06         5.64 o                         
  -8  -3   3         36.59         37.85         1.53 o                         
  -7  -3   3         64.36         65.66         1.82 o                         
  -6  -3   3         43.50         43.84         1.31 o                         
  -5  -3   3         48.48         44.86         1.05 o                         
  -4  -3   3          0.01          0.04         0.28 o                         
  -3  -3   3         93.33         97.84         1.49 o                         
  -2  -3   3        147.81        158.39         2.90 o                         
  -1  -3   3          0.53          0.31         0.09 o                         
   0  -3   3         11.88         11.61         0.29 o                         
   1  -3   3        232.66        247.08         3.06 o                         
   2  -3   3       1000.51       1130.51        14.89 o                         
   3  -3   3        206.80        222.83         3.07 o                         
   4  -3   3         38.74         33.91         0.86 o                         
   5  -3   3         31.39         27.11         1.73 o                         
   6  -3   3         50.21         37.48         0.92 o                         
   7  -3   3         27.43         24.00         0.91 o                         
   8  -3   3          1.08          2.06         0.57 o                         
   9  -3   3          3.77          4.28         0.70 o                         
  -9  -2   3         11.14          8.82         1.56 o                         
  -8  -2   3         78.70         78.17         3.92 o                         
  -7  -2   3         47.00         50.10         1.81 o                         
  -6  -2   3        116.27        124.94         2.31 o                         
  -5  -2   3        355.31        382.69         5.95 o                         
  -4  -2   3         21.34         24.15         1.00 o                         
  -3  -2   3        499.16        535.26         6.54 o                         
  -2  -2   3         59.45         58.46         1.24 o                         
  -1  -2   3          0.32          1.08         0.32 o                         
   0  -2   3        138.57        141.74         1.76 o                         
   1  -2   3        115.73        111.47         2.07 o                         
   2  -2   3        294.26        335.34         4.51 o                         
   3  -2   3       1157.66       1339.70        17.67 o                         
   4  -2   3          1.00          0.97         0.11 o                         
   5  -2   3         11.69         10.08         0.34 o                         
   6  -2   3         48.33         42.03         0.98 o                         
   7  -2   3        111.70         93.70         1.81 o                         
   8  -2   3         36.95         25.62         0.95 o                         
   9  -2   3          0.54         -0.19         0.58 o                         
  -9  -1   3         14.77         14.18         2.91 o                         
  -8  -1   3          2.71          1.95         1.06 o                         
  -7  -1   3         16.77         15.78         1.10 o                         
  -6  -1   3         67.52         77.79         1.90 o                         
  -5  -1   3        153.98        162.33         2.23 o                         
  -4  -1   3         12.29          8.17         0.39 o                         
  -3  -1   3         19.85         23.48         0.60 o                         
  -2  -1   3        122.27        125.70         1.64 o                         
  -1  -1   3          2.35          5.46         0.38 o                         
   0  -1   3        368.15        399.95         4.86 o                         
   1  -1   3        312.07        321.75         5.58 o                         
   2  -1   3         73.89         65.34         1.14 o                         
   3  -1   3        165.41        184.33         2.33 o                         
   4  -1   3         21.59         16.34         0.40 o                         
   5  -1   3          9.72         13.26         0.64 o                         
   6  -1   3         95.74         95.07         1.55 o                         
   7  -1   3        376.36        322.90         5.10 o                         
   8  -1   3         16.68         15.03         0.91 o                         
   9  -1   3         28.95         26.61         1.10 o                         
  10  -1   3         15.10         20.45         1.15 o                         
  -8   0   3         24.89         27.22         2.91 o                         
  -7   0   3         49.54         50.43         2.05 o                         
  -6   0   3        189.27        195.43         2.97 o                         
  -5   0   3        139.01        139.68         1.98 o                         
  -4   0   3         50.76         53.38         0.90 o                         
  -3   0   3        119.72        137.12         1.69 o                         
  -2   0   3         21.39         25.17         0.48 o                         
  -1   0   3         10.08          9.49         0.32 o                         
   0   0   3         10.44          8.96         0.30 o                         
   1   0   3        168.03        184.49         2.11 o                         
   2   0   3        338.76        363.11         4.82 o                         
   3   0   3         12.62         10.41         0.20 o                         
   4   0   3          0.20          0.02         0.12 o                         
   5   0   3          7.98         12.42         0.66 o                         
   6   0   3          9.81          9.14         0.56 o                         
   7   0   3          1.02          0.36         0.33 o                         
   8   0   3         95.78         86.13         1.57 o                         
   9   0   3          0.12          0.09         0.72 o                         
  10   0   3          8.85          7.77         0.85 o                         
  -8   1   3          8.37          9.37         1.77 o                         
  -7   1   3          0.84          0.60         0.80 o                         
  -6   1   3          5.92          4.94         0.55 o                         
  -5   1   3        538.33        562.33         7.67 o                         
  -4   1   3          7.04          6.88         0.47 o                         
  -3   1   3         12.87         11.90         0.44 o                         
  -2   1   3        315.14        363.36         4.16 o                         
  -1   1   3        205.14        203.18         2.96 o                         
   0   1   3        127.91        118.90         1.87 o                         
   1   1   3        793.89        855.37        10.27 o                         
   2   1   3          2.08          2.73         0.12 o                         
   3   1   3          8.36          8.59         0.29 o                         
   4   1   3        728.52        814.10         9.83 o                         
   5   1   3          0.01          0.22         0.18 o                         
   6   1   3         16.70         16.14         0.55 o                         
   7   1   3          9.75          8.05         0.46 o                         
   8   1   3          5.16          4.67         0.49 o                         
   9   1   3         27.12         27.77         1.11 o                         
  10   1   3          0.02          0.16         0.68 o                         
  11   1   3          1.08          2.41         2.28 o                         
  -8   2   3          5.67          7.98         1.42 o                         
  -7   2   3          6.88          7.27         1.12 o                         
  -6   2   3          1.78          1.31         0.67 o                         
  -5   2   3        391.97        405.33         6.33 o                         
  -4   2   3         22.98         18.55         0.78 o                         
  -3   2   3         49.20         45.97         1.01 o                         
  -2   2   3        125.03        164.58         1.99 o                         
  -1   2   3       1460.74       1677.05        17.41 o                         
   0   2   3        126.51        127.72         1.83 o                         
   1   2   3        665.60        717.33         9.87 o                         
   2   2   3          0.20          0.54         0.13 o                         
   3   2   3        174.44        177.52         2.26 o                         
   4   2   3          0.15         -0.05         0.15 o                         
   5   2   3        398.84        406.11         5.53 o                         
   6   2   3          5.39          6.59         0.43 o                         
   7   2   3        942.94        920.06        20.43 o                         
   8   2   3        239.77        239.88         3.55 o                         
   9   2   3          4.82          4.90         0.56 o                         
  10   2   3         10.99          9.96         0.74 o                         
  11   2   3         64.08         66.96         2.55 o                         
  -8   3   3          5.99          6.82         1.58 o                         
  -7   3   3          7.97          7.60         1.22 o                         
  -6   3   3          9.43         12.55         1.21 o                         
  -5   3   3        149.79        149.45         3.07 o                         
  -4   3   3        959.21        990.96        14.83 o                         
  -3   3   3          0.16          0.03         0.28 o                         
  -2   3   3         35.34         41.21         0.78 o                         
  -1   3   3        674.95        749.37         7.42 o                         
   0   3   3       1411.99       1680.23        18.66 o                         
   1   3   3         35.65         43.70         0.69 o                         
   2   3   3        224.43        252.83         2.92 o                         
   3   3   3          9.85          9.72         0.38 o                         
   4   3   3          7.57          7.19         0.28 o                         
   5   3   3          4.29          5.92         0.45 o                         
   6   3   3          3.50          2.51         0.31 o                         
   7   3   3        411.12        402.30         5.62 o                         
   8   3   3        467.45        468.65         6.52 o                         
   9   3   3          1.96          1.65         0.51 o                         
  10   3   3          0.04          0.06         0.76 o                         
  11   3   3         19.22         24.32         1.61 o                         
  -7   4   3          3.18          4.01         1.31 o                         
  -6   4   3         24.62         20.71         1.55 o                         
  -5   4   3         74.20         67.73         2.23 o                         
  -4   4   3         10.69          9.29         0.88 o                         
  -3   4   3          9.24          9.64         0.74 o                         
  -2   4   3         29.97         30.79         1.04 o                         
  -1   4   3          5.64          6.82         0.34 o                         
   0   4   3          0.89          4.12         0.56 o                         
   1   4   3        505.92        597.86         7.97 o                         
   2   4   3        163.97        160.45         1.93 o                         
   3   4   3         26.25         28.84         0.65 o                         
   4   4   3        641.13        745.96         8.41 o                         
   5   4   3        176.64        192.61         2.54 o                         
   6   4   3         18.50         18.95         0.54 o                         
   7   4   3        183.10        185.00         2.54 o                         
   8   4   3        109.91        104.80         2.27 o                         
   9   4   3          2.67          2.36         0.51 o                         
  10   4   3          6.76          6.39         1.18 o                         
  11   4   3          1.45          1.52         0.99 o                         
  -6   5   3         26.84         24.51         1.82 o                         
  -5   5   3          9.33          8.49         1.10 o                         
  -4   5   3          0.02          0.20         0.76 o                         
  -3   5   3          2.36          1.67         0.67 o                         
  -2   5   3          0.20         -0.02         0.33 o                         
  -1   5   3          9.02         11.02         0.49 o                         
   0   5   3         78.96         89.20         1.21 o                         
   1   5   3         25.36         35.19         0.61 o                         
   2   5   3         22.96         26.46         0.52 o                         
   3   5   3         45.74         50.59         0.84 o                         
   4   5   3         18.48         15.75         0.45 o                         
   5   5   3         23.92         21.54         0.56 o                         
   6   5   3         11.14         11.04         0.54 o                         
   7   5   3          1.27          1.40         0.41 o                         
   8   5   3          5.34          5.91         0.49 o                         
   9   5   3         10.20         10.73         1.10 o                         
  10   5   3          3.13          2.99         0.87 o                         
  11   5   3          1.61          1.66         1.06 o                         
  -6   6   3          0.35          0.38         1.65 o                         
  -5   6   3         21.78         22.16         1.69 o                         
  -4   6   3          2.56          1.97         0.91 o                         
  -3   6   3          3.77          2.23         0.70 o                         
  -2   6   3         13.79         12.39         1.03 o                         
  -1   6   3         34.88         25.73         0.74 o                         
   0   6   3          0.39          0.75         0.33 o                         
   1   6   3         48.78         44.62         0.82 o                         
   2   6   3        113.06        129.40         1.66 o                         
   3   6   3         30.35         25.64         0.62 o                         
   4   6   3        357.69        370.83         5.13 o                         
   5   6   3          2.89          2.53         0.35 o                         
   6   6   3         52.42         56.79         2.13 o                         
   7   6   3         13.51         15.35         0.77 o                         
   8   6   3          1.02          0.33         0.55 o                         
   9   6   3         66.85         70.12         1.99 o                         
  10   6   3         54.90         53.06         1.84 o                         
  11   6   3          4.62          4.16         1.12 o                         
  -5   7   3          0.00         -0.03         1.24 o                         
  -4   7   3         69.28         77.60         2.74 o                         
  -3   7   3          1.13          1.40         0.88 o                         
  -2   7   3          5.12          6.17         0.91 o                         
  -1   7   3          5.33          4.84         1.33 o                         
   0   7   3         41.65         33.31         1.39 o                         
   1   7   3         19.89         16.80         0.75 o                         
   2   7   3        101.04        104.41         1.91 o                         
   3   7   3        269.47        277.76         4.42 o                         
   4   7   3        884.21        888.99        11.91 o                         
   5   7   3        301.24        317.77         4.51 o                         
   6   7   3         75.73         80.43         1.49 o                         
   7   7   3         32.75         34.48         1.28 o                         
   8   7   3          8.88          7.90         0.82 o                         
   9   7   3          1.41          0.79         0.72 o                         
  10   7   3          0.85          0.57         0.89 o                         
  11   7   3          1.02          1.41         1.06 o                         
  -4   8   3          5.95          8.00         1.43 o                         
  -3   8   3          2.65          3.17         1.12 o                         
  -2   8   3          3.05          3.50         0.94 o                         
  -1   8   3         11.15          9.85         1.00 o                         
   0   8   3         26.35         19.76         1.28 o                         
   1   8   3         17.95         13.80         0.94 o                         
   2   8   3          1.43          1.05         0.50 o                         
   3   8   3          4.08          2.13         0.55 o                         
   4   8   3       1171.83       1240.94        21.39 o                         
   5   8   3        267.76        286.26         4.14 o                         
   6   8   3          0.12          0.98         0.53 o                         
   7   8   3         26.15         27.22         1.33 o                         
   8   8   3         42.85         45.19         1.60 o                         
   9   8   3         17.66         16.93         1.17 o                         
  10   8   3         21.54         20.91         1.43 o                         
  -3   9   3          2.62          4.30         1.65 o                         
  -2   9   3         27.27         31.14         2.79 o                         
  -1   9   3          1.63          1.83         1.00 o                         
   0   9   3          1.04          0.40         0.82 o                         
   1   9   3          0.53          0.62         0.76 o                         
   2   9   3          1.21          0.13         0.67 o                         
   3   9   3         45.43         48.09         1.68 o                         
   4   9   3        146.59        150.89         3.83 o                         
   5   9   3         36.33         31.60         1.60 o                         
   6   9   3         42.63         45.81         1.58 o                         
   7   9   3         16.46         18.54         1.48 o                         
   8   9   3         23.28         25.92         2.98 o                         
   9   9   3          1.42          0.00         1.21 o                         
  10   9   3         11.90          9.48         1.74 o                         
  -1  10   3          0.03          0.34         1.12 o                         
   0  10   3          9.85         10.61         1.24 o                         
   1  10   3          4.20          3.60         1.00 o                         
   2  10   3          0.31          0.29         0.85 o                         
   3  10   3         26.02         27.59         2.09 o                         
   4  10   3         63.41         68.39         2.36 o                         
   5  10   3          2.94          2.73         1.00 o                         
   6  10   3          1.24          2.47         0.97 o                         
   7  10   3         55.67         64.79         2.07 o                         
   8  10   3          0.18          0.38         1.25 o                         
   9  10   3          1.63          3.06         1.60 o                         
   0  11   3         15.97         16.31         1.98 o                         
   1  11   3        113.40        129.96         3.79 o                         
   2  11   3          1.57          1.01         1.10 o                         
   3  11   3          4.08          2.79         1.39 o                         
   4  11   3          1.08          0.89         1.39 o                         
   5  11   3         21.36         19.12         2.28 o                         
   6  11   3          0.00          0.01         1.19 o                         
   7  11   3          0.21          0.14         1.24 o                         
   8  11   3         12.60         16.46         2.91 o                         
   3  12   3         64.14         70.77         3.80 o                         
   4  12   3         25.90         30.89         2.79 o                         
   5  12   3         25.78         30.39         2.91 o                         
   6  12   3         20.95         27.73         2.91 o                         
  -5 -11   4          0.71          1.08         0.57 o                         
  -4 -11   4          0.86          0.12         1.15 o                         
  -3 -11   4         50.75         47.08         5.00 o                         
  -2 -11   4          1.62          3.57         1.15 o                         
  -1 -11   4          1.19          1.24         1.19 o                         
   0 -11   4          5.11          5.83         1.38 o                         
  -7 -10   4          0.56          0.54         0.89 o                         
  -6 -10   4          0.00         -0.05         0.69 o                         
  -5 -10   4          1.39          1.60         0.63 o                         
  -4 -10   4         25.12         23.27         0.95 o                         
  -3 -10   4         11.60         11.53         1.22 o                         
  -2 -10   4          0.46          0.94         0.94 o                         
  -1 -10   4         23.25         23.63         1.58 o                         
   0 -10   4          7.04          8.74         1.15 o                         
   1 -10   4          0.01         -0.44         1.03 o                         
   2 -10   4         18.80         17.67         1.58 o                         
  -8  -9   4          2.50          1.14         1.70 o                         
  -7  -9   4         32.43         31.17         1.38 o                         
  -6  -9   4          3.10          2.20         0.68 o                         
  -5  -9   4         17.24         17.04         1.01 o                         
  -4  -9   4         11.08         11.08         0.69 o                         
  -3  -9   4          2.91          1.72         0.84 o                         
  -2  -9   4         16.48         12.88         1.46 o                         
  -1  -9   4         17.70         14.69         1.65 o                         
   0  -9   4          6.51          7.33         0.96 o                         
   1  -9   4        199.14        199.35         4.95 o                         
   2  -9   4         20.51         21.26         1.52 o                         
   3  -9   4          8.45          7.74         1.07 o                         
   4  -9   4          0.84          0.19         1.28 o                         
  -8  -8   4          2.35          1.28         1.01 o                         
  -7  -8   4        111.68        115.95         2.42 o                         
  -6  -8   4        166.76        163.79         2.99 o                         
  -5  -8   4          2.09          2.19         0.53 o                         
  -4  -8   4          0.66          1.29         0.72 o                         
  -3  -8   4          1.30          1.42         0.32 o                         
  -2  -8   4         61.40         57.68         1.95 o                         
  -1  -8   4         10.27          8.79         1.27 o                         
   0  -8   4          0.23         -0.47         0.54 o                         
   1  -8   4        115.01        115.82         3.12 o                         
   2  -8   4        323.88        326.80         6.11 o                         
   3  -8   4         21.06         18.20         1.02 o                         
   4  -8   4          9.71          8.07         0.88 o                         
   5  -8   4          0.32         -0.05         0.90 o                         
  -9  -7   4          7.59          7.47         1.65 o                         
  -8  -7   4         11.95         11.19         1.09 o                         
  -7  -7   4          8.30          7.69         0.77 o                         
  -6  -7   4         40.24         38.37         1.28 o                         
  -5  -7   4          0.06          0.14         0.45 o                         
  -4  -7   4          7.64          7.24         0.52 o                         
  -3  -7   4        117.27        113.54         2.02 o                         
  -2  -7   4         10.76         11.12         0.72 o                         
  -1  -7   4          0.01          0.21         0.51 o                         
   0  -7   4        211.30        202.71         4.73 o                         
   1  -7   4        167.90        174.96         3.43 o                         
   2  -7   4        422.67        431.50         7.79 o                         
   3  -7   4         88.97         92.17         1.93 o                         
   4  -7   4          1.79          2.19         0.66 o                         
   5  -7   4         31.72         34.88         1.34 o                         
   6  -7   4        147.18        187.98         4.15 o                         
  -9  -6   4          0.44          0.35         1.09 o                         
  -8  -6   4          0.62          0.17         0.78 o                         
  -7  -6   4          0.12          0.36         0.62 o                         
  -6  -6   4        101.31         99.68         2.48 o                         
  -5  -6   4          8.28          7.10         0.77 o                         
  -4  -6   4          6.60          6.85         0.48 o                         
  -3  -6   4          1.32          0.34         0.29 o                         
  -2  -6   4         44.82         47.65         1.90 o                         
  -1  -6   4         11.10         11.40         1.16 o                         
   0  -6   4          9.48          8.50         0.58 o                         
   1  -6   4         81.14         80.22         1.74 o                         
   2  -6   4        100.35         96.56         2.06 o                         
   3  -6   4          1.48          1.72         0.47 o                         
   4  -6   4         66.93         61.60         1.68 o                         
   5  -6   4         15.41         11.10         0.86 o                         
   6  -6   4          0.02          0.18         0.78 o                         
   7  -6   4         16.87         21.10         1.53 o                         
  -9  -5   4          6.18          5.58         1.17 o                         
  -8  -5   4         28.76         32.63         2.32 o                         
  -7  -5   4         16.44         15.09         0.91 o                         
  -6  -5   4         62.68         65.09         1.59 o                         
  -5  -5   4         27.46         24.59         0.83 o                         
  -4  -5   4         22.24         22.18         0.74 o                         
  -3  -5   4         44.84         41.66         1.76 o                         
  -2  -5   4          1.30          0.51         0.24 o                         
  -1  -5   4         11.21          9.70         0.97 o                         
   0  -5   4          0.41          0.30         0.26 o                         
   1  -5   4         69.56         73.49         1.50 o                         
   2  -5   4          8.96          8.15         0.54 o                         
   3  -5   4         11.39         10.36         0.60 o                         
   4  -5   4         47.02         41.66         1.09 o                         
   5  -5   4          0.21         -0.12         0.44 o                         
   6  -5   4          7.09          4.76         0.76 o                         
   7  -5   4          4.68          4.26         0.91 o                         
   8  -5   4         10.05          9.42         1.34 o                         
  -9  -4   4         16.70         15.28         1.36 o                         
  -8  -4   4         95.85        100.64         2.59 o                         
  -7  -4   4          0.99          1.80         0.71 o                         
  -6  -4   4         23.12         19.32         0.88 o                         
  -5  -4   4          7.78          6.79         0.58 o                         
  -4  -4   4         52.32         52.76         1.14 o                         
  -3  -4   4          0.00          0.00         0.26 o                         
  -2  -4   4       1643.27       1811.51        27.66 o                         
  -1  -4   4        340.57        358.99         4.46 o                         
   0  -4   4         47.19         45.44         0.99 o                         
   1  -4   4         10.35          9.58         0.32 o                         
   2  -4   4         15.33         13.26         0.48 o                         
   3  -4   4          0.33          0.08         0.28 o                         
   4  -4   4          0.00         -0.30         0.48 o                         
   5  -4   4          5.67          5.15         0.64 o                         
   6  -4   4          6.09          2.83         0.64 o                         
   7  -4   4          2.45          1.35         0.76 o                         
   8  -4   4         36.57         44.81         1.80 o                         
  -9  -3   4         78.63         90.64         5.06 o                         
  -8  -3   4          1.20          0.37         0.85 o                         
  -7  -3   4         18.37         19.53         1.15 o                         
  -6  -3   4        111.24        112.97         2.15 o                         
  -5  -3   4          0.01          0.11         0.38 o                         
  -4  -3   4         80.79         87.60         2.10 o                         
  -3  -3   4        329.79        352.21         5.41 o                         
  -2  -3   4       2273.55       2602.05        31.11 o                         
  -1  -3   4       2518.47       2919.99        53.14 o                         
   0  -3   4        257.94        277.89         3.76 o                         
   1  -3   4         21.71         20.58         0.55 o                         
   2  -3   4         34.89         38.52         1.24 o                         
   3  -3   4         44.77         49.27         1.12 o                         
   4  -3   4          3.46          2.36         0.32 o                         
   5  -3   4          2.14          2.32         0.46 o                         
   6  -3   4        146.16        115.41         2.50 o                         
   7  -3   4          0.48          0.23         0.65 o                         
   8  -3   4          8.32          7.85         0.98 o                         
   9  -3   4         20.26         22.84         1.65 o                         
  -9  -2   4          1.87          3.17         2.28 o                         
  -8  -2   4         43.28         42.60         2.09 o                         
  -7  -2   4         30.79         33.17         1.49 o                         
  -6  -2   4         10.28         10.94         0.68 o                         
  -5  -2   4         15.96         18.54         0.73 o                         
  -4  -2   4         58.95         61.35         1.24 o                         
  -3  -2   4         30.90         33.63         0.68 o                         
  -2  -2   4       1788.93       2071.92        30.42 o                         
  -1  -2   4       1402.09       1613.26        21.69 o                         
   0  -2   4         79.59         84.44         1.13 o                         
   1  -2   4         42.77         44.97         1.20 o                         
   2  -2   4         41.23         45.89         1.05 o                         
   3  -2   4         87.42         93.67         1.28 o                         
   4  -2   4         57.56         48.70         1.22 o                         
   5  -2   4          7.73          5.80         0.66 o                         
   6  -2   4         13.52         10.27         0.75 o                         
   7  -2   4         91.97         75.20         3.46 o                         
   8  -2   4          1.44          2.03         0.41 o                         
   9  -2   4          0.90          0.37         0.44 o                         
  10  -2   4        110.64        137.87         5.82 o                         
  -8  -1   4          0.57          1.06         1.19 o                         
  -7  -1   4         23.52         24.46         1.36 o                         
  -6  -1   4         84.21         72.51         1.87 o                         
  -5  -1   4          1.76          2.17         0.45 o                         
  -4  -1   4          1.41          0.55         0.30 o                         
  -3  -1   4          2.38          1.78         0.26 o                         
  -2  -1   4         58.01         60.07         0.89 o                         
  -1  -1   4         78.49         91.15         1.29 o                         
   0  -1   4          5.40          7.39         0.23 o                         
   1  -1   4        134.43        149.85         2.37 o                         
   2  -1   4        469.91        509.84         7.63 o                         
   3  -1   4          0.22          0.27         0.14 o                         
   4  -1   4         71.34         65.21         1.45 o                         
   5  -1   4         11.89         11.88         0.66 o                         
   6  -1   4          0.02          0.03         0.16 o                         
   7  -1   4         33.49         29.11         0.75 o                         
   8  -1   4          0.29          0.28         0.39 o                         
   9  -1   4          1.45          1.05         0.50 o                         
  10  -1   4         20.71         20.52         1.06 o                         
  -7   0   4          7.87          5.37         1.12 o                         
  -6   0   4          0.13          0.11         0.70 o                         
  -5   0   4         50.73         48.86         1.20 o                         
  -4   0   4         13.43         11.84         0.55 o                         
  -3   0   4         45.62         49.03         0.83 o                         
  -2   0   4        408.39        481.95         5.90 o                         
  -1   0   4         25.73         29.18         0.61 o                         
   0   0   4        174.84        182.62         2.62 o                         
   1   0   4        430.92        450.03         6.01 o                         
   2   0   4         53.91         64.67         0.82 o                         
   3   0   4         39.92         43.00         0.72 o                         
   4   0   4         55.75         53.67         0.91 o                         
   5   0   4          0.02          0.14         0.15 o                         
   6   0   4         72.93         72.43         1.22 o                         
   7   0   4          3.91          3.67         0.35 o                         
   8   0   4          2.07          1.68         0.40 o                         
   9   0   4          2.93          1.98         0.49 o                         
  10   0   4         53.33         52.44         1.50 o                         
  -6   1   4         76.11         78.14         2.04 o                         
  -5   1   4        143.44        145.99         2.97 o                         
  -4   1   4         28.53         27.96         0.89 o                         
  -3   1   4         30.98         23.35         0.58 o                         
  -2   1   4          0.65          0.46         0.19 o                         
  -1   1   4        904.83       1024.42        12.35 o                         
   0   1   4         23.91         20.45         0.50 o                         
   1   1   4         50.80         55.84         0.99 o                         
   2   1   4         31.16         27.31         0.48 o                         
   3   1   4         52.69         68.78         0.89 o                         
   4   1   4        175.84        207.65         2.96 o                         
   5   1   4        342.18        342.28         4.70 o                         
   6   1   4         66.53         60.53         1.21 o                         
   7   1   4         22.63         20.83         0.67 o                         
   8   1   4         91.80         89.07         1.71 o                         
   9   1   4          6.62          4.55         0.55 o                         
  10   1   4          6.78          9.00         0.80 o                         
  11   1   4          4.07          5.32         1.10 o                         
  -7   2   4          3.80          3.93         1.77 o                         
  -6   2   4         33.32         39.12         2.66 o                         
  -5   2   4        604.77        619.73        14.18 o                         
  -4   2   4         79.77         84.22         1.65 o                         
  -3   2   4         51.65         48.29         0.87 o                         
  -2   2   4         11.85         11.82         0.41 o                         
  -1   2   4         28.28         26.62         0.56 o                         
   0   2   4         51.24         54.93         1.90 o                         
   1   2   4         35.14         35.74         1.32 o                         
   2   2   4        288.23        324.01         3.99 o                         
   3   2   4       3838.91       4403.19        57.67 o                         
   4   2   4         23.91         28.58         0.53 o                         
   5   2   4         41.79         40.49         0.83 o                         
   6   2   4         45.97         45.27         0.91 o                         
   7   2   4        888.80        907.69        12.17 o                         
   8   2   4          0.85          0.94         0.41 o                         
   9   2   4        110.01        112.75         2.01 o                         
  10   2   4          0.01         -0.13         0.58 o                         
  11   2   4         52.75         65.16         1.88 o                         
  -7   3   4         30.54         27.22         3.04 o                         
  -6   3   4         15.78         14.14         1.46 o                         
  -5   3   4        198.61        202.24         7.03 o                         
  -4   3   4         54.59         54.30         1.51 o                         
  -3   3   4        191.09        199.58         3.29 o                         
  -2   3   4          5.05          5.74         0.35 o                         
  -1   3   4         35.77         34.20         0.82 o                         
   0   3   4        389.41        452.72         4.81 o                         
   1   3   4         27.42         18.21         0.42 o                         
   2   3   4         71.34         73.34         1.03 o                         
   3   3   4         38.48         47.33         0.79 o                         
   4   3   4        332.42        393.29         4.88 o                         
   5   3   4         20.75         24.68         0.56 o                         
   6   3   4          1.71          1.66         0.27 o                         
   7   3   4        237.88        225.72         3.03 o                         
   8   3   4         15.63         12.83         0.58 o                         
   9   3   4          0.06          0.07         0.48 o                         
  10   3   4          1.18          1.38         0.57 o                         
  11   3   4          0.51          0.70         0.92 o                         
  -7   4   4          1.24          1.39         1.77 o                         
  -6   4   4         27.49         29.48         1.91 o                         
  -5   4   4          8.21          6.74         1.46 o                         
  -4   4   4          0.05         -0.13         0.76 o                         
  -3   4   4          0.06         -0.08         0.51 o                         
  -2   4   4         90.41         95.40         2.09 o                         
  -1   4   4        196.65        198.48         2.61 o                         
   0   4   4        216.91        248.45         2.74 o                         
   1   4   4         44.40         50.36         0.81 o                         
   2   4   4        119.34        131.22         1.63 o                         
   3   4   4         80.74         92.80         1.31 o                         
   4   4   4        305.97        342.49         5.49 o                         
   5   4   4          3.05          2.01         0.29 o                         
   6   4   4          4.92          4.34         0.33 o                         
   7   4   4          4.07          4.37         0.47 o                         
   8   4   4        333.96        344.29         4.50 o                         
   9   4   4        179.69        187.00         2.80 o                         
  10   4   4         20.36         21.73         0.98 o                         
  11   4   4          3.53          3.46         0.91 o                         
  -6   5   4          0.88          0.75         1.24 o                         
  -5   5   4         94.26        112.32         3.35 o                         
  -4   5   4          3.65          3.61         0.94 o                         
  -3   5   4          0.01          0.08         0.67 o                         
  -2   5   4          0.30          0.46         0.51 o                         
  -1   5   4         34.32         28.31         1.57 o                         
   0   5   4         31.56         29.88         0.86 o                         
   1   5   4          5.70          3.88         0.27 o                         
   2   5   4          1.62          0.62         0.24 o                         
   3   5   4         33.13         21.09         0.61 o                         
   4   5   4          9.74          9.51         0.41 o                         
   5   5   4         17.94         20.31         0.75 o                         
   6   5   4         30.60         32.70         0.94 o                         
   7   5   4        106.91         95.73         1.79 o                         
   8   5   4         77.07         78.38         1.38 o                         
   9   5   4         41.60         42.76         1.07 o                         
  10   5   4          0.13          0.21         0.69 o                         
  11   5   4          1.19          0.95         0.96 o                         
  -5   6   4         31.22         35.83         2.25 o                         
  -4   6   4        191.30        211.11         5.36 o                         
  -3   6   4         10.22          8.14         1.03 o                         
  -2   6   4          3.72          2.35         0.76 o                         
  -1   6   4         19.92         13.03         0.87 o                         
   0   6   4         28.07         18.79         1.00 o                         
   1   6   4          4.75          3.33         0.42 o                         
   2   6   4         12.81         14.08         0.51 o                         
   3   6   4         58.63         53.26         1.03 o                         
   4   6   4          8.98          6.91         0.40 o                         
   5   6   4         84.59         83.45         1.61 o                         
   6   6   4          3.87          5.00         0.53 o                         
   7   6   4         93.98         79.08         1.51 o                         
   8   6   4        113.94        107.22         1.91 o                         
   9   6   4          1.60          1.17         0.72 o                         
  10   6   4          5.36          5.06         0.91 o                         
  11   6   4         12.84         10.63         1.21 o                         
  -4   7   4         65.49         79.20         2.92 o                         
  -3   7   4          4.89          4.74         1.10 o                         
  -2   7   4          1.19          1.87         0.85 o                         
  -1   7   4         25.48         18.92         1.30 o                         
   0   7   4        273.65        230.69         5.46 o                         
   1   7   4         14.59         14.23         0.91 o                         
   2   7   4          4.26          1.86         0.51 o                         
   3   7   4          5.85          6.07         0.61 o                         
   4   7   4          1.84          1.83         0.42 o                         
   5   7   4         51.72         50.57         1.28 o                         
   6   7   4         37.57         37.57         1.09 o                         
   7   7   4         35.51         27.62         1.23 o                         
   8   7   4        174.82        161.08         3.43 o                         
   9   7   4         16.21         13.73         1.60 o                         
  10   7   4         81.35         91.90         4.75 o                         
  11   7   4        152.34        166.30         6.28 o                         
  -3   8   4         19.57         24.96         1.91 o                         
  -2   8   4         28.05         31.79         1.78 o                         
  -1   8   4         25.36         18.94         1.42 o                         
   0   8   4         61.74         49.11         2.22 o                         
   1   8   4         41.79         41.95         3.10 o                         
   2   8   4         16.66         12.76         1.14 o                         
   3   8   4          2.44          1.77         0.61 o                         
   4   8   4          7.42          8.80         0.63 o                         
   5   8   4         15.85         16.07         0.87 o                         
   6   8   4         38.77         40.46         1.20 o                         
   7   8   4         41.06         37.46         2.56 o                         
   8   8   4          4.74          2.22         0.75 o                         
   9   8   4          8.85          9.16         1.10 o                         
  10   8   4         13.91         14.47         1.28 o                         
  -2   9   4          2.71          2.97         1.19 o                         
  -1   9   4          9.16         11.28         1.28 o                         
   0   9   4          0.37          0.00         0.91 o                         
   1   9   4         17.16         16.89         1.48 o                         
   2   9   4         20.31         19.93         1.42 o                         
   3   9   4         24.45         25.38         1.71 o                         
   4   9   4          5.46          6.05         1.33 o                         
   5   9   4         19.04         18.25         1.55 o                         
   6   9   4         12.76         11.77         0.97 o                         
   7   9   4         27.19         31.79         1.43 o                         
   8   9   4         11.44         12.57         1.11 o                         
   9   9   4         25.09         26.89         1.63 o                         
  10   9   4          4.87          5.25         1.30 o                         
  -1  10   4         49.08         59.72         2.59 o                         
   0  10   4         31.22         39.62         2.13 o                         
   1  10   4         22.66         23.00         1.82 o                         
   2  10   4         18.32         19.11         1.56 o                         
   3  10   4          4.10          4.18         1.00 o                         
   4  10   4         26.73         26.65         1.69 o                         
   5  10   4          3.35          3.93         1.52 o                         
   7  10   4          1.50          0.26         1.15 o                         
   8  10   4         23.18         24.57         1.96 o                         
   9  10   4         32.67         34.10         2.45 o                         
   1  11   4         48.90         55.07         2.61 o                         
   2  11   4         72.48         82.88         3.23 o                         
   3  11   4          0.44         -0.01         1.19 o                         
   4  11   4         73.64         87.98         4.05 o                         
   5  11   4         97.65        100.14         4.43 o                         
  -4 -11   5         25.16         27.98         2.79 o                         
  -3 -11   5          0.81          0.68         1.24 o                         
  -2 -11   5          1.11          1.16         1.26 o                         
  -1 -11   5          0.49          0.76         1.90 o                         
  -6 -10   5          0.01         -0.16         0.65 o                         
  -5 -10   5          5.08          5.21         1.26 o                         
  -4 -10   5          0.97          1.19         1.06 o                         
  -3 -10   5          5.84          5.85         1.03 o                         
  -2 -10   5          3.30          3.11         1.05 o                         
  -1 -10   5          1.34          1.68         1.03 o                         
   0 -10   5          4.25          3.65         1.07 o                         
   1 -10   5          0.31         -0.25         1.05 o                         
   2 -10   5         53.76         53.39         6.58 o                         
  -7  -9   5         12.03         11.88         0.99 o                         
  -6  -9   5          0.84          0.74         0.96 o                         
  -5  -9   5         10.89          9.37         0.73 o                         
  -4  -9   5         30.97         27.12         1.64 o                         
  -3  -9   5         80.40         75.79         2.49 o                         
  -2  -9   5         64.86         65.04         2.25 o                         
  -1  -9   5          3.49          4.86         0.88 o                         
   0  -9   5         34.53         35.88         1.66 o                         
   1  -9   5        150.18        167.28         4.31 o                         
   2  -9   5         13.14         13.13         1.24 o                         
   3  -9   5          8.63          9.63         1.43 o                         
  -7  -8   5         16.43         16.72         1.12 o                         
  -6  -8   5          0.02          0.21         0.63 o                         
  -5  -8   5          6.34          5.97         0.85 o                         
  -4  -8   5          0.05         -0.10         0.33 o                         
  -3  -8   5        207.06        211.71         7.51 o                         
  -2  -8   5         28.11         25.87         1.90 o                         
  -1  -8   5          4.63          5.60         0.75 o                         
   0  -8   5         10.01          9.83         0.94 o                         
   1  -8   5        166.33        169.59         4.24 o                         
   2  -8   5        176.59        180.57         4.49 o                         
   3  -8   5          1.30          2.07         0.81 o                         
   4  -8   5          3.83          3.22         0.80 o                         
   5  -8   5          1.33          1.09         0.90 o                         
  -8  -7   5          6.41          5.26         1.09 o                         
  -7  -7   5          0.01         -0.22         0.68 o                         
  -6  -7   5          9.57          9.95         0.75 o                         
  -5  -7   5         30.56         30.92         1.01 o                         
  -4  -7   5          2.40          1.50         0.60 o                         
  -3  -7   5         27.60         24.40         1.06 o                         
  -2  -7   5        190.00        198.67         3.85 o                         
  -1  -7   5          1.47          1.40         0.54 o                         
   0  -7   5         27.54         24.95         1.27 o                         
   1  -7   5        265.34        278.04         6.30 o                         
   2  -7   5        150.26        159.79         3.22 o                         
   3  -7   5         49.05         48.82         1.53 o                         
   4  -7   5          3.67          4.45         0.66 o                         
   5  -7   5          1.19          1.51         0.73 o                         
   6  -7   5          2.05          3.21         1.02 o                         
  -8  -6   5          3.16          2.88         0.98 o                         
  -7  -6   5         16.25         15.33         1.02 o                         
  -6  -6   5         11.40         11.91         0.86 o                         
  -5  -6   5         14.90         13.05         1.04 o                         
  -4  -6   5          2.89          2.07         0.40 o                         
  -3  -6   5         44.95         44.17         0.99 o                         
  -2  -6   5         18.33         21.48         0.89 o                         
  -1  -6   5         29.87         26.35         0.93 o                         
   0  -6   5          0.17          0.25         0.34 o                         
   1  -6   5        181.41        180.58         3.60 o                         
   2  -6   5         13.73         13.45         0.75 o                         
   3  -6   5          0.02          0.21         0.50 o                         
   4  -6   5          1.95          2.63         0.53 o                         
   5  -6   5         68.12         66.43         1.65 o                         
   6  -6   5          0.49          0.65         0.81 o                         
   7  -6   5          1.07          0.77         1.00 o                         
  -8  -5   5          0.26          0.48         0.95 o                         
  -7  -5   5          7.06          6.54         0.76 o                         
  -6  -5   5         31.50         29.92         1.07 o                         
  -5  -5   5          0.52          0.31         0.44 o                         
  -4  -5   5         35.18         33.48         0.93 o                         
  -3  -5   5         39.15         35.87         0.89 o                         
  -2  -5   5         37.81         39.67         1.10 o                         
  -1  -5   5        198.13        201.83         3.77 o                         
   0  -5   5          0.60          0.12         0.29 o                         
   1  -5   5         57.15         60.83         1.17 o                         
   2  -5   5         81.36         83.00         2.23 o                         
   3  -5   5         17.05         15.65         0.74 o                         
   4  -5   5          7.06          6.85         0.63 o                         
   5  -5   5          0.46          0.02         0.46 o                         
   6  -5   5         89.33         85.17         2.20 o                         
   7  -5   5         10.21          9.05         1.27 o                         
   8  -5   5         50.62         74.44         5.44 o                         
  -8  -4   5          0.52          0.05         1.05 o                         
  -7  -4   5         67.42         68.63         2.42 o                         
  -6  -4   5        124.58        128.80         2.45 o                         
  -5  -4   5         80.59         84.97         1.94 o                         
  -4  -4   5        305.34        322.24         6.47 o                         
  -3  -4   5          2.86          4.18         0.37 o                         
  -2  -4   5         22.55         19.72         0.75 o                         
  -1  -4   5         80.96         77.04         3.27 o                         
   0  -4   5        189.97        183.39         2.58 o                         
   1  -4   5         82.37         90.39         1.25 o                         
   2  -4   5        697.82        764.98         9.28 o                         
   3  -4   5          0.06          0.07         0.29 o                         
   4  -4   5         31.12         32.74         1.12 o                         
   5  -4   5         13.24         10.59         0.65 o                         
   6  -4   5         17.10         12.62         0.87 o                         
   7  -4   5         12.57          7.93         0.87 o                         
   8  -4   5          1.43          1.26         0.96 o                         
  -8  -3   5          0.89          0.74         1.12 o                         
  -7  -3   5         32.61         33.17         1.84 o                         
  -6  -3   5         94.69         94.15         2.72 o                         
  -5  -3   5          2.23          2.14         0.47 o                         
  -4  -3   5         38.64         39.34         1.00 o                         
  -3  -3   5          0.00          0.00         0.28 o                         
  -2  -3   5         14.43         14.94         0.42 o                         
  -1  -3   5          4.01          4.05         0.26 o                         
   0  -3   5          0.33          0.15         0.14 o                         
   1  -3   5         19.76         17.51         0.75 o                         
   2  -3   5        267.58        317.32         5.68 o                         
   3  -3   5        253.65        263.74         3.34 o                         
   4  -3   5        190.75        183.92         2.80 o                         
   5  -3   5        113.11        106.82         2.25 o                         
   6  -3   5        198.37        180.57         3.59 o                         
   7  -3   5         13.29         11.83         0.91 o                         
   8  -3   5         26.06         22.63         1.36 o                         
   9  -3   5          1.01          1.61         1.05 o                         
  -8  -2   5          5.44          6.49         1.33 o                         
  -7  -2   5         15.64         13.15         1.77 o                         
  -6  -2   5         39.93         40.07         1.43 o                         
  -5  -2   5         93.72         95.82         2.43 o                         
  -4  -2   5          4.35          4.31         0.46 o                         
  -3  -2   5         40.85         42.59         0.94 o                         
  -2  -2   5          1.56          2.00         0.22 o                         
  -1  -2   5        204.70        233.00         3.21 o                         
   0  -2   5        267.29        297.27         3.69 o                         
   1  -2   5        219.87        256.36         3.56 o                         
   2  -2   5         48.45         47.61         1.14 o                         
   3  -2   5         56.55         47.38         0.74 o                         
   4  -2   5          2.52          1.97         0.24 o                         
   5  -2   5         15.72         13.60         0.61 o                         
   6  -2   5         91.01         76.36         1.79 o                         
   7  -2   5         55.65         45.94         1.45 o                         
   8  -2   5          0.66          1.20         0.72 o                         
   9  -2   5          0.96          0.11         0.89 o                         
  -8  -1   5          0.08          0.00         1.22 o                         
  -7  -1   5          1.41          1.67         1.03 o                         
  -6  -1   5         23.84         24.96         1.42 o                         
  -5  -1   5         10.89         10.08         1.21 o                         
  -4  -1   5         10.97         12.11         0.63 o                         
  -3  -1   5         43.67         51.29         0.97 o                         
  -2  -1   5         11.25          7.80         0.35 o                         
  -1  -1   5          3.63          3.45         0.26 o                         
   0  -1   5         49.54         48.96         1.18 o                         
   1  -1   5          4.35          5.34         0.21 o                         
   2  -1   5          0.71          0.34         0.21 o                         
   3  -1   5        127.92        132.79         2.08 o                         
   4  -1   5         32.89         25.83         0.77 o                         
   5  -1   5         74.12         67.42         2.52 o                         
   6  -1   5        125.06        117.65         2.11 o                         
   7  -1   5          0.21          0.02         0.46 o                         
   8  -1   5         29.98         32.02         1.56 o                         
   9  -1   5          2.07          1.96         0.86 o                         
  10  -1   5          5.56          4.55         1.11 o                         
  -8   0   5         21.21         24.18         3.17 o                         
  -7   0   5          4.39          4.31         1.12 o                         
  -6   0   5        210.03        227.53         5.50 o                         
  -5   0   5         84.96         83.88         5.25 o                         
  -4   0   5          1.82          2.23         0.44 o                         
  -3   0   5          7.19          7.69         0.42 o                         
  -2   0   5        340.46        357.36         4.88 o                         
  -1   0   5        267.34        274.45         3.42 o                         
   0   0   5         10.58         13.12         0.35 o                         
   1   0   5          0.45          0.99         0.15 o                         
   2   0   5        135.89        168.48         1.99 o                         
   3   0   5        243.90        276.24         3.45 o                         
   4   0   5          0.02          0.01         0.17 o                         
   5   0   5        171.38        156.52         2.91 o                         
   6   0   5       1157.07       1125.47        16.78 o                         
   7   0   5          2.82          1.45         0.45 o                         
   8   0   5          0.59          0.63         0.31 o                         
   9   0   5          0.39          0.49         0.41 o                         
  10   0   5          6.26          7.02         0.63 o                         
  -7   1   5         15.70         13.55         1.90 o                         
  -6   1   5        256.54        273.61         6.57 o                         
  -5   1   5        241.80        255.29         4.87 o                         
  -4   1   5          9.09          9.14         0.65 o                         
  -3   1   5          5.90          4.95         0.44 o                         
  -2   1   5        451.00        492.82         7.49 o                         
  -1   1   5        369.78        389.08         5.30 o                         
   0   1   5          6.67          5.61         0.28 o                         
   1   1   5         56.07         64.69         0.92 o                         
   2   1   5        221.74        255.29         2.92 o                         
   3   1   5         12.32          8.65         0.31 o                         
   4   1   5          0.88         -0.01         0.19 o                         
   5   1   5         16.44         20.81         1.17 o                         
   6   1   5        246.63        230.12         2.95 o                         
   7   1   5        343.51        334.86         4.69 o                         
   8   1   5         82.96         85.43         1.76 o                         
   9   1   5         31.01         32.61         0.95 o                         
  10   1   5         40.20         49.77         2.17 o                         
  11   1   5         15.01         19.45         1.19 o                         
  -6   2   5         47.63         51.64         2.47 o                         
  -5   2   5         61.07         68.26         2.32 o                         
  -4   2   5          6.31          6.19         0.70 o                         
  -3   2   5          2.97          1.83         0.44 o                         
  -2   2   5          3.63          4.72         0.42 o                         
  -1   2   5        267.46        307.29         4.27 o                         
   0   2   5          6.33          3.88         0.28 o                         
   1   2   5         11.60         12.17         0.58 o                         
   2   2   5         28.82         26.95         0.90 o                         
   3   2   5         50.76         59.32         0.87 o                         
   4   2   5        135.85        145.83         1.78 o                         
   5   2   5        114.49        120.39         1.66 o                         
   6   2   5        300.65        292.50         3.77 o                         
   7   2   5       1583.66       1618.68        21.45 o                         
   8   2   5         30.19         30.61         0.86 o                         
   9   2   5         13.33         13.14         0.71 o                         
  10   2   5         30.97         31.01         1.09 o                         
  11   2   5        107.82        133.14         2.75 o                         
  -6   3   5          5.11          5.82         2.03 o                         
  -5   3   5         76.23         86.75         3.36 o                         
  -4   3   5          9.49          8.31         0.97 o                         
  -3   3   5          1.04          0.19         0.50 o                         
  -2   3   5        105.98        102.17         1.88 o                         
  -1   3   5          5.83          7.11         0.42 o                         
   0   3   5         83.73         82.60         1.36 o                         
   1   3   5         68.09         76.41         1.47 o                         
   2   3   5          0.16          0.10         0.19 o                         
   3   3   5        105.06        125.32         2.91 o                         
   4   3   5         11.97          8.83         0.45 o                         
   5   3   5         50.96         49.56         0.85 o                         
   6   3   5         54.34         54.89         0.96 o                         
   7   3   5         34.81         35.62         0.81 o                         
   8   3   5         60.68         58.08         1.10 o                         
   9   3   5         30.18         28.83         0.87 o                         
  10   3   5          8.72          7.53         0.67 o                         
  11   3   5          0.34          0.33         0.71 o                         
  -6   4   5         10.13         13.67         2.53 o                         
  -5   4   5         26.76         25.32         2.66 o                         
  -4   4   5          6.69          4.80         0.94 o                         
  -3   4   5         13.57         12.70         1.06 o                         
  -2   4   5         15.56         19.82         1.21 o                         
  -1   4   5         99.77        105.98         1.73 o                         
   0   4   5         88.38         83.27         1.41 o                         
   1   4   5         72.34         74.37         2.07 o                         
   2   4   5         26.79         32.70         0.82 o                         
   3   4   5          5.92          6.24         0.41 o                         
   4   4   5          0.24          0.24         0.26 o                         
   5   4   5        220.24        245.47         3.51 o                         
   6   4   5          8.44          5.55         0.42 o                         
   7   4   5          2.47          2.42         0.37 o                         
   8   4   5          4.79          3.58         0.44 o                         
   9   4   5          6.38          5.40         0.53 o                         
  10   4   5         27.03         26.74         1.06 o                         
  11   4   5          1.42          0.46         0.91 o                         
  -5   5   5         13.93         14.56         2.53 o                         
  -4   5   5         36.81         36.21         2.91 o                         
  -3   5   5          7.30          5.64         1.03 o                         
  -2   5   5          4.66          3.95         1.46 o                         
  -1   5   5        137.66        117.34         3.08 o                         
   0   5   5          8.57         10.09         0.53 o                         
   1   5   5         82.28         84.60         2.58 o                         
   2   5   5         15.77         14.40         1.06 o                         
   3   5   5       1473.69       1527.49        26.07 o                         
   4   5   5        201.55        211.85         3.25 o                         
   5   5   5         10.10          9.70         0.50 o                         
   6   5   5         10.38         12.11         0.57 o                         
   7   5   5          0.11          0.10         0.38 o                         
   8   5   5         29.42         28.18         0.91 o                         
   9   5   5         79.71         84.86         1.53 o                         
  10   5   5         73.31         82.42         2.94 o                         
  11   5   5          3.00          2.05         1.05 o                         
  -5   6   5         68.18         75.58         5.06 o                         
  -4   6   5          0.12         -1.01         1.65 o                         
  -3   6   5          0.11         -0.76         1.27 o                         
  -2   6   5        133.58        123.18         5.06 o                         
  -1   6   5          1.67          1.18         0.61 o                         
   0   6   5         34.64         25.78         1.13 o                         
   1   6   5          0.16          0.11         0.50 o                         
   2   6   5         51.33         51.86         1.18 o                         
   3   6   5       1119.05       1149.82        17.14 o                         
   4   6   5        367.10        364.28         5.70 o                         
   5   6   5          0.34          0.10         0.35 o                         
   6   6   5          0.04          0.07         0.41 o                         
   7   6   5         46.79         44.69         1.05 o                         
   8   6   5          5.88          5.04         0.57 o                         
   9   6   5         36.95         39.35         1.33 o                         
  10   6   5         20.88         16.76         1.25 o                         
  11   6   5         90.54        103.24         2.81 o                         
  -4   7   5          4.77         14.68         1.85 o                         
  -3   7   5         22.61         28.12         1.92 o                         
  -2   7   5          7.72          8.38         1.24 o                         
  -1   7   5          8.20          5.44         0.94 o                         
   0   7   5          5.34          3.46         0.70 o                         
   1   7   5          6.39          5.14         0.78 o                         
   2   7   5          3.92          4.19         1.01 o                         
   3   7   5        381.18        375.19         6.80 o                         
   4   7   5        718.37        728.59        12.74 o                         
   5   7   5        104.21        108.23         2.07 o                         
   6   7   5          5.22          4.75         0.53 o                         
   7   7   5          0.12          0.58         0.52 o                         
   8   7   5         16.38         13.17         0.85 o                         
   9   7   5          1.92          1.54         0.81 o                         
  10   7   5         10.56          9.75         1.06 o                         
  11   7   5         29.24         36.86         2.22 o                         
  -3   8   5          0.76          1.14         1.90 o                         
  -2   8   5          1.57          1.73         1.19 o                         
  -1   8   5          0.30         -0.26         1.00 o                         
   0   8   5         11.25          9.17         1.33 o                         
   1   8   5         20.72         20.17         2.41 o                         
   2   8   5          4.19          2.41         0.81 o                         
   3   8   5         12.50         10.23         1.03 o                         
   4   8   5          0.23          0.68         0.61 o                         
   5   8   5         12.57         15.64         0.97 o                         
   6   8   5          5.08          4.36         0.82 o                         
   7   8   5          3.59          3.04         0.84 o                         
   8   8   5          3.32          1.91         0.78 o                         
   9   8   5          5.42          5.57         0.94 o                         
  10   8   5          5.76          3.82         1.04 o                         
  -1   9   5          4.28          5.73         1.37 o                         
   0   9   5         46.94         55.53         3.29 o                         
   1   9   5         17.17         13.40         1.30 o                         
   2   9   5         25.39         23.55         2.41 o                         
   3   9   5         12.80         11.02         1.77 o                         
   4   9   5         26.54         25.03         1.56 o                         
   5   9   5          5.05          5.31         1.03 o                         
   6   9   5          0.50          0.42         0.80 o                         
   7   9   5         34.09         34.25         1.79 o                         
   8   9   5          1.56          1.56         1.03 o                         
   9   9   5          5.05          3.59         1.08 o                         
  10   9   5          6.65          8.28         1.32 o                         
   0  10   5         54.06         62.47         4.17 o                         
   1  10   5          5.12          3.32         1.24 o                         
   2  10   5          3.26          3.66         1.15 o                         
   3  10   5         18.05         21.78         2.66 o                         
   4  10   5         44.99         51.03         3.29 o                         
   5  10   5         14.45         16.08         2.15 o                         
   7  10   5         74.91         84.57         4.30 o                         
   8  10   5         15.72         21.12         2.28 o                         
   9  10   5         23.27         26.05         2.15 o                         
   2  11   5         63.59         66.26         2.90 o                         
   3  11   5          1.75          1.04         1.30 o                         
   4  11   5          2.35          1.65         1.90 o                         
  -5 -10   6         20.49         20.09         1.83 o                         
  -4 -10   6          5.87          2.84         1.15 o                         
  -3 -10   6          5.26          4.27         1.17 o                         
  -2 -10   6          4.00          3.19         1.10 o                         
  -1 -10   6         42.66         43.61         2.13 o                         
   0 -10   6         89.96         90.23         2.97 o                         
   1 -10   6        105.57        110.83         3.40 o                         
  -6  -9   6         32.37         29.47         1.85 o                         
  -5  -9   6          4.50          4.36         1.01 o                         
  -4  -9   6         31.74         27.13         1.73 o                         
  -3  -9   6          0.97          0.73         0.86 o                         
  -2  -9   6          3.72          4.17         0.94 o                         
  -1  -9   6         39.48         39.50         2.28 o                         
   0  -9   6        122.24        127.00         3.46 o                         
   1  -9   6        304.19        321.48         7.46 o                         
   2  -9   6         13.53         14.85         1.96 o                         
   3  -9   6          2.66          3.36         1.08 o                         
  -7  -8   6         62.49         60.73         1.80 o                         
  -6  -8   6          0.49          1.17         0.67 o                         
  -5  -8   6          1.93          2.40         0.93 o                         
  -4  -8   6          1.86          1.65         0.81 o                         
  -3  -8   6         16.10         15.59         1.08 o                         
  -2  -8   6         21.38         20.68         1.52 o                         
  -1  -8   6          2.61          3.68         0.73 o                         
   0  -8   6          8.93          8.39         0.88 o                         
   1  -8   6        317.53        326.80         7.42 o                         
   2  -8   6          0.65          0.15         0.77 o                         
   3  -8   6          9.26          8.20         0.95 o                         
   4  -8   6          9.01          6.82         0.96 o                         
  -7  -7   6          0.08          0.21         0.78 o                         
  -6  -7   6         12.85         14.34         0.90 o                         
  -5  -7   6          0.41          0.19         0.47 o                         
  -4  -7   6          4.42          3.71         0.71 o                         
  -3  -7   6         84.89         85.77         2.13 o                         
  -2  -7   6          3.13          2.60         0.58 o                         
  -1  -7   6         19.72         17.90         1.03 o                         
   0  -7   6          9.76         10.21         0.84 o                         
   1  -7   6          2.30          2.76         0.65 o                         
   2  -7   6         47.85         49.99         1.73 o                         
   3  -7   6          0.18          0.03         0.58 o                         
   4  -7   6          0.09          0.40         0.56 o                         
   5  -7   6         20.21         23.27         1.28 o                         
   6  -7   6          4.23          5.57         2.03 o                         
  -7  -6   6          2.09          0.48         0.75 o                         
  -6  -6   6         10.43          9.86         0.76 o                         
  -5  -6   6          2.87          2.58         0.52 o                         
  -4  -6   6          0.32          0.01         0.32 o                         
  -3  -6   6        315.46        324.44         6.01 o                         
  -2  -6   6          1.14          1.70         0.49 o                         
  -1  -6   6          7.00          5.89         0.58 o                         
   0  -6   6          0.94          0.47         0.41 o                         
   1  -6   6          4.10          3.61         0.55 o                         
   2  -6   6          1.06          0.19         0.43 o                         
   3  -6   6         58.52         61.00         1.55 o                         
   4  -6   6          2.00          1.84         0.49 o                         
   5  -6   6         35.57         39.56         1.31 o                         
   6  -6   6          4.07          3.55         0.87 o                         
   7  -6   6          7.13          5.70         2.03 o                         
  -8  -5   6          1.00          0.41         1.24 o                         
  -7  -5   6         41.27         37.41         2.73 o                         
  -6  -5   6          8.28          7.87         0.73 o                         
  -5  -5   6          2.47          2.37         0.52 o                         
  -4  -5   6          1.52          2.00         0.42 o                         
  -3  -5   6        357.87        369.24         6.72 o                         
  -2  -5   6        401.26        416.74         7.45 o                         
  -1  -5   6          8.75          8.80         1.09 o                         
   0  -5   6          7.43          5.45         0.47 o                         
   1  -5   6         11.83         12.06         0.60 o                         
   2  -5   6         66.74         65.47         1.49 o                         
   3  -5   6        325.85        335.19         5.31 o                         
   4  -5   6          0.48          0.22         0.41 o                         
   5  -5   6         36.45         31.75         1.43 o                         
   6  -5   6         10.13          7.63         0.84 o                         
   7  -5   6         26.15         31.49         1.77 o                         
  -8  -4   6          1.93          1.39         1.15 o                         
  -7  -4   6          4.41          2.91         0.96 o                         
  -6  -4   6         47.36         49.57         1.63 o                         
  -5  -4   6         20.94         23.95         0.95 o                         
  -4  -4   6          0.63          0.63         0.38 o                         
  -3  -4   6        853.60        912.07        13.62 o                         
  -2  -4   6       1587.74       1710.77        29.22 o                         
  -1  -4   6         30.11         29.38         0.91 o                         
   0  -4   6         13.41         12.01         0.58 o                         
   1  -4   6         77.49         76.71         1.12 o                         
   2  -4   6        358.12        372.09         5.78 o                         
   3  -4   6        103.94        103.53         1.88 o                         
   4  -4   6          0.09         -0.15         0.58 o                         
   5  -4   6         80.93         75.10         1.61 o                         
   6  -4   6         36.12         27.64         1.15 o                         
   7  -4   6         11.14         12.98         1.01 o                         
   8  -4   6          0.32         -0.13         0.97 o                         
  -8  -3   6          7.90          5.85         1.33 o                         
  -7  -3   6          0.19          1.04         0.98 o                         
  -6  -3   6          3.53          5.19         0.75 o                         
  -5  -3   6         39.90         43.83         1.36 o                         
  -4  -3   6          8.92          9.70         0.68 o                         
  -3  -3   6        124.41        133.56         2.29 o                         
  -2  -3   6        314.46        330.45         5.94 o                         
  -1  -3   6          1.65          0.65         0.34 o                         
   0  -3   6        198.49        211.11         2.70 o                         
   1  -3   6         43.93         44.90         1.05 o                         
   2  -3   6          2.11          1.42         0.38 o                         
   3  -3   6         12.69         10.89         0.60 o                         
   4  -3   6         43.47         39.37         0.86 o                         
   5  -3   6         63.16         58.53         1.30 o                         
   6  -3   6         13.92         12.72         0.85 o                         
   7  -3   6          3.64          4.27         0.72 o                         
   8  -3   6         24.80         30.48         1.47 o                         
   9  -3   6         50.18         65.54         2.26 o                         
  -8  -2   6          3.26          3.77         1.52 o                         
  -7  -2   6         18.73         18.31         2.60 o                         
  -6  -2   6         17.30         17.64         1.21 o                         
  -5  -2   6         13.83         14.85         0.95 o                         
  -4  -2   6          2.20          2.54         0.51 o                         
  -3  -2   6         42.34         45.51         1.19 o                         
  -2  -2   6          0.31          0.58         0.26 o                         
  -1  -2   6          1.18          0.94         0.27 o                         
   0  -2   6         10.50          8.37         0.59 o                         
   1  -2   6        151.62        154.15         1.87 o                         
   2  -2   6          0.11          0.41         0.32 o                         
   3  -2   6         28.04         25.10         0.86 o                         
   4  -2   6        177.14        176.00         2.54 o                         
   5  -2   6        409.94        411.36         6.34 o                         
   6  -2   6         93.80         89.73         2.03 o                         
   7  -2   6          2.11          2.05         0.58 o                         
   8  -2   6          0.04          0.42         0.72 o                         
   9  -2   6          4.58          3.94         1.01 o                         
  -7  -1   6          0.51          0.88         1.07 o                         
  -6  -1   6        129.70        132.55         3.61 o                         
  -5  -1   6         12.18         13.43         0.94 o                         
  -4  -1   6          2.99          2.88         0.63 o                         
  -3  -1   6         18.41         21.05         0.84 o                         
  -2  -1   6         89.53         92.09         1.64 o                         
  -1  -1   6          0.05          0.11         0.14 o                         
   0  -1   6         10.99         11.30         0.47 o                         
   1  -1   6          6.94          9.48         0.32 o                         
   2  -1   6         22.88         21.09         0.45 o                         
   3  -1   6          9.34          9.95         0.37 o                         
   4  -1   6        182.69        175.94         2.52 o                         
   5  -1   6         33.86         29.42         0.79 o                         
   6  -1   6          1.26          1.30         0.41 o                         
   7  -1   6         10.77          9.13         0.65 o                         
   8  -1   6          2.41          2.30         0.64 o                         
   9  -1   6         44.36         54.78         1.86 o                         
  10  -1   6          0.96          1.54         1.09 o                         
  -7   0   6         37.36         40.31         2.91 o                         
  -6   0   6        190.59        197.78         5.00 o                         
  -5   0   6         50.82         54.26         2.00 o                         
  -4   0   6         22.43         21.27         0.99 o                         
  -3   0   6          1.44          0.71         0.38 o                         
  -2   0   6         66.33         72.60         1.37 o                         
  -1   0   6        105.89         98.18         1.54 o                         
   0   0   6         35.89         36.50         0.62 o                         
   1   0   6         38.75         35.14         0.80 o                         
   2   0   6        730.40        839.33        10.16 o                         
   3   0   6         52.31         54.30         0.85 o                         
   4   0   6          0.03         -0.01         0.20 o                         
   5   0   6         22.31         18.93         0.64 o                         
   6   0   6         24.56         23.46         0.77 o                         
   7   0   6        188.87        194.51         3.30 o                         
   8   0   6         51.70         49.28         1.34 o                         
   9   0   6          1.26          0.80         0.78 o                         
  10   0   6        143.09        179.33         4.03 o                         
  -7   1   6         26.68         30.39         3.17 o                         
  -6   1   6        107.15        113.43         4.56 o                         
  -5   1   6        189.20        193.81         4.74 o                         
  -4   1   6        146.62        147.29         2.64 o                         
  -3   1   6          1.78          0.84         0.41 o                         
  -2   1   6         53.92         53.41         1.72 o                         
  -1   1   6          2.00          3.31         0.66 o                         
   0   1   6         42.13         34.68         0.91 o                         
   1   1   6         11.72         11.54         0.67 o                         
   2   1   6        512.28        604.19         9.05 o                         
   3   1   6        212.68        245.32         3.44 o                         
   4   1   6         27.59         27.43         0.64 o                         
   5   1   6          0.05          0.27         0.28 o                         
   6   1   6       1072.86       1087.14        14.53 o                         
   7   1   6          5.71          5.77         0.56 o                         
   8   1   6          3.45          2.55         0.56 o                         
   9   1   6          7.35          5.67         0.75 o                         
  10   1   6          0.07          0.04         0.93 o                         
  -6   2   6         47.43         50.65         3.17 o                         
  -5   2   6         15.24         13.91         1.52 o                         
  -4   2   6          3.23          1.59         0.67 o                         
  -3   2   6          9.63          8.06         0.59 o                         
  -2   2   6         39.35         35.94         0.96 o                         
  -1   2   6         11.58          9.98         0.49 o                         
   0   2   6          2.24          1.35         0.29 o                         
   1   2   6         23.87         18.39         0.55 o                         
   2   2   6        432.10        471.39         6.35 o                         
   3   2   6        379.50        433.22         5.31 o                         
   4   2   6        123.03        136.32         2.02 o                         
   5   2   6         51.83         58.08         0.98 o                         
   6   2   6         56.88         53.79         1.11 o                         
   7   2   6        222.85        214.50         2.89 o                         
   8   2   6        146.14        141.77         2.08 o                         
   9   2   6         15.37         13.46         0.67 o                         
  10   2   6         23.06         21.06         0.84 o                         
  11   2   6         24.68         25.77         1.10 o                         
  -5   3   6          0.01          0.40         0.94 o                         
  -4   3   6          5.95          5.43         1.71 o                         
  -3   3   6          4.44          2.66         0.63 o                         
  -2   3   6         56.25         52.44         1.94 o                         
  -1   3   6          0.02          0.25         0.32 o                         
   0   3   6          3.32          3.07         0.35 o                         
   1   3   6         34.53         28.90         0.77 o                         
   2   3   6        514.89        496.46         7.52 o                         
   3   3   6         19.44         16.23         0.55 o                         
   4   3   6         10.65         11.51         0.71 o                         
   5   3   6         38.64         37.83         0.81 o                         
   6   3   6         86.83         83.48         1.32 o                         
   7   3   6         12.15         10.34         0.49 o                         
   8   3   6          5.92          6.43         0.46 o                         
   9   3   6        114.95        112.62         1.83 o                         
  10   3   6          4.37          4.39         0.57 o                         
  11   3   6         46.50         48.60         1.46 o                         
  -5   4   6         46.26         48.49         3.29 o                         
  -4   4   6          2.00          2.11         1.00 o                         
  -3   4   6         90.77         87.19         2.63 o                         
  -2   4   6         28.24         19.77         1.65 o                         
  -1   4   6         13.03         15.33         0.67 o                         
   0   4   6         56.48         48.91         1.02 o                         
   1   4   6         72.86         70.85         1.41 o                         
   2   4   6          0.19         -0.04         0.32 o                         
   3   4   6         24.63         27.36         0.77 o                         
   4   4   6          6.50          5.90         0.42 o                         
   5   4   6         18.90         16.65         0.57 o                         
   6   4   6         72.57         57.46         1.12 o                         
   7   4   6         37.52         30.40         0.84 o                         
   8   4   6         32.29         33.95         0.87 o                         
   9   4   6         58.57         51.23         1.13 o                         
  10   4   6          8.31          6.56         0.63 o                         
  11   4   6         17.24         18.93         1.06 o                         
  -5   5   6         58.19         84.69         4.81 o                         
  -4   5   6          0.06         -0.38         1.52 o                         
  -3   5   6         25.23         24.45         1.65 o                         
  -2   5   6         35.75         34.06         1.65 o                         
  -1   5   6        224.57        195.01         4.69 o                         
   0   5   6         17.25         17.67         0.72 o                         
   1   5   6        107.96        108.06         1.99 o                         
   2   5   6          4.63          5.16         0.49 o                         
   3   5   6        270.35        276.67         4.40 o                         
   4   5   6         11.25         11.16         0.59 o                         
   5   5   6        129.60        126.86         2.24 o                         
   6   5   6         53.33         34.89         0.88 o                         
   7   5   6        408.38        360.74         5.10 o                         
   8   5   6         37.62         32.69         0.97 o                         
   9   5   6         33.32         32.22         1.05 o                         
  10   5   6          2.98          2.42         0.59 o                         
  11   5   6         30.85         35.01         1.55 o                         
  -4   6   6         31.28         33.93         3.17 o                         
  -3   6   6          3.87          2.15         1.65 o                         
  -2   6   6          0.00         -0.01         0.94 o                         
  -1   6   6         84.03         65.35         2.23 o                         
   0   6   6          0.28          0.76         0.76 o                         
   1   6   6          0.21          0.36         0.61 o                         
   2   6   6         89.50         94.44         2.16 o                         
   3   6   6         77.30         78.13         1.58 o                         
   4   6   6        178.55        184.21         3.11 o                         
   5   6   6          0.10          0.11         0.44 o                         
   6   6   6         21.90         17.82         0.81 o                         
   7   6   6         99.77         74.09         1.95 o                         
   8   6   6          3.08          2.00         0.53 o                         
   9   6   6          5.09          4.53         0.62 o                         
  10   6   6         36.28         37.88         1.41 o                         
  11   6   6         21.94         28.05         1.73 o                         
  -3   7   6          8.14          7.47         2.28 o                         
  -2   7   6          0.00          0.00         1.52 o                         
  -1   7   6         29.39         24.36         1.90 o                         
   0   7   6        167.33        152.12         8.67 o                         
   1   7   6         51.54         45.46         1.78 o                         
   2   7   6          0.35          0.74         0.76 o                         
   3   7   6          6.99          7.03         1.12 o                         
   4   7   6         27.52         26.60         0.98 o                         
   5   7   6         32.00         28.54         1.02 o                         
   6   7   6          0.51          0.05         0.54 o                         
   7   7   6         15.61         11.52         0.84 o                         
   8   7   6          2.70          2.03         0.70 o                         
   9   7   6          5.76          5.79         0.79 o                         
  10   7   6          0.05          0.06         0.92 o                         
  -2   8   6          4.29          5.82         2.41 o                         
  -1   8   6         19.38         26.84         2.79 o                         
   0   8   6          3.48          2.79         1.65 o                         
   1   8   6          0.69          0.93         0.97 o                         
   2   8   6          0.02         -0.25         0.81 o                         
   3   8   6         17.87         15.71         1.30 o                         
   4   8   6         28.30         29.01         1.24 o                         
   5   8   6         65.54         67.96         1.87 o                         
   6   8   6         86.63        100.99         2.62 o                         
   7   8   6         10.40         10.31         0.93 o                         
   8   8   6         34.98         35.30         1.51 o                         
   9   8   6          9.94         13.64         1.31 o                         
  10   8   6          0.07         -0.13         1.22 o                         
   0   9   6         39.44         41.02         3.55 o                         
   1   9   6          2.32          2.28         1.77 o                         
   2   9   6          6.54          3.42         1.77 o                         
   3   9   6         96.54        101.27         5.13 o                         
   4   9   6         64.17         65.54         2.32 o                         
   5   9   6         74.02         78.72         2.58 o                         
   6   9   6         49.81         44.78         1.67 o                         
   7   9   6         25.24         30.27         1.54 o                         
   8   9   6         18.01         17.94         1.46 o                         
   9   9   6          2.86          3.87         1.24 o                         
   1  10   6          8.33          8.48         2.15 o                         
   2  10   6         11.08          8.10         2.03 o                         
   3  10   6         21.79         32.03         2.91 o                         
   4  10   6         78.05         79.37         4.18 o                         
   5  10   6          3.26          2.34         1.16 o                         
   6  10   6         14.96         15.55         1.49 o                         
   7  10   6          3.07          2.28         1.65 o                         
   8  10   6          5.70          7.35         1.46 o                         
   4  11   6         47.27         54.57         3.80 o                         
   5  11   6          0.95          0.63         1.90 o                         
  -3 -10   7         37.77         38.11         3.67 o                         
  -2 -10   7          1.24          1.52         2.15 o                         
  -1 -10   7         86.45        102.45         8.99 o                         
  -5  -9   7          0.02          0.33         1.11 o                         
  -4  -9   7         69.95         60.79         2.52 o                         
  -3  -9   7         46.89         40.11         1.95 o                         
  -2  -9   7         11.27          9.75         1.39 o                         
  -1  -9   7          4.30          3.84         0.96 o                         
   0  -9   7        319.62        324.50         7.53 o                         
   1  -9   7         48.19         49.95         3.10 o                         
   2  -9   7          2.12          3.17         1.11 o                         
  -6  -8   7          0.20          0.39         1.13 o                         
  -5  -8   7          0.06          0.14         1.01 o                         
  -4  -8   7         23.57         22.45         1.43 o                         
  -3  -8   7         55.24         55.80         2.90 o                         
  -2  -8   7          0.22          0.23         0.75 o                         
  -1  -8   7          9.46          8.55         0.86 o                         
   0  -8   7          6.28          6.97         0.88 o                         
   1  -8   7         56.76         56.07         3.74 o                         
   2  -8   7         11.14         11.47         1.52 o                         
   3  -8   7          0.07         -0.06         0.79 o                         
   4  -8   7          0.20          0.20         0.81 o                         
  -6  -7   7          4.81          6.43         0.74 o                         
  -5  -7   7          0.00          0.15         0.87 o                         
  -4  -7   7         23.03         22.16         1.46 o                         
  -3  -7   7          0.47         -0.22         0.58 o                         
  -2  -7   7         26.54         29.84         1.20 o                         
  -1  -7   7          1.63          0.99         0.63 o                         
   0  -7   7         49.11         49.93         1.66 o                         
   1  -7   7         53.86         58.71         1.87 o                         
   2  -7   7         55.91         59.46         1.85 o                         
   3  -7   7          1.35          0.60         0.62 o                         
   4  -7   7         14.94         17.05         1.14 o                         
   5  -7   7         14.82         17.76         1.18 o                         
  -7  -6   7         19.82         17.09         2.22 o                         
  -6  -6   7          1.27          1.61         0.70 o                         
  -5  -6   7         36.41         39.77         1.26 o                         
  -4  -6   7          9.74          6.28         1.18 o                         
  -3  -6   7         38.86         35.54         1.62 o                         
  -2  -6   7          3.53          2.97         0.79 o                         
  -1  -6   7         37.29         39.22         1.23 o                         
   0  -6   7         33.29         34.81         1.16 o                         
   1  -6   7        646.90        689.30        14.72 o                         
   2  -6   7         75.31         69.93         1.97 o                         
   3  -6   7          3.57          3.62         0.55 o                         
   4  -6   7         14.40         16.05         0.85 o                         
   5  -6   7         14.27         13.00         0.91 o                         
   6  -6   7         21.62         20.42         1.37 o                         
  -7  -5   7         42.68         38.60         1.88 o                         
  -6  -5   7         17.22         15.13         1.03 o                         
  -5  -5   7          5.60          4.81         0.66 o                         
  -4  -5   7          6.38          7.77         0.54 o                         
  -3  -5   7          9.57         11.00         0.78 o                         
  -2  -5   7          5.72          4.54         0.63 o                         
  -1  -5   7          4.51          3.66         0.54 o                         
   0  -5   7          0.03          0.09         0.32 o                         
   1  -5   7         67.66         70.31         1.60 o                         
   2  -5   7         36.46         37.30         1.10 o                         
   3  -5   7          0.12          0.17         0.33 o                         
   4  -5   7         29.95         31.48         0.96 o                         
   5  -5   7        144.72        137.06         2.57 o                         
   6  -5   7         71.14         75.35         2.07 o                         
   7  -5   7         93.31        104.25         2.73 o                         
  -7  -4   7        101.25        105.53         6.46 o                         
  -6  -4   7         26.97         24.03         1.27 o                         
  -5  -4   7         31.17         30.23         1.62 o                         
  -4  -4   7         14.72         13.48         0.78 o                         
  -3  -4   7         33.63         32.93         1.49 o                         
  -2  -4   7          0.56          0.50         0.46 o                         
  -1  -4   7        107.86        106.61         2.23 o                         
   0  -4   7          4.77          3.76         0.40 o                         
   1  -4   7        183.28        202.69         3.28 o                         
   2  -4   7        197.51        207.80         4.24 o                         
   3  -4   7         83.36         83.28         1.42 o                         
   4  -4   7        181.32        175.88         3.61 o                         
   5  -4   7          9.13          6.06         0.80 o                         
   6  -4   7          8.59          5.73         0.68 o                         
   7  -4   7          0.86          2.40         0.81 o                         
   8  -4   7          2.65          1.80         1.01 o                         
  -7  -3   7         38.53         38.11         2.09 o                         
  -6  -3   7         20.17         20.42         1.77 o                         
  -5  -3   7          0.00          0.03         0.57 o                         
  -4  -3   7          2.26          2.34         0.49 o                         
  -3  -3   7         37.18         38.76         1.08 o                         
  -2  -3   7          0.44          0.27         0.52 o                         
  -1  -3   7         17.33         17.65         0.78 o                         
   0  -3   7         76.77         79.22         1.52 o                         
   1  -3   7          4.59          5.08         0.27 o                         
   2  -3   7         50.14         47.27         1.01 o                         
   3  -3   7          7.76          7.45         0.57 o                         
   4  -3   7        140.34        139.76         2.17 o                         
   5  -3   7        162.48        159.56         3.89 o                         
   6  -3   7         71.78         69.86         2.45 o                         
   7  -3   7          0.00          0.00         0.68 o                         
   8  -3   7          7.62          8.30         1.01 o                         
  -7  -2   7         35.31         31.82         3.61 o                         
  -6  -2   7          1.03          0.54         0.91 o                         
  -5  -2   7         19.03         17.44         1.09 o                         
  -4  -2   7          0.72          0.45         0.49 o                         
  -3  -2   7         40.90         41.12         1.38 o                         
  -2  -2   7         40.76         44.16         1.08 o                         
  -1  -2   7         41.78         41.18         1.37 o                         
   0  -2   7          1.50          1.77         0.30 o                         
   1  -2   7          6.62          7.64         0.34 o                         
   2  -2   7        119.04        116.28         1.83 o                         
   3  -2   7          1.73          1.47         0.37 o                         
   4  -2   7         30.01         31.48         0.73 o                         
   5  -2   7         26.60         26.67         0.82 o                         
   6  -2   7         21.92         21.99         0.92 o                         
   7  -2   7          0.07          0.05         0.59 o                         
   8  -2   7          4.31          5.26         0.84 o                         
   9  -2   7          9.79         11.35         1.16 o                         
  -7  -1   7         72.52         73.73         2.89 o                         
  -6  -1   7        213.75        207.09         5.21 o                         
  -5  -1   7          0.32          0.46         0.66 o                         
  -4  -1   7         14.90         13.73         0.89 o                         
  -3  -1   7         66.75         67.43         1.64 o                         
  -2  -1   7        563.61        609.60        10.62 o                         
  -1  -1   7         16.91         15.57         0.44 o                         
   0  -1   7          5.81          5.01         0.42 o                         
   1  -1   7          4.35          4.22         0.38 o                         
   2  -1   7         37.14         34.76         0.61 o                         
   3  -1   7         11.00          9.21         0.56 o                         
   4  -1   7         76.81         75.01         1.74 o                         
   5  -1   7        643.83        643.83         9.75 o                         
   6  -1   7         58.19         55.69         1.29 o                         
   7  -1   7         57.09         53.64         1.32 o                         
   8  -1   7         21.39         23.36         1.45 o                         
   9  -1   7         60.69         68.10         2.09 o                         
  10  -1   7          3.78          5.32         2.53 o                         
  -6   0   7         99.40        109.62         3.67 o                         
  -5   0   7         40.59         36.21         2.98 o                         
  -4   0   7         34.56         34.23         1.28 o                         
  -3   0   7         52.51         55.76         2.31 o                         
  -2   0   7        186.30        188.47         3.34 o                         
  -1   0   7          9.08          8.92         0.54 o                         
   0   0   7          2.06          1.66         0.16 o                         
   1   0   7          4.25          3.33         0.61 o                         
   2   0   7         10.82         11.92         0.55 o                         
   3   0   7          1.42          1.03         0.26 o                         
   4   0   7         87.73         82.81         1.39 o                         
   5   0   7        167.61        156.44         2.38 o                         
   6   0   7       1150.10       1143.17        15.29 o                         
   7   0   7          1.53          1.57         0.49 o                         
   8   0   7          0.03          0.28         0.52 o                         
   9   0   7         14.72         16.79         1.17 o                         
  10   0   7         26.05         33.84         1.83 o                         
  -6   1   7         44.73         51.53         3.29 o                         
  -5   1   7          1.24         -0.14         0.94 o                         
  -4   1   7          0.46          0.35         0.64 o                         
  -3   1   7         10.99         10.02         1.07 o                         
  -2   1   7         40.03         43.31         1.61 o                         
  -1   1   7         14.00         15.06         0.57 o                         
   0   1   7        256.62        266.51         3.79 o                         
   1   1   7        279.77        282.24         5.76 o                         
   2   1   7         16.04         17.37         0.71 o                         
   3   1   7          3.01          3.91         0.53 o                         
   4   1   7         17.52         21.08         0.68 o                         
   5   1   7         30.43         30.60         0.77 o                         
   6   1   7        251.89        257.53         3.74 o                         
   7   1   7         13.19         16.99         2.14 o                         
   8   1   7         23.79         23.35         0.92 o                         
   9   1   7          1.15          0.56         0.62 o                         
  10   1   7         93.74        105.11         2.77 o                         
  -6   2   7          0.00          0.00         1.77 o                         
  -5   2   7          1.93          1.65         1.39 o                         
  -4   2   7          3.67          1.66         0.78 o                         
  -3   2   7         14.50         10.94         0.71 o                         
  -2   2   7         19.08         15.14         0.74 o                         
  -1   2   7         51.35         52.97         1.08 o                         
   0   2   7        116.51        124.27         1.96 o                         
   1   2   7         30.68         27.79         1.33 o                         
   2   2   7         50.44         45.65         0.94 o                         
   3   2   7          0.79          0.72         0.16 o                         
   4   2   7         13.38         12.99         0.69 o                         
   5   2   7          0.29          0.11         0.31 o                         
   6   2   7         57.33         56.07         1.14 o                         
   7   2   7         23.04         19.34         0.92 o                         
   8   2   7         38.71         35.73         1.57 o                         
   9   2   7          0.24          0.57         0.59 o                         
  10   2   7          0.04         -0.07         0.77 o                         
  -5   3   7          2.57          1.77         1.65 o                         
  -4   3   7          0.84         -0.51         0.91 o                         
  -3   3   7          4.03          2.96         0.71 o                         
  -2   3   7         51.20         41.41         1.15 o                         
  -1   3   7         17.95         16.63         0.68 o                         
   0   3   7          2.18          2.08         0.39 o                         
   1   3   7          5.83          5.73         0.46 o                         
   2   3   7         65.99         65.51         1.30 o                         
   3   3   7         68.16         63.05         1.23 o                         
   4   3   7         17.24         18.04         0.69 o                         
   5   3   7          2.30          2.53         0.38 o                         
   6   3   7         97.98         87.16         1.47 o                         
   7   3   7         50.48         51.14         0.97 o                         
   8   3   7         11.64         11.42         0.52 o                         
   9   3   7         19.17         17.39         0.74 o                         
  10   3   7          4.44          3.62         0.48 o                         
  11   3   7          2.73          2.94         0.97 o                         
  -5   4   7          3.44          3.04         1.55 o                         
  -4   4   7          0.23         -0.37         1.03 o                         
  -3   4   7          3.94          3.20         0.91 o                         
  -2   4   7          3.90          2.04         0.79 o                         
  -1   4   7          0.00          0.16         0.46 o                         
   0   4   7         40.37         38.42         0.97 o                         
   1   4   7         82.24         83.84         1.65 o                         
   2   4   7       1414.75       1431.27        21.24 o                         
   3   4   7        107.63        106.56         1.92 o                         
   4   4   7        171.36        178.65         3.38 o                         
   5   4   7         10.26          9.18         0.52 o                         
   6   4   7         22.73         20.48         0.80 o                         
   7   4   7         18.13         15.00         0.69 o                         
   8   4   7         17.37         17.48         0.68 o                         
   9   4   7          1.66          1.92         0.48 o                         
  10   4   7         39.66         47.04         1.21 o                         
  11   4   7         10.04         10.79         0.80 o                         
  -4   5   7          0.06         -0.01         1.24 o                         
  -3   5   7          0.85          0.23         1.03 o                         
  -2   5   7         42.41         46.73         1.96 o                         
  -1   5   7        151.52        130.44         3.53 o                         
   0   5   7          0.23          0.58         0.46 o                         
   1   5   7         49.40         48.41         1.21 o                         
   2   5   7        554.46        559.04         8.58 o                         
   3   5   7       1509.47       1528.13        22.68 o                         
   4   5   7         80.29         77.00         1.56 o                         
   5   5   7         89.49         88.10         1.73 o                         
   6   5   7         47.54         39.99         1.05 o                         
   7   5   7          0.17          0.46         0.42 o                         
   8   5   7          6.93          5.69         0.66 o                         
   9   5   7         24.16         24.87         0.95 o                         
  10   5   7         38.65         48.90         1.71 o                         
  11   5   7         16.63         22.11         1.18 o                         
  -3   6   7         33.63         35.29         2.31 o                         
  -2   6   7          2.84          5.99         1.21 o                         
  -1   6   7         18.19         11.87         1.22 o                         
   0   6   7          0.26          0.81         0.76 o                         
   1   6   7          3.18          1.79         0.70 o                         
   2   6   7         50.97         47.30         1.27 o                         
   3   6   7        124.68        124.81         2.30 o                         
   4   6   7         60.55         62.95         2.00 o                         
   5   6   7         18.47         20.12         0.86 o                         
   6   6   7          5.64          5.02         0.55 o                         
   7   6   7         15.39         10.81         0.73 o                         
   8   6   7         23.95         26.75         1.05 o                         
   9   6   7          2.43          2.66         0.65 o                         
  10   6   7          3.01          4.13         0.81 o                         
  -2   7   7          9.97         10.00         2.28 o                         
  -1   7   7          1.58          1.73         1.12 o                         
   0   7   7         10.25          8.39         1.52 o                         
   1   7   7         10.42         10.13         1.46 o                         
   2   7   7         15.67         16.38         1.30 o                         
   3   7   7          2.05          2.05         0.67 o                         
   4   7   7         96.71         96.73         1.94 o                         
   5   7   7         93.31         92.29         2.14 o                         
   6   7   7         64.46         62.80         1.51 o                         
   7   7   7          0.20         -0.10         0.56 o                         
   8   7   7          3.18          1.99         0.66 o                         
   9   7   7          0.06         -0.35         0.83 o                         
  10   7   7          5.73          5.68         0.98 o                         
  -1   8   7         18.42         14.94         2.66 o                         
   0   8   7          5.94          8.64         1.46 o                         
   1   8   7          0.13          0.53         0.97 o                         
   2   8   7          0.76          1.52         0.97 o                         
   3   8   7         51.97         55.83         3.93 o                         
   4   8   7         59.48         62.40         3.22 o                         
   5   8   7         76.23         80.14         2.13 o                         
   6   8   7          2.81          3.40         0.78 o                         
   7   8   7          3.28          5.72         0.87 o                         
   8   8   7          7.42          6.68         1.00 o                         
   9   8   7          0.93          1.14         0.90 o                         
  10   8   7         22.60         30.13         3.67 o                         
   1   9   7          9.56          6.46         2.03 o                         
   2   9   7          5.32          5.46         1.21 o                         
   3   9   7         18.42         17.63         1.49 o                         
   4   9   7          6.68          9.95         1.31 o                         
   5   9   7          1.67          0.57         0.98 o                         
   6   9   7         40.88         48.67         1.81 o                         
   7   9   7         16.93         26.04         1.47 o                         
   8   9   7         18.85         20.67         1.45 o                         
   9   9   7         23.85         24.76         1.90 o                         
   2  10   7          2.21          2.41         2.53 o                         
   3  10   7          6.70          9.80         1.85 o                         
   4  10   7         15.39         17.35         4.24 o                         
   5  10   7          4.52          5.43         1.33 o                         
   6  10   7          2.80          1.09         1.22 o                         
   7  10   7        219.72        264.73         6.53 o                         
   8  10   7          9.28         15.71         1.70 o                         
  -3  -9   8          5.10          4.18         2.28 o                         
  -2  -9   8          0.03         -0.51         0.99 o                         
  -1  -9   8          2.83          2.76         1.05 o                         
   0  -9   8         89.27         92.24         2.95 o                         
   1  -9   8          1.05          0.71         1.12 o                         
  -4  -8   8          0.36          0.00         1.09 o                         
  -3  -8   8          0.23         -0.20         0.95 o                         
  -2  -8   8          3.72          2.71         0.98 o                         
  -1  -8   8          0.94          0.66         0.88 o                         
   0  -8   8         74.31         76.77         2.46 o                         
   1  -8   8         49.29         46.23         1.92 o                         
   2  -8   8         26.73         25.08         1.55 o                         
   3  -8   8          2.80          3.82         0.91 o                         
  -5  -7   8          3.53          2.21         1.28 o                         
  -4  -7   8         61.09         56.29         2.40 o                         
  -3  -7   8         86.01         87.93         2.83 o                         
  -2  -7   8         16.95         18.08         1.13 o                         
  -1  -7   8          1.93          1.56         0.77 o                         
   0  -7   8          4.92          5.94         0.78 o                         
   1  -7   8         10.19          9.72         1.08 o                         
   2  -7   8         35.13         38.74         5.44 o                         
   3  -7   8          0.51          0.71         0.64 o                         
   4  -7   8          5.11          4.20         0.74 o                         
   5  -7   8         20.26         20.36         1.41 o                         
  -6  -6   8          1.08          0.40         0.69 o                         
  -5  -6   8         12.20         12.33         1.43 o                         
  -4  -6   8        502.72        535.01        17.66 o                         
  -3  -6   8        428.87        438.42        13.60 o                         
  -2  -6   8          0.00          0.15         0.61 o                         
  -1  -6   8         21.83         22.76         2.15 o                         
   0  -6   8         12.35         15.39         0.87 o                         
   1  -6   8          1.94          2.42         0.58 o                         
   2  -6   8         13.94         12.66         0.88 o                         
   3  -6   8         22.84         24.78         1.01 o                         
   4  -6   8          6.69          7.05         0.73 o                         
   5  -6   8          1.02          2.07         0.67 o                         
   6  -6   8         35.43         44.19         1.75 o                         
  -6  -5   8          1.68          0.71         0.79 o                         
  -5  -5   8         12.89         14.32         1.82 o                         
  -4  -5   8         37.49         33.62         1.82 o                         
  -3  -5   8        422.56        431.56         9.71 o                         
  -2  -5   8          9.59          8.56         0.91 o                         
  -1  -5   8          4.42          4.79         1.13 o                         
   0  -5   8          0.68          0.69         0.43 o                         
   1  -5   8         42.58         42.79         1.21 o                         
   2  -5   8          2.85          3.20         0.48 o                         
   3  -5   8         93.49         94.78         2.07 o                         
   4  -5   8         68.35         66.05         1.92 o                         
   5  -5   8        109.27        115.65         2.29 o                         
   6  -5   8          7.00          7.86         0.89 o                         
   7  -5   8          5.93          9.09         1.13 o                         
  -6  -4   8          6.45          5.66         0.89 o                         
  -5  -4   8          0.08          0.10         0.62 o                         
  -4  -4   8          0.04         -0.08         0.44 o                         
  -3  -4   8        292.69        301.96         7.02 o                         
  -2  -4   8          0.24          0.38         0.63 o                         
  -1  -4   8         33.20         32.83         1.33 o                         
   0  -4   8          1.71          2.19         0.44 o                         
   1  -4   8         19.99         22.14         0.73 o                         
   2  -4   8          1.61          1.43         0.63 o                         
   3  -4   8         80.20         85.82         1.49 o                         
   4  -4   8          1.02          0.60         0.34 o                         
   5  -4   8          3.86          2.93         0.50 o                         
   6  -4   8          5.25          7.39         0.80 o                         
   7  -4   8          3.51          4.36         0.89 o                         
   8  -4   8         21.23         23.93         3.04 o                         
  -6  -3   8          1.32          1.44         0.89 o                         
  -5  -3   8         10.31         11.50         1.71 o                         
  -4  -3   8          0.04         -0.03         0.51 o                         
  -3  -3   8        251.06        274.89         6.44 o                         
  -2  -3   8         26.18         26.84         1.31 o                         
  -1  -3   8         25.24         28.12         1.24 o                         
   0  -3   8         62.91         64.55         3.73 o                         
   1  -3   8         50.09         51.23         1.35 o                         
   2  -3   8          1.80          2.05         0.44 o                         
   3  -3   8          7.97          7.99         0.51 o                         
   4  -3   8        164.49        176.10         3.09 o                         
   5  -3   8          5.07          4.79         0.53 o                         
   6  -3   8         11.76         13.23         0.85 o                         
   7  -3   8          1.97          2.53         0.69 o                         
   8  -3   8         86.04         97.31         2.59 o                         
  -6  -2   8         12.86         12.08         1.30 o                         
  -5  -2   8         15.55         15.86         1.07 o                         
  -4  -2   8         21.31         22.17         1.55 o                         
  -3  -2   8          7.66          6.53         0.82 o                         
  -2  -2   8         12.06         11.60         1.03 o                         
  -1  -2   8         58.42         65.73         2.21 o                         
   0  -2   8          0.21          0.36         0.40 o                         
   1  -2   8         97.01        105.79         1.93 o                         
   2  -2   8        145.69        147.94         2.53 o                         
   3  -2   8          2.09          2.08         0.23 o                         
   4  -2   8          1.97          2.16         0.29 o                         
   5  -2   8          9.76         11.75         0.60 o                         
   6  -2   8         70.95         72.19         1.79 o                         
   7  -2   8          0.48          1.09         0.60 o                         
   8  -2   8          0.35          0.11         0.76 o                         
   9  -2   8         35.66         46.93         2.49 o                         
  -6  -1   8        153.70        147.46         4.13 o                         
  -5  -1   8         46.80         45.91         2.36 o                         
  -4  -1   8         25.03         26.94         1.31 o                         
  -3  -1   8          4.45          3.89         0.57 o                         
  -2  -1   8         56.46         58.98         1.42 o                         
  -1  -1   8         25.01         24.05         1.12 o                         
   0  -1   8        216.46        222.73         3.65 o                         
   1  -1   8        184.94        200.25         3.32 o                         
   2  -1   8         56.82         62.91         1.43 o                         
   3  -1   8          6.42          3.78         0.38 o                         
   4  -1   8         25.78         20.99         0.65 o                         
   5  -1   8        185.36        186.47         2.90 o                         
   6  -1   8        126.48        133.84         2.70 o                         
   7  -1   8         27.31         27.59         1.05 o                         
   8  -1   8          7.54          7.16         0.86 o                         
   9  -1   8         70.08         81.54         2.34 o                         
  -6   0   8         39.28         32.38         3.86 o                         
  -5   0   8         15.84         15.76         1.36 o                         
  -4   0   8          0.31          0.14         0.64 o                         
  -3   0   8         24.37         27.34         1.11 o                         
  -2   0   8          1.58          1.33         0.46 o                         
  -1   0   8        146.71        145.39         2.24 o                         
   0   0   8        142.89        142.73         2.51 o                         
   1   0   8        336.72        353.07         5.55 o                         
   2   0   8        172.38        184.65         3.53 o                         
   3   0   8          2.49          1.72         0.40 o                         
   4   0   8         24.64         25.67         1.33 o                         
   5   0   8        149.64        155.55         2.44 o                         
   6   0   8        150.70        154.42         2.45 o                         
   7   0   8         13.86         14.53         0.77 o                         
   8   0   8          4.64          4.20         0.65 o                         
   9   0   8          1.66          1.74         0.82 o                         
  10   0   8         24.49         30.13         3.93 o                         
  -5   1   8          0.82          0.37         1.07 o                         
  -4   1   8         11.81          9.17         1.03 o                         
  -3   1   8         57.99         52.98         1.60 o                         
  -2   1   8          0.34          0.00         0.44 o                         
  -1   1   8         22.57         21.61         0.73 o                         
   0   1   8          9.72         10.68         0.64 o                         
   1   1   8          7.93          6.90         0.51 o                         
   2   1   8         60.04         62.42         1.82 o                         
   3   1   8          3.22          3.55         0.48 o                         
   4   1   8         18.50         12.83         0.86 o                         
   5   1   8         36.89         31.47         0.93 o                         
   6   1   8         51.47         48.99         1.24 o                         
   7   1   8          0.34         -0.02         0.44 o                         
   8   1   8         15.00         15.29         0.83 o                         
   9   1   8         22.20         21.08         1.06 o                         
  10   1   8          9.46          7.04         1.24 o                         
  -5   2   8          2.49          3.42         1.65 o                         
  -4   2   8          1.36          0.63         0.94 o                         
  -3   2   8          0.02         -0.11         0.58 o                         
  -2   2   8          4.80          4.62         0.57 o                         
  -1   2   8          7.36          6.47         0.74 o                         
   0   2   8          8.79          8.11         0.53 o                         
   1   2   8        254.94        264.41         4.20 o                         
   2   2   8        143.15        136.56         2.31 o                         
   3   2   8          2.73          4.58         1.11 o                         
   4   2   8         20.01         16.63         0.80 o                         
   5   2   8        119.83        107.35         2.32 o                         
   6   2   8          2.24          2.82         0.50 o                         
   7   2   8         12.07         12.53         0.80 o                         
   8   2   8          1.00          1.42         0.55 o                         
   9   2   8         15.73         15.50         1.04 o                         
  10   2   8          2.44          2.31         0.84 o                         
  -4   3   8          0.34          0.25         1.39 o                         
  -3   3   8          7.38          5.30         1.03 o                         
  -2   3   8         12.15         12.90         1.06 o                         
  -1   3   8          6.69          6.45         0.53 o                         
   0   3   8          0.48          0.55         0.40 o                         
   1   3   8          7.10          5.16         0.48 o                         
   2   3   8        367.79        370.23         6.62 o                         
   3   3   8         24.04         23.71         0.86 o                         
   4   3   8          7.15          5.54         0.50 o                         
   5   3   8        100.29         91.14         2.08 o                         
   6   3   8        165.95        136.20         2.87 o                         
   7   3   8          1.55          0.81         0.60 o                         
   8   3   8         48.89         50.00         1.43 o                         
   9   3   8          0.26          0.31         0.69 o                         
  10   3   8         15.68         17.34         1.07 o                         
  -4   4   8         26.08         31.40         2.14 o                         
  -3   4   8         21.23         26.19         2.41 o                         
  -2   4   8        118.81        103.07         2.99 o                         
  -1   4   8          6.87          6.34         0.61 o                         
   0   4   8          2.21          2.73         0.51 o                         
   1   4   8          6.23          5.03         0.69 o                         
   2   4   8         11.00         12.05         0.67 o                         
   3   4   8          1.97          2.10         0.42 o                         
   4   4   8        126.77        127.91         2.28 o                         
   5   4   8          5.13          7.44         0.51 o                         
   6   4   8        223.83        184.00         3.12 o                         
   7   4   8          1.69          0.69         0.38 o                         
   8   4   8         31.61         29.64         0.91 o                         
   9   4   8          4.24          2.87         0.44 o                         
  10   4   8         93.89        112.42         2.94 o                         
  -3   5   8          2.02          3.43         1.33 o                         
  -2   5   8         79.75         77.60         3.04 o                         
  -1   5   8         18.36         17.57         1.37 o                         
   0   5   8         45.62         44.38         1.27 o                         
   1   5   8          6.26          6.74         0.73 o                         
   2   5   8          3.69          3.24         0.51 o                         
   3   5   8        160.92        158.26         2.78 o                         
   4   5   8          1.29          1.20         0.43 o                         
   5   5   8          0.61          0.06         0.42 o                         
   6   5   8        123.07        107.59         2.07 o                         
   7   5   8        102.19         88.35         1.79 o                         
   8   5   8         37.21         30.00         1.01 o                         
   9   5   8          0.21          0.58         0.57 o                         
  10   5   8         17.64         24.30         1.19 o                         
  -2   6   8          4.50          5.60         1.33 o                         
  -1   6   8         12.41          7.34         1.22 o                         
   0   6   8          3.90          4.00         0.91 o                         
   1   6   8         39.96         33.81         2.66 o                         
   2   6   8          4.86          3.60         0.62 o                         
   3   6   8        119.73        115.66         2.23 o                         
   4   6   8         18.28         18.74         0.91 o                         
   5   6   8         40.00         40.93         1.16 o                         
   6   6   8          0.08          0.08         0.51 o                         
   7   6   8         42.81         42.27         1.35 o                         
   8   6   8         11.81          8.67         0.72 o                         
   9   6   8         14.59         14.64         1.02 o                         
  10   6   8          8.28          9.45         0.90 o                         
  -1   7   8         17.74         19.39         1.70 o                         
   0   7   8          5.10          5.34         2.09 o                         
   1   7   8         35.00         32.81         1.79 o                         
   2   7   8         12.08         13.44         2.09 o                         
   3   7   8          6.92          6.90         0.83 o                         
   4   7   8          0.79          0.66         0.60 o                         
   5   7   8          2.65          1.31         0.59 o                         
   6   7   8          1.11          0.49         0.63 o                         
   7   7   8         15.33         14.40         0.90 o                         
   8   7   8         27.34         28.51         1.19 o                         
   9   7   8          3.53          3.12         0.79 o                         
  10   7   8          1.75          1.90         2.28 o                         
   0   8   8          3.85          2.53         1.31 o                         
   1   8   8          0.00         -0.37         1.06 o                         
   2   8   8         89.28         94.35         3.06 o                         
   3   8   8         80.41         81.83         5.13 o                         
   4   8   8          0.13          0.27         0.88 o                         
   5   8   8          0.00         -0.09         0.78 o                         
   6   8   8         23.16         25.90         1.32 o                         
   7   8   8          8.26          8.29         0.95 o                         
   8   8   8          0.00          0.86         0.86 o                         
   9   8   8         30.62         30.68         1.67 o                         
   2   9   8         23.73         28.95         2.05 o                         
   3   9   8        110.56        127.97         6.20 o                         
   4   9   8          1.03          2.46         1.28 o                         
   5   9   8         16.47         13.96         1.77 o                         
   6   9   8          4.91          3.18         1.01 o                         
   7   9   8          0.03         -0.06         1.00 o                         
   8   9   8         10.64         10.55         1.21 o                         
   4  10   8          0.28          0.13         1.90 o                         
   5  10   8         10.36          9.25         1.58 o                         
   6  10   8          0.16          0.42         1.33 o                         
  -2  -8   9          2.95          2.28         1.27 o                         
  -1  -8   9         17.06         12.98         2.34 o                         
   0  -8   9         38.20         37.18         1.78 o                         
   1  -8   9          0.14          0.04         0.93 o                         
   2  -8   9          3.90          3.12         1.03 o                         
  -4  -7   9         37.13         28.36         2.91 o                         
  -3  -7   9          5.04          3.22         1.17 o                         
  -2  -7   9          4.17          4.51         0.99 o                         
  -1  -7   9          0.81          1.39         1.01 o                         
   0  -7   9         95.71         88.87         2.64 o                         
   1  -7   9          2.86          3.98         0.81 o                         
   2  -7   9         10.07         11.21         1.11 o                         
   3  -7   9          5.92          6.38         0.97 o                         
   4  -7   9          6.80          6.72         1.60 o                         
  -4  -6   9          5.73          4.73         1.27 o                         
  -3  -6   9          0.87          0.08         0.91 o                         
  -2  -6   9          6.92          8.57         1.01 o                         
  -1  -6   9         13.21         13.77         2.22 o                         
   0  -6   9        177.39        192.87         4.63 o                         
   1  -6   9         69.32         74.49         2.18 o                         
   2  -6   9         10.47         10.32         0.88 o                         
   3  -6   9          3.28          1.95         0.55 o                         
   4  -6   9         55.40         55.84         3.80 o                         
   5  -6   9         47.35         51.30         2.18 o                         
  -5  -5   9          4.66          6.36         1.40 o                         
  -4  -5   9         42.31         38.89         2.07 o                         
  -3  -5   9         12.76         17.17         2.09 o                         
  -2  -5   9         19.10         21.88         1.46 o                         
  -1  -5   9          0.10          0.35         0.65 o                         
   0  -5   9          0.99          0.89         0.58 o                         
   1  -5   9          4.92          4.60         0.58 o                         
   2  -5   9          4.21          3.75         0.48 o                         
   3  -5   9         16.91         18.61         1.65 o                         
   4  -5   9         73.49         78.06         2.15 o                         
   5  -5   9         32.54         31.44         1.10 o                         
   6  -5   9          0.33          0.54         0.83 o                         
  -5  -4   9         11.65         11.35         0.93 o                         
  -4  -4   9         32.07         30.61         2.01 o                         
  -3  -4   9         35.77         39.05         1.92 o                         
  -2  -4   9         39.68         42.01         1.82 o                         
  -1  -4   9          0.39          0.43         0.67 o                         
   0  -4   9         11.00         12.35         0.96 o                         
   1  -4   9          7.49          7.40         0.95 o                         
   2  -4   9          2.55          2.74         0.45 o                         
   3  -4   9          0.81          0.50         0.75 o                         
   4  -4   9         15.09         17.99         1.04 o                         
   5  -4   9          7.19          6.13         0.59 o                         
   6  -4   9          0.80          0.63         0.64 o                         
   7  -4   9          8.26          8.28         1.00 o                         
  -5  -3   9          0.50          0.75         0.74 o                         
  -4  -3   9         38.88         40.51         1.23 o                         
  -3  -3   9         47.64         46.57         1.95 o                         
  -2  -3   9          1.22          0.64         0.76 o                         
  -1  -3   9         44.11         44.28         3.55 o                         
   0  -3   9          9.54          8.06         1.58 o                         
   1  -3   9        111.68        114.74         2.42 o                         
   2  -3   9          0.44          0.73         0.34 o                         
   3  -3   9          1.35          1.11         0.60 o                         
   4  -3   9         26.03         26.36         1.29 o                         
   5  -3   9         40.88         41.28         1.19 o                         
   6  -3   9          7.41          7.64         0.86 o                         
   7  -3   9          8.07          7.89         0.89 o                         
   8  -3   9          1.98          1.97         0.98 o                         
  -5  -2   9          0.17         -0.22         0.81 o                         
  -4  -2   9          3.27          2.35         0.62 o                         
  -3  -2   9        145.90        150.47         3.09 o                         
  -2  -2   9         13.31         12.90         1.12 o                         
  -1  -2   9        158.86        164.56         6.27 o                         
   0  -2   9          1.69          1.59         0.50 o                         
   1  -2   9          2.95          2.44         0.49 o                         
   2  -2   9          0.40          0.89         0.40 o                         
   3  -2   9        162.97        162.36         2.77 o                         
   4  -2   9        127.66        129.41         2.33 o                         
   5  -2   9        495.22        525.53         8.59 o                         
   6  -2   9         51.82         53.48         1.35 o                         
   7  -2   9         21.99         25.55         1.12 o                         
   8  -2   9         34.94         36.51         1.61 o                         
  -5  -1   9          1.28          0.99         0.90 o                         
  -4  -1   9          4.67          5.07         0.79 o                         
  -3  -1   9        150.24        148.19         4.22 o                         
  -2  -1   9        125.09        132.76         2.68 o                         
  -1  -1   9         97.28        101.56         2.85 o                         
   0  -1   9          6.18          5.02         0.77 o                         
   1  -1   9          0.20          0.19         0.43 o                         
   2  -1   9          4.79          4.51         0.46 o                         
   3  -1   9         44.41         40.70         1.18 o                         
   4  -1   9        157.77        156.17         2.70 o                         
   5  -1   9        354.47        378.28         6.52 o                         
   6  -1   9        103.02        108.50         2.13 o                         
   7  -1   9         19.28         20.44         0.93 o                         
   8  -1   9          2.90          2.44         0.74 o                         
   9  -1   9         70.36         76.14         2.36 o                         
  -5   0   9         14.16         16.71         1.66 o                         
  -4   0   9         16.43         17.21         1.15 o                         
  -3   0   9          0.14         -0.09         0.60 o                         
  -2   0   9         12.51         12.75         0.81 o                         
  -1   0   9         21.55         21.41         0.73 o                         
   0   0   9         42.83         44.01         1.19 o                         
   1   0   9          6.57          7.27         0.71 o                         
   2   0   9         24.19         26.04         1.00 o                         
   3   0   9          3.85          2.34         0.49 o                         
   4   0   9         44.66         37.16         1.18 o                         
   5   0   9        217.12        216.19         3.64 o                         
   6   0   9          0.22          0.24         0.46 o                         
   7   0   9          5.60          7.28         0.89 o                         
   8   0   9          0.70          0.81         0.67 o                         
   9   0   9          6.08          6.87         0.97 o                         
  -4   1   9          1.24          1.55         0.96 o                         
  -3   1   9          0.76          0.50         0.67 o                         
  -2   1   9          1.13          0.65         0.55 o                         
  -1   1   9          3.90          4.18         0.46 o                         
   0   1   9         17.86         16.62         1.05 o                         
   1   1   9         42.57         37.97         1.32 o                         
   2   1   9         21.21         21.27         0.95 o                         
   3   1   9          4.17          2.71         0.49 o                         
   4   1   9          0.30          0.28         0.46 o                         
   5   1   9         14.03         11.29         0.92 o                         
   6   1   9          0.24          0.49         0.46 o                         
   7   1   9          2.51          2.25         0.60 o                         
   8   1   9          4.00          2.25         0.65 o                         
   9   1   9         10.58         10.46         1.24 o                         
  -4   2   9          8.24         10.89         1.65 o                         
  -3   2   9         19.49         17.22         1.28 o                         
  -2   2   9          4.01          5.48         0.68 o                         
  -1   2   9         13.69         13.59         0.80 o                         
   0   2   9         17.92         15.05         0.67 o                         
   1   2   9        389.01        401.22         5.62 o                         
   2   2   9        136.27        134.74         2.85 o                         
   3   2   9          7.75          6.22         0.63 o                         
   4   2   9          0.01          0.12         0.49 o                         
   5   2   9         11.36         10.26         0.78 o                         
   6   2   9         17.45         13.83         0.91 o                         
   7   2   9         11.93         10.78         0.77 o                         
   8   2   9         18.90         19.63         1.08 o                         
   9   2   9         54.51         62.29         1.76 o                         
  10   2   9         11.59         10.59         1.15 o                         
  -3   3   9         59.62         61.91         3.17 o                         
  -2   3   9         26.75         25.60         1.16 o                         
  -1   3   9          0.35         -0.26         0.48 o                         
   0   3   9          1.69          1.25         0.44 o                         
   1   3   9        465.16        484.90         6.76 o                         
   2   3   9        443.86        451.33         8.01 o                         
   3   3   9         10.01          8.64         0.49 o                         
   4   3   9         12.73          9.37         0.78 o                         
   5   3   9         27.39         21.38         1.04 o                         
   6   3   9         27.81         23.96         1.10 o                         
   7   3   9         17.35         14.60         1.00 o                         
   8   3   9          7.29          6.65         0.86 o                         
   9   3   9          0.34          1.34         0.75 o                         
  10   3   9         28.17         34.19         1.90 o                         
  -3   4   9          0.25          0.73         1.26 o                         
  -2   4   9          5.30          5.94         1.05 o                         
  -1   4   9          0.00          0.01         0.60 o                         
   0   4   9         13.21         12.72         1.01 o                         
   1   4   9        157.12        163.72         2.63 o                         
   2   4   9        617.38        626.58         9.59 o                         
   3   4   9          0.04         -0.17         0.38 o                         
   4   4   9          3.18          3.19         0.45 o                         
   5   4   9          0.63          0.62         0.32 o                         
   6   4   9         81.18         69.49         1.91 o                         
   7   4   9          0.06          0.01         0.65 o                         
   8   4   9         10.34          8.99         0.94 o                         
   9   4   9         37.33         41.60         1.74 o                         
  10   4   9         87.08         98.64         2.79 o                         
  -2   5   9         25.41         27.79         2.03 o                         
  -1   5   9          0.04         -0.25         0.96 o                         
   0   5   9         11.26         10.98         1.07 o                         
   1   5   9          0.86          0.22         0.54 o                         
   2   5   9         81.18         82.07         2.47 o                         
   3   5   9          0.06          0.24         0.45 o                         
   4   5   9         57.33         52.82         1.30 o                         
   5   5   9          0.00          0.03         0.45 o                         
   6   5   9          1.35          2.40         0.48 o                         
   7   5   9         52.80         56.73         1.39 o                         
   8   5   9          0.32          0.24         0.50 o                         
   9   5   9          0.34          0.40         0.58 o                         
  10   5   9         14.32         10.08         1.30 o                         
  -1   6   9          6.02          7.18         1.36 o                         
   0   6   9          0.06          0.36         1.00 o                         
   1   6   9         45.60         45.95         2.85 o                         
   2   6   9         62.31         62.77         1.60 o                         
   3   6   9          5.49          4.64         0.66 o                         
   4   6   9         15.11         16.33         0.87 o                         
   5   6   9         66.70         60.48         1.50 o                         
   6   6   9         10.37          8.67         0.71 o                         
   7   6   9         39.62         33.64         1.16 o                         
   8   6   9          2.77          4.80         0.68 o                         
   9   6   9         55.70         57.24         1.59 o                         
   0   7   9          0.89          0.20         1.24 o                         
   1   7   9          0.28          0.30         1.05 o                         
   2   7   9         28.85         37.95         1.92 o                         
   3   7   9          9.47          7.99         0.99 o                         
   4   7   9          1.40          1.02         0.66 o                         
   5   7   9          9.02          8.41         0.78 o                         
   6   7   9         77.20         93.15         2.04 o                         
   7   7   9          3.39          4.05         0.74 o                         
   8   7   9          8.21          7.93         0.85 o                         
   9   7   9          0.11         -0.02         0.80 o                         
   1   8   9         26.89         20.89         2.53 o                         
   2   8   9          6.29          5.70         1.31 o                         
   3   8   9         84.25         90.05         2.92 o                         
   4   8   9          0.46          0.58         1.05 o                         
   5   8   9         11.41         14.60         1.29 o                         
   6   8   9         46.97         63.17         2.05 o                         
   7   8   9         21.80         28.64         1.57 o                         
   8   8   9          3.20          2.41         0.97 o                         
   4   9   9          0.22          0.49         1.24 o                         
   5   9   9          3.29          5.77         1.31 o                         
   6   9   9         29.17         31.84         2.10 o                         
   7   9   9         55.44         65.87         3.86 o                         
  -2  -7  10          2.39          1.65         2.53 o                         
  -1  -7  10         27.75         30.89         2.15 o                         
   0  -7  10          3.37          2.53         1.14 o                         
   1  -7  10         16.07         13.55         1.39 o                         
   2  -7  10          0.19          0.13         0.89 o                         
  -3  -6  10          1.67          0.65         1.28 o                         
  -2  -6  10         21.26         23.80         1.76 o                         
  -1  -6  10          1.00          0.13         0.88 o                         
   0  -6  10          4.24          2.09         0.81 o                         
   1  -6  10          0.04          0.25         0.63 o                         
   2  -6  10          8.51          7.60         1.01 o                         
  -3  -5  10          9.06          5.99         1.30 o                         
  -2  -5  10          1.20          0.69         0.99 o                         
  -1  -5  10         23.70         25.43         1.55 o                         
   0  -5  10          2.48          2.23         0.78 o                         
   1  -5  10          7.02          7.34         0.79 o                         
   2  -5  10         18.86         21.27         1.14 o                         
  -4  -4  10         28.15         30.51         2.22 o                         
  -3  -4  10         18.05         17.48         1.55 o                         
  -2  -4  10          7.18          6.29         1.27 o                         
  -1  -4  10          0.12          0.34         0.78 o                         
   0  -4  10          0.31          0.14         0.65 o                         
   1  -4  10         37.96         38.14         1.77 o                         
   2  -4  10         31.49         33.01         1.30 o                         
   3  -4  10         20.05         22.49         1.83 o                         
   5  -4  10          0.80          0.41         0.47 o                         
   6  -4  10          9.09          9.73         1.01 o                         
  -4  -3  10         23.94         24.60         2.05 o                         
  -3  -3  10         66.76         67.42         2.52 o                         
  -2  -3  10         30.62         28.17         1.61 o                         
  -1  -3  10          7.23          5.52         0.96 o                         
   0  -3  10         25.90         24.47         2.53 o                         
   1  -3  10         32.25         33.01         1.16 o                         
   2  -3  10          7.29          7.50         0.71 o                         
   3  -3  10         21.73         22.08         1.65 o                         
   4  -3  10         35.60         38.85         1.42 o                         
   5  -3  10         47.66         47.81         2.24 o                         
   6  -3  10         32.70         36.51         1.33 o                         
   7  -3  10          2.23          1.58         0.84 o                         
  -4  -2  10          0.22          0.27         0.73 o                         
  -3  -2  10          0.15         -0.62         1.00 o                         
  -2  -2  10          0.29          0.47         0.91 o                         
  -1  -2  10          3.49          3.06         0.82 o                         
   0  -2  10        177.61        187.67         7.72 o                         
   1  -2  10        168.74        180.86         3.81 o                         
   2  -2  10         20.21         20.40         1.00 o                         
   3  -2  10        135.55        139.44         2.56 o                         
   4  -2  10         74.38         84.56         1.75 o                         
   5  -2  10        311.23        344.84         5.57 o                         
   6  -2  10         61.92         70.87         2.73 o                         
   7  -2  10         13.27         12.60         1.27 o                         
   8  -2  10          5.82          6.53         1.08 o                         
  -4  -1  10          0.72          0.51         0.75 o                         
  -3  -1  10          9.09          8.95         0.74 o                         
  -2  -1  10         22.67         23.68         1.64 o                         
  -1  -1  10          0.02          0.15         0.75 o                         
   0  -1  10         26.76         26.38         1.19 o                         
   1  -1  10         29.77         30.74         1.21 o                         
   2  -1  10         19.79         21.68         0.93 o                         
   3  -1  10          3.42          1.61         0.51 o                         
   4  -1  10         44.50         39.13         1.24 o                         
   5  -1  10         39.12         36.53         1.07 o                         
   6  -1  10          0.29          0.16         0.51 o                         
   7  -1  10         13.39         12.01         1.24 o                         
   8  -1  10          7.44          8.11         1.65 o                         
  -4   0  10         32.79         40.64         2.55 o                         
  -3   0  10          0.98          0.94         0.73 o                         
  -2   0  10          0.18         -0.06         0.44 o                         
  -1   0  10          6.78          7.36         1.00 o                         
   0   0  10         95.24        100.24         2.40 o                         
   1   0  10         20.26         20.40         1.01 o                         
   2   0  10         43.73         46.21         1.61 o                         
   3   0  10          0.83          0.70         0.52 o                         
   4   0  10          3.91          4.08         0.58 o                         
   5   0  10          2.42          2.22         0.60 o                         
   6   0  10         19.59         18.56         0.91 o                         
   7   0  10         22.54         25.81         1.13 o                         
   8   0  10         53.30         59.00         1.69 o                         
  -3   1  10         11.17         10.16         0.97 o                         
  -2   1  10         25.96         29.12         1.55 o                         
  -1   1  10          8.73          9.86         0.70 o                         
   0   1  10         17.07         18.55         1.02 o                         
   1   1  10          8.80         10.24         0.81 o                         
   2   1  10          2.73          2.38         0.53 o                         
   3   1  10         12.34         11.39         0.81 o                         
   4   1  10         71.84         70.10         2.77 o                         
   5   1  10         12.64         15.81         1.01 o                         
   6   1  10         15.96         12.77         1.05 o                         
   7   1  10         22.72         27.40         1.16 o                         
   8   1  10          3.82          3.31         0.79 o                         
   9   1  10          0.08          0.10         0.83 o                         
  -3   2  10         18.91         16.88         1.77 o                         
  -2   2  10          6.39          5.71         0.84 o                         
  -1   2  10         23.92         24.66         1.37 o                         
   0   2  10          7.40          8.45         0.72 o                         
   1   2  10         32.40         31.28         1.22 o                         
   2   2  10          2.55          2.21         0.64 o                         
   3   2  10         16.99         13.89         0.93 o                         
   4   2  10          3.46          2.95         0.67 o                         
   5   2  10        249.58        219.78         5.16 o                         
   6   2  10         21.14         19.31         1.08 o                         
   7   2  10          0.02          0.18         0.69 o                         
   8   2  10          0.38          0.52         0.83 o                         
   9   2  10         11.53         13.08         1.04 o                         
  -2   3  10         15.84         11.02         1.65 o                         
  -1   3  10          0.01         -0.19         0.65 o                         
   0   3  10         22.16         26.92         0.99 o                         
   1   3  10         33.35         32.78         0.99 o                         
   2   3  10          3.30          3.26         0.42 o                         
   3   3  10         44.31         47.03         1.49 o                         
   4   3  10          4.62          3.20         0.71 o                         
   5   3  10        111.15         99.10         2.37 o                         
   6   3  10         28.16         21.44         1.20 o                         
   7   3  10          3.13          2.93         0.80 o                         
   8   3  10          0.18         -0.21         0.76 o                         
   9   3  10         99.15        117.55         2.98 o                         
  -2   4  10         11.83         10.51         2.41 o                         
  -1   4  10          0.01          0.07         0.87 o                         
   0   4  10          1.52          2.20         0.60 o                         
   1   4  10          3.86          3.61         0.56 o                         
   2   4  10          2.75          1.54         0.48 o                         
   3   4  10          6.26          6.20         0.66 o                         
   4   4  10          3.68          3.20         0.34 o                         
   5   4  10          4.15          2.78         0.75 o                         
   6   4  10         19.26         16.21         1.15 o                         
   7   4  10          0.72          0.08         0.75 o                         
   8   4  10         10.19          7.26         1.00 o                         
   9   4  10         16.64         16.65         1.30 o                         
  -1   5  10          1.24          0.72         1.19 o                         
   0   5  10          1.33          0.76         0.96 o                         
   1   5  10          1.92          1.38         0.60 o                         
   2   5  10         18.27         19.48         1.00 o                         
   3   5  10          0.91          1.17         0.56 o                         
   4   5  10          0.96          0.36         0.49 o                         
   5   5  10         64.22         70.05         1.57 o                         
   6   5  10         19.47         21.97         0.80 o                         
   7   5  10          1.87          1.73         0.85 o                         
   8   5  10          3.17          1.10         0.93 o                         
   9   5  10          6.22          7.14         1.17 o                         
   0   6  10          0.93         -0.07         1.39 o                         
   1   6  10         51.70         59.22         2.36 o                         
   2   6  10          1.37          2.00         0.67 o                         
   3   6  10          1.73          2.12         0.71 o                         
   4   6  10         17.19         17.82         0.96 o                         
   5   6  10         17.45         13.89         1.21 o                         
   6   6  10         21.41         16.99         1.35 o                         
   7   6  10          3.01          2.21         0.59 o                         
   8   6  10         21.91         21.30         0.96 o                         
   9   6  10         10.86         15.79         1.79 o                         
   2   7  10        131.91        147.71         4.16 o                         
   3   7  10         14.94         12.84         1.26 o                         
   4   7  10          3.13          2.89         0.77 o                         
   5   7  10          0.58          0.82         0.71 o                         
   6   7  10          7.49          7.50         0.81 o                         
   7   7  10          9.57          8.88         1.06 o                         
   8   7  10         32.85         35.57         1.40 o                         
   4   8  10         12.13          8.10         2.41 o                         
   5   8  10         31.36         28.64         1.66 o                         
   6   8  10         23.58         24.17         3.86 o                         
   0  -6  11         31.28         25.45         1.90 o                         
   1  -6  11         18.86         21.40         1.65 o                         
   2  -6  11          2.24          2.41         0.76 o                         
  -2  -5  11          0.57          0.25         2.15 o                         
  -1  -5  11          5.74          7.38         1.19 o                         
   0  -5  11         19.53         21.56         1.57 o                         
   1  -5  11          1.95          2.45         0.91 o                         
   2  -5  11          1.31          1.39         0.63 o                         
  -2  -4  11          7.16          7.78         1.38 o                         
  -1  -4  11          0.98          0.99         0.99 o                         
   0  -4  11          0.04         -0.19         0.86 o                         
   1  -4  11          4.61          3.55         0.80 o                         
   2  -4  11          2.97          4.93         0.67 o                         
   3  -4  11         31.67         33.55         2.91 o                         
  -2  -3  11          2.12          2.02         1.15 o                         
  -1  -3  11          0.55          0.44         0.98 o                         
   0  -3  11          0.11         -0.13         0.84 o                         
   1  -3  11         36.59         39.69         3.86 o                         
   2  -3  11         44.82         41.70         1.39 o                         
   3  -3  11         32.79         29.12         1.15 o                         
   4  -3  11        184.89        202.58         5.37 o                         
   5  -3  11         80.53         86.05         4.62 o                         
   6  -3  11          0.12          0.11         0.68 o                         
  -3  -2  11          1.27          0.89         1.90 o                         
  -2  -2  11          0.42          0.31         1.15 o                         
  -1  -2  11          9.86          9.81         1.27 o                         
   0  -2  11         14.95         15.47         1.37 o                         
   1  -2  11          4.91          6.44         0.78 o                         
   2  -2  11         13.68         15.03         0.95 o                         
   3  -2  11          0.22         -0.02         0.53 o                         
   4  -2  11        236.94        254.83         4.27 o                         
   5  -2  11        135.66        149.10         3.17 o                         
   6  -2  11          0.95          1.16         1.39 o                         
   7  -2  11          1.15          1.08         0.85 o                         
  -3  -1  11         14.41         13.55         2.15 o                         
  -2  -1  11         25.21         26.46         3.23 o                         
  -1  -1  11          0.68          1.11         0.96 o                         
   0  -1  11          1.14          1.70         0.84 o                         
   1  -1  11         10.12         10.03         1.25 o                         
   2  -1  11         13.52         14.84         1.15 o                         
   3  -1  11          1.32          0.53         0.57 o                         
   4  -1  11         12.36         10.48         0.93 o                         
   5  -1  11          0.18         -0.08         0.64 o                         
   6  -1  11          0.16          0.05         0.66 o                         
   7  -1  11          4.62          8.58         0.91 o                         
  -2   0  11          1.66          1.02         1.24 o                         
  -1   0  11          8.52          8.92         1.52 o                         
   0   0  11          4.70          2.83         0.84 o                         
   1   0  11          4.12          3.51         0.75 o                         
   2   0  11         14.29         16.23         0.97 o                         
   3   0  11          6.36          7.41         0.70 o                         
   4   0  11         34.88         30.42         1.18 o                         
   5   0  11          0.91          2.08         0.68 o                         
   6   0  11          4.13          4.44         0.81 o                         
   7   0  11         17.94         18.81         1.09 o                         
   8   0  11          0.17          0.45         0.84 o                         
  -2   1  11         33.37         36.69         1.74 o                         
  -1   1  11          1.80          0.87         1.03 o                         
   0   1  11        105.55        112.91         2.83 o                         
   1   1  11        459.38        490.98         7.86 o                         
   2   1  11          0.87          0.30         0.61 o                         
   3   1  11          1.64          2.05         0.68 o                         
   4   1  11          3.95          3.04         0.69 o                         
   5   1  11          2.77          2.63         0.74 o                         
   6   1  11          0.51          0.33         0.68 o                         
   7   1  11          0.55          0.51         0.80 o                         
   8   1  11         20.99         26.32         1.58 o                         
  -2   2  11          2.93          5.55         1.16 o                         
  -1   2  11          4.91          5.33         0.74 o                         
   0   2  11        242.27        258.64         5.26 o                         
   1   2  11        325.71        326.47         5.44 o                         
   2   2  11         30.65         30.61         1.24 o                         
   3   2  11         32.75         30.74         1.36 o                         
   4   2  11          8.85          8.42         0.89 o                         
   5   2  11          8.88          8.34         0.84 o                         
   6   2  11          0.69          1.27         0.74 o                         
   7   2  11          0.23         -0.06         0.76 o                         
   8   2  11         31.99         37.44         1.77 o                         
  -1   3  11          0.30          0.70         0.80 o                         
   0   3  11         13.31         13.81         0.85 o                         
   1   3  11        138.12        147.28         2.48 o                         
   2   3  11         22.96         23.73         1.40 o                         
   3   3  11         55.82         58.69         1.90 o                         
   4   3  11          8.84          9.44         1.09 o                         
   5   3  11          6.00          4.61         0.84 o                         
   6   3  11          0.11          0.31         0.83 o                         
   7   3  11         20.70         24.37         1.45 o                         
   8   3  11          3.51          2.51         1.01 o                         
   0   4  11         30.59         35.60         1.32 o                         
   1   4  11         13.71         12.83         0.84 o                         
   2   4  11          3.90          3.39         0.57 o                         
   3   4  11         18.07         17.84         2.45 o                         
   4   4  11          1.97          2.21         0.83 o                         
   5   4  11          8.56         11.12         1.07 o                         
   6   4  11          3.14          1.23         0.86 o                         
   7   4  11          0.09          0.21         1.33 o                         
   8   4  11          2.09          2.04         1.04 o                         
   1   5  11         54.94         69.25         2.75 o                         
   2   5  11          0.50          0.20         0.63 o                         
   3   5  11          5.30          5.35         0.69 o                         
   4   5  11          5.73          6.55         0.61 o                         
   5   5  11          0.87          1.76         0.98 o                         
   6   5  11          0.01          0.09         0.87 o                         
   7   5  11          0.97          1.20         1.04 o                         
   8   5  11          3.14          2.54         1.58 o                         
   2   6  11         15.09         15.71         2.04 o                         
   3   6  11          1.71          0.77         0.75 o                         
   4   6  11          9.30          7.83         0.77 o                         
   5   6  11         73.34         86.80         1.96 o                         
   6   6  11         13.27         15.20         0.87 o                         
   7   6  11         35.72         35.82         2.15 o                         
   5   7  11         43.59         56.25         2.72 o                         
   1  -4  12          0.48         -0.20         0.92 o                         
   2  -4  12          9.53          8.63         1.03 o                         
   0  -3  12         70.52         77.10         2.76 o                         
   1  -3  12          2.59          2.35         0.99 o                         
   2  -3  12          1.32          1.71         0.83 o                         
   3  -3  12         24.34         26.82         1.24 o                         
   4  -3  12        104.86        106.59         2.56 o                         
   0  -2  12         36.58         42.09         2.13 o                         
   1  -2  12          6.22          5.68         0.97 o                         
   2  -2  12          5.38          7.98         1.46 o                         
   3  -2  12          4.26          2.85         0.75 o                         
   4  -2  12         74.86         90.97         2.33 o                         
   5  -2  12          1.54          2.07         0.75 o                         
   0  -1  12         61.18         64.70         8.03 o                         
   1  -1  12         17.54         19.45         1.38 o                         
   2  -1  12          1.65          2.97         0.80 o                         
   3  -1  12         27.92         30.26         1.61 o                         
   4  -1  12         47.55         60.38         2.39 o                         
   5  -1  12          8.37          9.22         0.93 o                         
   6  -1  12          1.27          1.98         0.83 o                         
   0   0  12          0.85          0.72         1.07 o                         
   1   0  12          0.01          0.19         0.86 o                         
   2   0  12          5.42          7.23         0.92 o                         
   3   0  12          0.14         -0.25         0.81 o                         
   4   0  12         39.47         39.60         1.40 o                         
   5   0  12          0.02          0.32         0.72 o                         
   6   0  12          1.43          1.70         0.88 o                         
   7   0  12          0.47          1.01         2.15 o                         
   0   1  12         13.79         13.17         1.46 o                         
   1   1  12         10.64         11.19         1.15 o                         
   2   1  12         25.11         24.53         1.45 o                         
   3   1  12         14.85         15.63         1.05 o                         
   4   1  12         88.04         92.22         2.86 o                         
   5   1  12        141.17        155.13         4.61 o                         
   6   1  12         21.92         28.17         1.57 o                         
   7   1  12         19.84         23.20         1.64 o                         
   0   2  12         18.46         19.62         2.66 o                         
   1   2  12          0.99          1.32         1.04 o                         
   2   2  12         34.14         36.97         1.55 o                         
   3   2  12          8.47          9.74         0.91 o                         
   4   2  12         21.97         14.90         1.09 o                         
   5   2  12         20.77         16.22         1.41 o                         
   6   2  12          5.39          7.64         1.07 o                         
   7   2  12          5.56          5.21         1.19 o                         
   1   3  12          0.99          0.99         0.99 o                         
   2   3  12          6.31          5.96         1.03 o                         
   3   3  12         13.54         13.19         1.12 o                         
   4   3  12         21.39         24.75         1.61 o                         
   5   3  12          0.13         -0.07         0.91 o                         
   6   3  12          1.63          0.83         0.92 o                         
   7   3  12          7.25          6.84         2.66 o                         
   2   4  12          0.21         -0.13         1.03 o                         
   3   4  12          1.03         -0.02         0.91 o                         
   4   4  12          3.03          3.82         1.11 o                         
   5   4  12         15.72         18.18         1.45 o                         
   6   4  12          2.30          1.33         1.01 o                         
   4   5  12          0.07         -0.03         1.15 o                         
   5   5  12          9.53         10.40         1.44 o                         
   4   1  13         13.23         14.81         2.79 o                         
                                                                                
